# Supplementary material for: Analysis of inpatient cost burden and influencing factors of seniors’ patients with mental illness in Dalian, China
Source: BMC Geriatr. 2023 Nov 14;23:739. doi: 10.1186/s12877-023-04424-w (PMC10644489; doi:10.1186/s12877-023-04424-w)
Supplement: Supplementary file 2 — Additional file 2. Original Data. [file 12877_2023_4424_MOESM2_ESM.xlsx]

## Sheet: Sheet1
Serial number	Visit ID	List serial number	Name of medical institution	Hospital self number	XK2866706	XAAA75238	NE2641661	NL3L78803	Hospital category	Medical insurance number	Medical record No	Declaration time	name	Gender	Date of birth	Age grouping	Age	Age days	occupation	Classification of medical insurance types	999	390	310	510	910	Urban and rural residents	Type of medical insurance	Special personnel type	Insured place	Neonatal admission type	Birth weight of newborn	Neonatal admission weight	Type of hospitalization	Admission route	Treatment category	Admission time	Admission department code	Transfer section code	Discharge time	Year	Discharge department code	Actual hospitalization	Name of outpatient and emergency diagnosis	Outpatient and emergency diagnosis codes	Discharge main diagnosis_ Disease code	Affective disorder (mood disorder)	Schizophrenia, schizotypal and delusional mental disorders	Organic (including symptomatic) mental disorders	Neurotic, stress and somatoform disorders
10250	125562	125562000	XAAA75238	2	0	1	0	0	0	E1022941	00046518	2020/8/31 14:35:52		2	1960/7/8	1	60	0	80	2	1	0	0	0	0	1	999	9					1	2	1	2020/7/2 8:12:18	A15.06		2020/8/31 14:35:52	2020	A15.06	60	anemia	D64.903	F31.300x002	1	0	0	0
8823	90586	98926	NL3L78803	4	0	0	0	1	1	26356361	23837	2020/8/13 8:00:00		1	1960/5/5	1	60		28	2	0	1	0	0	0	1	390				0	0	1	1	3	2020/6/14 14:59:54	A15.01		2020/8/13 8:00:00	2020	A15.01	60	Schizophrenia	F20.901	F20.901	0	1	0	0
9362	89986	99543	NL3L78803	4	0	0	0	1	1	26811862	19090	2020/7/18 8:00:00		2	1960/12/1	1	60		89	2	0	1	0	0	0	1	390				0	0	1	1	3	2020/5/19 9:18:01	A15.01		2020/7/18 8:00:00	2020	A15.01	60	Schizophrenia	F20.901	F20.901	0	1	0	0
2458	88355	96217	NL3L78803	4	0	0	0	1	1	08582364	19286	2020/5/19 10:00:00		1	1959/12/22	1	60		28	2	0	1	0	0	0	1	390				0	0	1	1	3	2020/3/20 7:37:41	A15.01		2020/5/19 10:00:00	2020	A15.01	60	Mental disorder caused by cerebrovascular disease	F07.802	F07.800x002	0	0	1	0
8908	88349	96222	NL3L78803	4	0	0	0	1	1	27767240	22092	2020/5/19 10:00:00		2	1959/9/1	1	60		28	2	0	1	0	0	0	1	390				0	0	1	1	3	2020/3/20 7:34:56	A15.01		2020/5/19 10:00:00	2020	A15.01	60	Schizophrenia	F20.901	F20.901	0	1	0	0
12506	119127	119127000	XAAA75238	2	0	1	0	0	0	01237765	00054263	2019/10/15 7:00:00		2	1958/9/8	1	60	0	80	1	0	0	1	0	0	0	310	9					1	2	1	2019/8/16 8:59:14	A15.06		2019/10/15 7:00:00	2019	A15.06	60	Recurrent depressive disorder, unspecified	F33.900	F41.900	1	0	0	0
2454	91367	99650	NL3L78803	4	0	0	0	1	1	08582364	19286	2020/9/17 10:00:00		1	1959/12/22	1	60		28	2	0	1	0	0	0	1	390				0	0	1	1	3	2020/7/18 7:24:43	A15.01		2020/9/17 10:00:00	2020	A15.01	61	Mental disorder caused by cerebrovascular disease	F07.802	F07.800x002	0	0	1	0
3565	91321	99725	NL3L78803	4	0	0	0	1	1	27189363	19142	2020/9/16 10:00:00		1	1960/2/20	1	60		28	1	0	0	1	0	0	0	310				0	0	1	1	3	2020/7/17 7:07:39	A15.01		2020/9/16 10:00:00	2020	A15.01	61	Paranoid schizophrenia	F20.000	F20.000	0	1	0	0
3308	88279	96349	NL3L78803	4	0	0	0	1	1	27189363	19142	2020/5/18 10:00:00		1	1960/2/20	1	60		28	1	0	0	1	0	0	0	310				0	0	1	1	3	2020/3/18 9:37:29	A15.01		2020/5/18 10:00:00	2020	A15.01	61	Paranoid schizophrenia	F20.000	F20.000	0	1	0	0
11466	122898	122898000	XAAA75238	2	0	1	0	0	0	95042196	00052877	2020/3/3 8:00:35		2	1960/1/3	1	60	0	80	1	0	0	1	0	0	0	310	9					1	2	1	2020/1/2 8:41:38	A15.06		2020/3/3 8:00:35	2020	A15.06	61	Recurrent depressive disorder, unspecified	F33.900	F33.900	1	0	0	0
13985	00057304	800800037	NE2641661	3	0	0	1	0	1	51111467	00054452	2019/5/5 8:48:44		2	1960/6/4	1	60			1	0	0	1	0	0	0	310						1	2	3	2019/3/5 9:14:44	A15		2019/5/5 8:27:33	2019	A15	61	Schizophrenia, unspecified	F20.900	G40.903+F02.802*	0	0	1	0
10442	124061	124061000	XAAA75238	2	0	1	0	0	0	00218170	00057619	2020/5/27 11:55:36		2	1959/11/5	1	60	0	80	1	0	0	1	0	0	0	310	9					1	2	1	2020/3/26 11:02:33	A15.06		2020/5/27 11:55:36	2020	A15.06	62	Moderate depressive episode	F32.100	F32.100	1	0	0	0
7554	72377	723770000	XK2866706	1	1	0	0	0	0	40962358	1308685	2018/8/28 8:00:00		2	1958/5/20	1	60	0	90	1	0	0	1	0	0	0	310	9					1	2	1	2018/6/27 14:10:14	A15		2018/8/28 8:00:00	2018	A15	62	Schizophrenia, unspecified	F20.900	F20.900	0	1	0	0
11233	105435	105435000	XAAA75238	2	0	1	0	0	0	95292638	00030295	2018/5/7 8:38:49		2	1957/8/17	1	60	0	80	1	0	0	1	0	0	0	310	9					1	2	1	2018/3/6 10:30:59	A15.06		2018/5/7 8:38:49	2018	A15.06	62	infect	B99.x01	F33.100	1	0	0	0
11764	110533	110533000	XAAA75238	2	0	1	0	0	0	90032401	00053046	2018/11/13 14:22:06		2	1958/8/24	1	60	0	80	1	0	0	1	0	0	0	310	9					1	2	1	2018/9/12 8:28:03	A15.06		2018/11/13 14:22:06	2018	A15.06	62	Recurrent depressive disorder, unspecified	F33.900	F33.900	1	0	0	0
4996	109864	109864000	XAAA75238	2	0	1	0	0	0	00622548	00014418	2018/10/17 9:33:46		2	1958/4/26	1	60	0	80	3	0	0	0	1	0	0	510	9					1	2	1	2018/8/16 15:58:13	A15.01		2018/10/17 9:33:46	2018	A15.01	62	Schizophrenia, unspecified	F20.900	F20.900	0	1	0	0
11396	126063	126063000	XAAA75238	2	0	1	0	0	0	00682160	00035654	2020/10/13 8:00:42		2	1960/2/22	1	60	0	80	1	0	0	1	0	0	0	310	9					1	2	1	2020/8/11 10:25:42	A15.01		2020/10/13 8:00:42	2020	A15.01	63	Recurrent depressive disorder, currently a severe episode with psychotic symptoms	F33.300	F33.300	1	0	0	0
11048	112157	112157000	XAAA75238	2	0	1	0	0	0	95208908	00054058	2019/1/15 8:07:29		2	1958/11/26	1	60	0	80	1	0	0	1	0	0	0	310	9					1	2	1	2018/11/13 9:10:16	A15.06		2019/1/15 8:07:29	2019	A15.06	63	Infectious diarrhea	A04.903	F33.100	1	0	0	0
2986	00056236	800700011	NE2641661	3	0	0	1	0	1	Z00056236	00056236	2018/7/17 10:09:25		1	1960/5/14	1	60			4	0	0	0	0	1	0	910						1	2	3	2018/5/14 8:05:26	A15		2018/7/16 15:52:17	2018	A15	63	Mental and behavioral disorders due to alcohol use	F10.901	F10.901	0	0	0	0
12380	69953	699530000	XK2866706	1	1	0	0	0	0	95218882	1313540	2018/6/4 10:15:40		1	1958/1/1	1	60	0	90	1	0	0	1	0	0	0	310	9					1	2	1	2018/4/2 10:31:15	A15		2018/6/4 10:15:40	2018	A15	63	Anxiety depression	F41.201	F41.201	1	0	0	0
9369	88947	97046	NL3L78803	4	0	0	0	1	1	26981474	19139	2020/6/12 10:00:00		2	1959/7/9	1	60		28	2	0	1	0	0	0	1	390				0	0	1	1	3	2020/4/9 8:56:25	A15.01		2020/6/12 10:00:00	2020	A15.01	64	Schizophrenia	F20.901	F20.901	0	1	0	0
11897	85514	855140000	XK2866706	1	1	0	0	0	0	40940076	1316410	2020/10/27 7:58:50		2	1959/11/4	1	60	0	90	1	0	0	1	0	0	0	310	9					1	2	1	2020/8/24 7:49:53	A15		2020/10/27 7:58:50	2020	A15	64	Anxiety depression	F41.201	F33.901	1	0	0	0
8641	88913	96859	NL3L78803	4	0	0	0	1	1	26356361	23837	2020/6/13 8:00:00		1	1960/5/5	1	60		90	2	0	1	0	0	0	1	390				0	0	1	1	3	2020/4/9 7:31:30	A15.01		2020/6/13 8:00:00	2020	A15.01	65	Schizophrenia	F20.901	F20.901	0	1	0	0
11188	123942	123942000	XAAA75238	2	0	1	0	0	0	90149847	00056498	2020/5/28 9:13:00		2	1959/5/10	1	60	0	80	1	0	0	1	0	0	0	310	9					1	2	1	2020/3/24 8:54:26	A15.06		2020/5/28 9:13:00	2020	A15.06	65	Recurrent depressive disorder, currently moderate onset	F33.100	F33.100	1	0	0	0
8842	90535	98647	NL3L78803	4	0	0	0	1	1	27246332	26301	2020/8/18 10:00:00		1	1960/6/25	1	60		28	2	0	1	0	0	0	1	390				0	0	1	1	3	2020/6/13 7:40:00	A15.01		2020/8/18 10:00:00	2020	A15.01	66	Schizophrenia	F20.901	F20.901	0	1	0	0
11074	120915	120915000	XAAA75238	2	0	1	0	0	0	02389510	00032416	2019/12/27 8:00:00		2	1959/7/27	1	60	0	80	1	0	0	1	0	0	0	310	9					1	2	1	2019/10/22 8:26:05	A15.06		2019/12/27 8:00:00	2019	A15.06	66	Psychosis	F99.x02	F33.100	1	0	0	0
12610	118114	118114000	XAAA75238	2	0	1	0	0	0	00633561	00031586	2019/9/6 7:52:51		1	1958/12/17	1	60	0	17	1	0	0	1	0	0	0	310	9					1	2	1	2019/7/1 8:35:45	A15.06		2019/9/6 7:52:51	2019	A15.06	67	anemia	D64.903	F41.900	1	0	0	0
4289	00058213	801000050	NE2641661	3	0	0	1	0	1	94738376	00054564	2019/12/30 9:46:28		1	1960/7/3	1	60			1	0	0	1	0	0	0	310						1	2	3	2019/10/24 8:05:01	A15		2019/12/30 8:57:34	2019	A15	67	Schizophrenia, unspecified	F20.900	F20.300	0	1	0	0
10264	109573	109573000	XAAA75238	2	0	1	0	0	0	00459447	00048828	2018/10/9 7:42:31		1	1957/8/21	1	60	0	80	1	0	0	1	0	0	0	310	9					1	2	1	2018/8/3 8:38:39	A15.06		2018/10/9 7:42:31	2018	A15.06	67	anemia	D64.903	F31.300x002	1	0	0	0
7084	117735	117735000	XAAA75238	2	0	1	0	0	0	10402357	00017650	2019/8/26 8:41:51		1	1959/7/3	1	60	0	80	3	0	0	0	1	0	0	510	9					1	2	1	2019/6/19 14:43:36	A15.01		2019/8/26 8:41:51	2019	A15.01	68	Schizophrenia, unspecified	F20.900	F20.900	0	1	0	0
11251	00056899	800800030	NE2641661	3	0	0	1	0	1	54118613	00056899	2019/1/21 10:05:02		2	1960/10/26	1	60			1	0	0	1	0	0	0	310						1	2	3	2018/11/14 9:40:37	A15		2019/1/21 9:51:54	2019	A15	68	Schizophrenia, unspecified	F20.900	F33.102	1	0	0	0
6584	66573	665730000	XK2866706	1	1	0	0	0	0	12031492	1309557	2018/2/27 8:45:46		2	1957/1/29	1	60	0	90	2	1	0	0	0	0	1	999	9					1	3	1	2017/12/21 13:11:21	A15		2018/2/27 8:45:46	2018	A15	68	Schizophrenia, unspecified	F20.900	F20.900	0	1	0	0
11225	125920	125920000	XAAA75238	2	0	1	0	0	0	40979438	00058227	2020/9/28 12:16:42		2	1960/6/20	1	60	0	80	1	0	0	1	0	0	0	310	9					1	2	1	2020/7/21 11:18:51	A15.06		2020/9/28 12:16:42	2020	A15.06	69	Recurrent depressive disorder, currently moderate onset	F33.100	F33.100	1	0	0	0
6265	65648	656480000	XK2866706	1	1	0	0	0	0	23041404	1312642	2018/2/14 8:00:00		2	1957/5/11	1	60	0	90	2	1	0	0	0	0	1	999	9					1	3	1	2017/12/7 8:42:02	A15		2018/2/14 8:00:00	2018	A15	69	Schizophrenia, unspecified	F20.900	F20.900	0	1	0	0
10678	125371	125371000	XAAA75238	2	0	1	0	0	0	E1059861	00058041	2020/8/31 9:42:52		2	1960/6/15	1	60	0	80	2	1	0	0	0	0	1	999	9					1	2	1	2020/6/22 9:32:51	A15.06		2020/8/31 9:42:52	2020	A15.06	70	Depressive episode, unspecified (depressive state)	F32.900	F32.900	1	0	0	0
10560	119934	119934000	XAAA75238	2	0	1	0	0	0	00534322	00056601	2019/11/28 8:32:16		2	1959/4/12	1	60	0	80	1	0	0	1	0	0	0	310	9					1	2	1	2019/9/19 10:32:11	A15.06		2019/11/28 8:32:16	2019	A15.06	70	Mental disorders, not otherwise specified	F99.x01	F32.900	1	0	0	0
8071	65467	654670000	XK2866706	1	1	0	0	0	0	41011436	1308188	2018/2/13 8:00:00		2	1957/9/19	1	60	0	90	2	1	0	0	0	0	1	999	9					1	3	1	2017/12/5 9:25:15	A15		2018/2/13 8:00:00	2018	A15	70	Schizophrenia, unspecified	F20.900	F20.900	0	1	0	0
12558	123842	123842000	XAAA75238	2	0	1	0	0	0	00626094	00056024	2020/5/13 7:41:02		2	1959/12/12	1	60	0	80	1	0	0	1	0	0	0	310	9					1	2	1	2020/3/3 8:22:48	A15.06		2020/5/13 7:41:02	2020	A15.06	71	Psychosis	F99.x02	F41.900	1	0	0	0
11109	119567	119567000	XAAA75238	2	0	1	0	0	0	90149847	00056498	2019/11/15 9:33:12		2	1959/5/10	1	60	0	80	1	0	0	1	0	0	0	310	9					1	2	1	2019/9/5 8:10:28	A15.06		2019/11/15 9:33:12	2019	A15.06	71	Recurrent depressive disorder, currently moderate onset	F33.100	F33.100	1	0	0	0
9565	91381	99773	NL3L78803	4	0	0	0	1	1	26811862	19090	2020/9/28 8:00:00		2	1960/12/1	1	60		89	2	0	1	0	0	0	1	390				0	0	1	1	3	2020/7/18 8:55:38	A15.01		2020/9/28 8:00:00	2020	A15.01	72	Schizophrenia	F20.901	F20.901	0	1	0	0
11755	123405	123405000	XAAA75238	2	0	1	0	0	0	02529447	00044637	2020/4/2 9:42:01		2	1960/1/9	1	60	0	80	1	0	0	1	0	0	0	310	9					1	2	1	2020/1/20 8:21:21	A15.06		2020/4/2 9:42:01	2020	A15.06	73	Recurrent depressive disorder, unspecified	F33.900	F33.900	1	0	0	0
13992	00057560	800900022	NE2641661	3	0	0	1	0	1	51111467	00054452	2019/7/22 9:32:37		2	1960/6/4	1	60			1	0	0	1	0	0	0	310						1	2	3	2019/5/10 8:31:34	A15		2019/7/22 8:53:44	2019	A15	73	Schizophrenia, unspecified	F20.900	G40.903+F02.802*	0	0	1	0
2926	79047	790470000	XK2866706	1	1	0	0	0	0	20111284	1328498	2019/10/10 8:20:35		1	1958/9/9	1	60	0	90	2	1	0	0	0	0	1	999	9					1	3	1	2019/7/29 15:47:04	A15		2019/10/10 8:20:35	2019	A15	73	Mental and behavioral disorders due to alcohol use, unspecified mental and behavioral disorders	F10.900	F10.900	0	0	0	0
2833	69109	691090000	XK2866706	1	1	0	0	0	0	29079266	1309491	2018/5/21 8:44:07		1	1957/11/2	1	60	0	90	2	1	0	0	0	0	1	999	9					1	2	1	2018/3/9 14:35:31	A15		2018/5/21 8:44:07	2018	A15	73	Anxiety neurosis	F41.101	F10.502	0	0	0	0
9774	67113	671130000	XK2866706	1	1	0	0	0	0	40983123	1308043	2018/3/15 8:00:00		2	1957/10/3	1	60	0	90	1	0	0	1	0	0	0	310	9					1	2	1	2018/1/1 11:02:22	A15		2018/3/15 8:00:00	2018	A15	73	Manic episode, unspecified	F30.900	F30.900x001	1	0	0	0
6660	74296	742960000	XK2866706	1	1	0	0	0	0	16081894	1309038	2018/12/29 8:00:00		2	1958/2/1	1	60	0	90	2	1	0	0	0	0	1	999	9					1	3	1	2018/10/17 14:02:54	A15		2018/12/29 8:00:00	2018	A15	73	Schizophrenia, unspecified	F20.900	F20.900	0	1	0	0
8515	87404	94666	NL3L78803	4	0	0	0	1	1	27767240	22092	2020/3/18 10:00:00		2	1959/9/1	1	60		28	2	0	1	0	0	0	1	390				0	0	1	1	3	2020/1/4 13:54:15	A15.01		2020/3/18 10:00:00	2020	A15.01	74	Schizophrenia	F20.901	F20.901	0	1	0	0
11546	116052	116052000	XAAA75238	2	0	1	0	0	0	01309825	00051315	2019/6/28 15:47:43		2	1959/1/27	1	60	0	80	1	0	0	1	0	0	0	310	9					1	2	1	2019/4/15 8:50:45	A15.06		2019/6/28 15:47:43	2019	A15.06	74	Recurrent depressive disorder, unspecified	F33.900	F33.900	1	0	0	0
3617	87288	94890	NL3L78803	4	0	0	0	1	1	27189363	19142	2020/3/17 10:00:00		1	1960/2/20	1	60		28	1	0	0	1	0	0	0	310				0	0	1	1	3	2020/1/2 13:09:51	A15.01		2020/3/17 10:00:00	2020	A15.01	75	Paranoid schizophrenia	F20.000	F20.000	0	1	0	0
3554	87295	94910	NL3L78803	4	0	0	0	1	1	29088768	30710	2020/3/17 10:00:00		2	1959/4/10	1	60		28	2	0	1	0	0	0	1	390				0	0	1	1	3	2020/1/2 13:13:05	A15.01		2020/3/17 10:00:00	2020	A15.01	75	Paranoid schizophrenia	F20.000	F20.000	0	1	0	0
10193	00058149	800600041	NE2641661	3	0	0	1	0	1	95419164	00054745	2019/12/30 10:49:01		2	1960/4/24	1	60			1	0	0	1	0	0	0	310						1	2	3	2019/10/16 10:43:51	A15		2019/12/30 10:37:52	2019	A15	75	Bipolar disorder, unspecified	F31.900	F31.200	1	0	0	0
12566	123751	123751000	XAAA75238	2	0	1	0	0	0	02413538	00057426	2020/5/12 8:00:00		2	1960/1/31	1	60	0	80	1	0	0	1	0	0	0	310	9					1	2	1	2020/2/25 9:41:25	A15.06		2020/5/12 8:00:00	2020	A15.06	77	Unspecified anxiety disorder	F41.900	F41.900	1	0	0	0
2346	87152	94738	NL3L78803	4	0	0	0	1	1	08582364	19286	2020/3/18 10:00:00		1	1959/12/22	1	60		28	2	0	1	0	0	0	1	390				0	0	1	1	3	2020/1/1 11:34:37	A15.01		2020/3/18 10:00:00	2020	A15.01	77	Mental disorder caused by cerebrovascular disease	F07.802	F07.800x002	0	0	1	0
11498	125398	125398000	XAAA75238	2	0	1	0	0	0	50769567	00052814	2020/9/10 12:07:20		2	1960/4/11	1	60	0	80	1	0	0	1	0	0	0	310	9					1	2	1	2020/6/23 10:02:43	A15.06		2020/9/10 12:07:20	2020	A15.06	79	Mental disorders, not otherwise specified	F99.x01	F33.900	1	0	0	0
8763	76260	84589	NL3L78803	4	0	0	0	1	1	29088768	30710	2019/4/11 10:00:00		2	1959/4/10	1	60		28	2	0	1	0	0	0	1	390				0	0	1	2	3	2019/1/22 7:25:23	A15.01		2019/4/11 10:00:00	2019	A15.01	79	Schizophrenia	F20.901	F20.901	0	1	0	0
12042	72736	727360000	XK2866706	1	1	0	0	0	0	40958558	1309698	2018/9/29 8:00:00		2	1958/5/16	1	60	0	90	1	0	0	1	0	0	0	310	9					1	2	1	2018/7/12 9:04:04	A15		2018/9/29 8:00:00	2018	A15	79	Anxiety depression	F41.201	F41.201	1	0	0	0
12924	00056401	800800020	NE2641661	3	0	0	1	0	1	51109561	00056401	2018/8/8 13:53:52		2	1960/6/3	1	60			1	0	0	1	0	0	0	310						1	2	3	2018/5/21 9:16:46	A15		2018/8/8 8:45:02	2018	A15	79	Mild mental retardation, other behavioral deficits	F70.800	F70.100	0	0	0	0
9259	74136	741360000	XK2866706	1	1	0	0	0	0	40950352	1327088	2018/12/27 8:00:00		1	1958/8/2	1	60	0	90	2	0	1	0	0	0	1	390	9					1	2	1	2018/10/9 10:43:25	A15		2018/12/27 8:00:00	2018	A15	79	Schizophrenia, unspecified	F20.900	F20.901	0	1	0	0
11925	77648	776480000	XK2866706	1	1	0	0	0	0	80324417	1328178	2019/7/26 8:00:00		2	1958/12/10	1	60	0	90	2	1	0	0	0	0	1	999	9					1	3	1	2019/5/7 14:34:33	A15		2019/7/26 8:00:00	2019	A15	80	Anxiety neurosis	F41.101	F41.101	0	0	0	1
13980	00056254	800800020	NE2641661	3	0	0	1	0	1	50756499	00054469	2018/8/5 8:54:07		2	1960/8/19	1	60			1	0	0	1	0	0	0	310						1	2	3	2018/5/16 8:33:11	A15		2018/8/4 19:49:56	2018	A15	80	Schizophrenia, unspecified	F20.900	G40.903+F02.802*	0	0	1	0
11198	109457	109457000	XAAA75238	2	0	1	0	0	0	95292638	00030295	2018/10/18 8:34:39		2	1957/8/17	1	60	0	80	1	0	0	1	0	0	0	310	9					1	2	1	2018/7/30 9:52:49	A15.06		2018/10/18 8:34:39	2018	A15.06	80	Recurrent depressive disorder, currently moderate onset	F33.100	F33.100	1	0	0	0
12542	125379	125379000	XAAA75238	2	0	1	0	0	0	00626094	00056024	2020/9/11 7:57:08		2	1959/12/12	1	60	0	80	1	0	0	1	0	0	0	310	9					1	2	1	2020/6/22 11:03:32	A15.06		2020/9/11 7:57:08	2020	A15.06	81	Psychosis	F99.x02	F41.900	1	0	0	0
11070	117448	117448000	XAAA75238	2	0	1	0	0	0	95208908	00054058	2019/8/30 11:26:51		2	1958/11/26	1	60	0	80	1	0	0	1	0	0	0	310	9					1	2	1	2019/6/10 10:25:35	A15.06		2019/8/30 11:26:51	2019	A15.06	81	Recurrent depressive disorder, currently moderate onset	F33.100	F33.100	1	0	0	0
10790	76497	764970000	XK2866706	1	1	0	0	0	0	24713904	1312359	2019/5/21 8:00:00		2	1959/2/14	1	60	0	90	1	0	0	1	0	0	0	310	9					1	2	1	2019/3/1 8:31:32	A15		2019/5/21 8:00:00	2019	A15	81	depression	F32.902	F32.902	1	0	0	0
11505	105096	105096000	XAAA75238	2	0	1	0	0	0	00696924	00031734	2018/5/18 8:19:23		1	1957/8/6	1	60	0	80	1	0	0	1	0	0	0	310	9					1	2	1	2018/2/26 9:21:16	A15.06		2018/5/18 8:19:23	2018	A15.06	81	Recurrent depressive disorder, unspecified	F33.900	F33.900	1	0	0	0
8527	88725	96154	NL3L78803	4	0	0	0	1	1	26977777	13708	2020/6/24 9:00:00		1	1961/6/10	1	60		28	2	0	1	0	0	0	1	390				0	0	1	1	3	2020/4/3 7:13:42	A15.01		2020/6/24 9:00:00	2020	A15.01	82	Schizophrenia	F20.901	F20.901	0	1	0	0
2726	120085	120085000	XAAA75238	2	0	1	0	0	0	90095291	00036843	2019/12/11 12:30:04		1	1959/4/2	1	60	0	24	3	0	0	0	1	0	0	510	9					1	2	1	2019/9/20 9:31:35	A15.01		2019/12/11 12:30:04	2019	A15.01	82	Mental and behavioral disorders due to alcohol use, dependence syndrome	F10.200	F10.200	0	0	0	0
4087	00058686	800500263	NE2641661	3	0	0	1	0	1	94738376	00054564	2020/6/23 8:34:44		1	1960/7/3	1	60			1	0	0	1	0	0	0	310						1	2	3	2020/4/1 8:31:50	A15		2020/6/23 7:48:42	2020	A15	83	Schizophrenia, unspecified	F20.900	F20.300	0	1	0	0
11542	118546	118546000	XAAA75238	2	0	1	0	0	0	01309825	00051315	2019/10/10 13:28:06		2	1959/1/27	1	60	0	80	1	0	0	1	0	0	0	310	9					1	2	1	2019/7/19 8:13:24	A15.06		2019/10/10 13:28:06	2019	A15.06	83	Recurrent depressive disorder, unspecified	F33.900	F33.900	1	0	0	0
10274	107583	107583000	XAAA75238	2	0	1	0	0	0	90124426	00037664	2018/8/9 7:39:29		2	1957/8/14	1	60	0	80	1	0	0	1	0	0	0	310	9					1	2	1	2018/5/18 8:25:16	A15.06		2018/8/9 7:39:29	2018	A15.06	83	Bipolar disorder, currently mild or moderate depressive episode	F31.300	F31.300x002	1	0	0	0
11828	89453	97898	NL3L78803	4	0	0	0	1	1	29034600	21831	2020/7/21 7:53:00		1	1960/1/13	1	60		28	2	0	1	0	0	0	1	390				0	0	1	2	3	2020/4/28 10:26:50	A15.01		2020/7/21 7:53:00	2020	A15.01	84	Recurrent depressive disorder, unspecified	F33.900	F33.900	1	0	0	0
11916	121130	121130000	XAAA75238	2	0	1	0	0	0	00737127	00054767	2020/1/22 8:00:37		1	1959/3/24	1	60	0	24	1	0	0	1	0	0	0	310	9					1	2	1	2019/10/30 9:37:31	A15.06		2020/1/22 8:00:37	2020	A15.06	84	Anxiety state	F41.102	F41.000	0	0	0	1
10567	116553	116553000	XAAA75238	2	0	1	0	0	0	90233789	00055588	2019/7/29 9:29:32		2	1958/6/10	1	60	0	80	1	0	0	1	0	0	0	310	9					1	2	1	2019/5/6 8:34:06	A15.06		2019/7/29 9:29:32	2019	A15.06	84	Mental disorders, not otherwise specified	F99.x01	F32.900	1	0	0	0
13430	76890	768900000	XK2866706	1	1	0	0	0	0	44050846	1319703	2019/6/19 8:04:57		1	1958/10/9	1	60	0	90	2	1	0	0	0	0	1	999	9					1	3	1	2019/3/27 12:54:23	A15		2019/6/19 8:04:57	2019	A15	84	Moderate mental retardation, significant behavioral deficits, need attention and treatment	F71.100	F71.100x001	0	0	0	0
11951	112481	112481000	XAAA75238	2	0	1	0	0	0	61043392	00054414	2019/2/18 9:14:44		1	1958/8/11	1	60	0	80	1	0	0	1	0	0	0	310	9					1	2	1	2018/11/26 10:49:48	A15.06		2019/2/18 9:14:44	2019	A15.06	84	Anxiety state	F41.102	F41.102	0	0	1	0
7274	107501	107501000	XAAA75238	2	0	1	0	0	0	00339708	00008512	2018/8/8 10:00:18		2	1958/4/22	1	60	0	80	3	0	0	0	1	0	0	510	9					1	2	1	2018/5/15 16:11:45	A15.01		2018/8/8 10:00:18	2018	A15.01	85	Schizophrenia, unspecified	F20.900	F20.900	0	1	0	0
11775	123599	123599000	XAAA75238	2	0	1	0	0	0	00584866	00018922	2020/5/8 7:44:55		2	1960/2/21	1	60	0	80	1	0	0	1	0	0	0	310	9					1	2	1	2020/2/12 8:28:54	A15.06		2020/5/8 7:44:55	2020	A15.06	86	Recurrent depressive disorder, unspecified	F33.900	F33.900	1	0	0	0
3349	84404	94054	NL3L78803	4	0	0	0	1	1	27189363	19142	2019/12/31 10:00:00		1	1960/2/20	1	60		28	1	0	0	1	0	0	0	310				0	0	1	2	3	2019/10/6 7:47:48	A15.01		2019/12/31 10:00:00	2019	A15.01	86	Paranoid schizophrenia	F20.000	F20.000	0	1	0	0
12612	107322	107322000	XAAA75238	2	0	1	0	0	0	90090405	00052231	2018/8/3 8:15:06		2	1958/5/24	1	60	0	80	1	0	0	1	0	0	0	310	9					1	2	1	2018/5/9 11:00:58	A15.06		2018/8/3 8:15:06	2018	A15.06	86	Tinea pedis	B35.301	F41.900	1	0	0	0
11641	125060	125060000	XAAA75238	2	0	1	0	0	0	95042196	00052877	2020/9/10 8:00:46		2	1960/1/3	1	60	0	80	1	0	0	1	0	0	0	310	9					1	2	1	2020/6/15 9:02:01	A15.01		2020/9/10 8:00:46	2020	A15.01	87	Recurrent depressive disorder, unspecified	F33.900	F33.900	1	0	0	0
11512	125872	125872000	XAAA75238	2	0	1	0	0	0	01154347	00045511	2020/10/15 8:00:41		1	1959/12/19	1	60	0	17	1	0	0	1	0	0	0	310	9					1	2	1	2020/7/20 8:04:26	A15.06		2020/10/15 8:00:41	2020	A15.06	87	Recurrent depressive disorder, unspecified	F33.900	F33.900	1	0	0	0
11804	117458	117458000	XAAA75238	2	0	1	0	0	0	51223250	00054476	2019/9/5 8:31:37		2	1959/3/19	1	60	0	80	1	0	0	1	0	0	0	310	9					1	2	1	2019/6/10 13:17:55	A15.06		2019/9/5 8:31:37	2019	A15.06	87	Recurrent depressive disorder, unspecified	F33.900	F33.900	1	0	0	0
12892	66233	662330000	XK2866706	1	1	0	0	0	0	25052543	1316634	2018/3/12 8:48:33		2	1957/2/18	1	60	0	90	2	1	0	0	0	0	1	999	9					1	3	1	2017/12/15 9:10:43	A15		2018/3/12 8:48:33	2018	A15	87	Neurosis	F48.903	F48.901	1	0	0	0
4456	00058571	800600042	NE2641661	3	0	0	1	0	1	27010996	00058571	2020/3/30 14:36:05		2	1960/10/28	1	60			2	0	1	0	0	0	1	390						1	2	3	2020/1/1 12:14:05	A15		2020/3/30 14:27:27	2020	A15	89	Schizophrenia, unspecified	F20.900	F20.300	0	1	0	0
11607	122721	122721000	XAAA75238	2	0	1	0	0	0	00558679	00017217	2020/3/24 8:51:53		2	1959/1/11	1	60	0	80	1	0	0	1	0	0	0	310	9					1	2	1	2019/12/26 13:23:29	A15.06		2020/3/24 8:51:53	2020	A15.06	89	anemia	D64.903	F33.900	1	0	0	0
7046	120035	120035000	XAAA75238	2	0	1	0	0	0	T0370886	00009708	2019/12/18 8:51:36		2	1958/10/13	1	60	0	80	3	0	0	0	1	0	0	510	9					1	2	1	2019/9/20 8:39:29	A15.01		2019/12/18 8:51:36	2019	A15.01	89	Schizophrenia, unspecified	F20.900	F20.900	0	1	0	0
5222	119992	119992000	XAAA75238	2	0	1	0	0	0	01136332	00011198	2019/12/18 8:51:30		2	1959/2/14	1	60	0	80	3	0	0	0	1	0	0	510	9					1	2	1	2019/9/20 8:10:12	A15.01		2019/12/18 8:51:30	2019	A15.01	89	Schizophrenia, unspecified	F20.900	F20.900	0	1	0	0
5987	120144	120144000	XAAA75238	2	0	1	0	0	0	T0247312	00011127	2019/12/18 8:00:52		1	1959/3/15	1	60	0	80	3	0	0	0	1	0	0	510	9					1	2	1	2019/9/20 9:33:16	A15.01		2019/12/18 8:00:52	2019	A15.01	89	Schizophrenia, unspecified	F20.900	F20.900	0	1	0	0
2791	120181	120181000	XAAA75238	2	0	1	0	0	0	90122757	00051989	2019/12/18 8:00:30		1	1958/12/11	1	60	0	24	3	0	0	0	1	0	0	510	9					1	2	1	2019/9/20 9:50:57	A15.01		2019/12/18 8:00:30	2019	A15.01	89	Mental and behavioral disorders due to alcohol use, psychotic disorders	F10.500	F10.500	0	0	0	0
2882	120146	120146000	XAAA75238	2	0	1	0	0	0	01519001	00019933	2019/12/18 8:00:19		1	1959/9/2	1	60	0	80	3	0	0	0	1	0	0	510	9					1	2	1	2019/9/20 9:34:13	A15.01		2019/12/18 8:00:19	2019	A15.01	89	Mental and behavioral disorders due to alcohol use, unspecified mental and behavioral disorders	F10.900	F10.800	0	0	0	0
7483	120165	120165000	XAAA75238	2	0	1	0	0	0	00330029	00011802	2019/12/18 8:00:16		1	1959/5/18	1	60	0	24	3	0	0	0	1	0	0	510	9					1	2	1	2019/9/20 9:43:43	A15.01		2019/12/18 8:00:16	2019	A15.01	89	Schizophrenia, unspecified	F20.900	F20.900	0	1	0	0
10082	120174	120174000	XAAA75238	2	0	1	0	0	0	00618958	00018777	2019/12/18 8:00:09		1	1959/9/8	1	60	0	80	3	0	0	0	1	0	0	510	9					1	2	1	2019/9/20 9:46:27	A15.01		2019/12/18 8:00:09	2019	A15.01	89	Bipolar disorder, currently manic episode without psychotic symptoms	F31.100	F31.100	1	0	0	0
5764	120154	120154000	XAAA75238	2	0	1	0	0	0	01413994	00013843	2019/12/18 7:00:44		1	1959/4/30	1	60	0	80	3	0	0	0	1	0	0	510	9					1	2	1	2019/9/20 9:37:42	A15.01		2019/12/18 7:00:44	2019	A15.01	89	Schizophrenia, unspecified	F20.900	F20.900	0	1	0	0
5244	120090	120090000	XAAA75238	2	0	1	0	0	0	03011548	00012725	2019/12/18 7:00:43		2	1959/9/19	1	60	0	80	3	0	0	0	1	0	0	510	9					1	2	1	2019/9/20 9:13:47	A15.01		2019/12/18 7:00:43	2019	A15.01	89	Schizophrenia, unspecified	F20.900	F20.900	0	1	0	0
6078	120078	120078000	XAAA75238	2	0	1	0	0	0	00323476	00016635	2019/12/18 7:00:21		2	1959/3/11	1	60	0	80	3	0	0	0	1	0	0	510	9					1	2	1	2019/9/20 9:08:54	A15.01		2019/12/18 7:00:21	2019	A15.01	89	Schizophrenia, unspecified	F20.900	F20.900	0	1	0	0
6147	120064	120064000	XAAA75238	2	0	1	0	0	0	00366857	00014570	2019/12/18 7:00:13		2	1959/9/12	1	60	0	80	3	0	0	0	1	0	0	510	9					1	2	1	2019/9/20 9:04:59	A15.01		2019/12/18 7:00:13	2019	A15.01	89	Schizophrenia, unspecified	F20.900	F20.900	0	1	0	0
2859	69368	693680000	XK2866706	1	1	0	0	0	0	36090775	1312140	2018/6/13 8:43:16		1	1957/6/7	1	60	0	90	2	1	0	0	0	0	1	999	9					1	3	1	2018/3/16 9:41:36	A15		2018/6/13 8:43:16	2018	A15	89	Schizophrenia, unspecified	F20.900	F10.502	0	0	0	0
4387	00058506	800500258	NE2641661	3	0	0	1	0	1	94738376	00054564	2020/3/31 10:56:05		1	1960/7/3	1	60			1	0	0	1	0	0	0	310						1	2	3	2020/1/1 9:01:55	A15		2020/3/31 7:57:03	2020	A15	90	Schizophrenia, unspecified	F20.900	F20.300	0	1	0	0
11947	115571	115571000	XAAA75238	2	0	1	0	0	0	01531334	00055280	2019/6/24 9:00:22		2	1958/4/20	1	60	0	80	1	0	0	1	0	0	0	310	9					1	2	1	2019/3/26 14:27:58	A15.01		2019/6/24 9:00:22	2019	A15.01	90	Anxiety state	F41.102	F41.102	0	0	0	1
11599	125796	125796000	XAAA75238	2	0	1	0	0	0	50766883	00058186	2020/10/14 7:44:17		1	1960/6/5	1	60	0	80	1	0	0	1	0	0	0	310	9					1	2	1	2020/7/15 8:07:01	A15.06		2020/10/14 7:44:17	2020	A15.06	91	Mental disorders, not otherwise specified	F99.x01	F33.900	1	0	0	0
4578	00056778	800900010	NE2641661	3	0	0	1	0	1	51108150	00054540	2019/2/1 10:09:10		2	1960/11/29	1	60			1	0	0	1	0	0	0	310						1	2	3	2018/11/2 8:29:29	A15		2019/2/1 8:06:58	2019	A15	91	Schizophrenia, unspecified	F20.900	F20.500	0	1	0	0
2909	73774	737740000	XK2866706	1	1	0	0	0	0	29079266	1309491	2018/12/11 8:00:00		1	1957/11/2	1	60	0	90	2	1	0	0	0	0	1	999	9					1	3	1	2018/9/11 8:35:33	A15		2018/12/11 8:00:00	2018	A15	91	Anxiety depression	F41.201	F10.900	0	0	0	0
8737	87485	95647	NL3L78803	4	0	0	0	1	1	26356361	23837	2020/4/8 8:00:00		1	1960/5/5	1	60		28	2	0	1	0	0	0	1	390				0	0	1	1	3	2020/1/7 8:46:50	A15.01		2020/4/8 8:00:00	2020	A15.01	92	Schizophrenia	F20.901	F20.901	0	1	0	0
3898	78135	781350000	XK2866706	1	1	0	0	0	0	34059228	1308429	2019/9/4 8:00:00		2	1959/5/3	1	60	0	90	2	1	0	0	0	0	1	999	9					1	3	1	2019/6/4 13:28:25	A15		2019/9/4 8:00:00	2019	A15	92	Paranoid schizophrenia	F20.000	F20.002	0	1	0	0
3264	78139	781390000	XK2866706	1	1	0	0	0	0	13062688	1324498	2019/9/4 8:00:00		1	1958/9/15	1	60	0	90	2	1	0	0	0	0	1	999	9					1	3	1	2019/6/4 13:30:56	A15		2019/9/4 8:00:00	2019	A15	92	Paranoid schizophrenia	F20.000	F20.000	0	1	0	0
7291	117796	117796000	XAAA75238	2	0	1	0	0	0	01379965	00009221	2019/9/20 9:20:49		1	1958/7/10	1	60	0	70	3	0	0	0	1	0	0	510	9					1	2	1	2019/6/20 8:41:58	A15.01		2019/9/20 9:20:49	2019	A15.01	92	Schizophrenia, unspecified	F20.900	F20.900	0	1	0	0
6090	117899	117899000	XAAA75238	2	0	1	0	0	0	00330029	00011802	2019/9/20 8:00:49		1	1959/5/18	1	60	0	24	3	0	0	0	1	0	0	510	9					1	2	1	2019/6/20 9:48:32	A15.01		2019/9/20 8:00:49	2019	A15.01	92	Schizophrenia, unspecified	F20.900	F20.900	0	1	0	0
12747	117756	117756000	XAAA75238	2	0	1	0	0	0	T0370886	00009708	2019/9/20 8:00:44		2	1958/10/13	1	60	0	80	3	0	0	0	1	0	0	510	9					1	2	1	2019/6/20 7:35:21	A15.01		2019/9/20 8:00:44	2019	A15.01	92	Hysteria	F44.902	F44.902	0	1	0	0
7239	117872	117872000	XAAA75238	2	0	1	0	0	0	T0247312	00011127	2019/9/20 8:00:09		1	1959/3/15	1	60	0	80	3	0	0	0	1	0	0	510	9					1	2	1	2019/6/20 9:27:09	A15.01		2019/9/20 8:00:09	2019	A15.01	92	Schizophrenia, unspecified	F20.900	F20.900	0	1	0	0
6804	117885	117885000	XAAA75238	2	0	1	0	0	0	01136332	00011198	2019/9/20 12:28:33		2	1959/2/14	1	60	0	80	3	0	0	0	1	0	0	510	9					1	2	1	2019/6/20 9:36:01	A15.01		2019/9/20 12:28:33	2019	A15.01	92	Schizophrenia, unspecified	F20.900	F20.900	0	1	0	0
2659	117773	117773000	XAAA75238	2	0	1	0	0	0	00256268	00042077	2019/9/20 12:23:55		2	1958/8/10	1	60	0	80	3	0	0	0	1	0	0	510	9					1	2	1	2019/6/20 7:59:23	A15.01		2019/9/20 12:23:55	2019	A15.01	92	Organic psychosis	F09.x03	F09.x03	0	0	1	0
11912	117432	117432000	XAAA75238	2	0	1	0	0	0	00737127	00054767	2019/9/10 8:00:54		1	1959/3/24	1	60	0	24	1	0	0	1	0	0	0	310	9					1	2	1	2019/6/10 9:06:15	A15.06		2019/9/10 8:00:54	2019	A15.06	92	Unspecified anxiety disorder	F41.900	F41.000	0	0	0	1
11891	83635	836350000	XK2866706	1	1	0	0	0	0	17172381	1328894	2020/5/19 8:00:00		2	1959/8/25	1	60	0	90	1	0	0	1	0	0	0	310	9					1	2	1	2020/2/15 9:59:17	A15		2020/5/19 8:00:00	2020	A15	94	Recurrent depressive disorder	F33.901	F33.901	1	0	0	0
12275	70156	701560000	XK2866706	1	1	0	0	0	0	40932554	1320045	2018/7/11 9:00:00		2	1958/1/3	1	60	0	90	1	0	0	1	0	0	0	310	9					1	2	1	2018/4/8 9:58:48	A15		2018/7/11 9:00:00	2018	A15	94	Anxiety depression	F41.201	F41.201	1	0	0	0
10523	84849	848490000	XK2866706	1	1	0	0	0	0	40914336	1329262	2020/9/14 12:38:07		1	1960/4/23	1	60	0	90	1	0	0	1	0	0	0	310	9					1	2	1	2020/6/11 9:23:25	A15		2020/9/14 12:38:07	2020	A15	95	Depressive episode, unspecified	F32.900	F32.900	1	0	0	0
11872	81200	812000000	XK2866706	1	1	0	0	0	0	40940076	1316410	2020/3/10 8:00:00		2	1959/11/4	1	60	0	90	1	0	0	1	0	0	0	310	9					1	2	1	2019/12/6 9:29:37	A15		2020/3/10 8:00:00	2020	A15	95	Recurrent depressive disorder	F33.901	F33.901	1	0	0	0
12675	105267	105267000	XAAA75238	2	0	1	0	0	0	01667603	00013717	2018/6/7 10:00:21		2	1958/2/19	1	60	0	80	3	0	0	0	1	0	0	510	9					1	2	1	2018/3/4 19:01:38	A15.01		2018/6/7 10:00:21	2018	A15.01	95	Other separation [conversion] disorders	F44.800	F44.800	1	0	0	0
5623	73834	738340000	XK2866706	1	1	0	0	0	0	31070797	1323552	2018/12/17 8:05:06		1	1958/8/19	1	60	0	90	2	1	0	0	0	0	1	999	9					1	3	1	2018/9/13 13:16:55	A15		2018/12/17 8:05:06	2018	A15	95	Schizophrenia, unspecified	F20.900	F20.900	0	1	0	0
6524	69861	698610000	XK2866706	1	1	0	0	0	0	16081894	1309038	2018/7/3 8:00:00		2	1958/2/1	1	60	0	90	2	1	0	0	0	0	1	999	9					1	3	1	2018/3/29 14:28:34	A15		2018/7/3 8:00:00	2018	A15	96	Schizophrenia, unspecified	F20.900	F20.900	0	1	0	0
3237	00056965	800800035	NE2641661	3	0	0	1	0	1	80269516	00000268	2019/4/2 9:06:13		2	1960/10/28	1	60			2	1	0	0	0	0	1	999						1	2	3	2018/12/26 8:27:45	A15		2019/4/2 8:45:20	2019	A15	97	Schizophrenia, unspecified	F20.900	F20.000	0	1	0	0
11324	79526	795260000	XK2866706	1	1	0	0	0	0	40937054	1326219	2019/12/2 7:25:03		2	1959/3/13	1	60	0	90	1	0	0	1	0	0	0	310	9					1	2	1	2019/8/27 9:31:34	A15		2019/12/2 7:25:03	2019	A15	97	Recurrent depressive disorder, which is currently a severe episode without psychotic symptoms	F33.200	F33.200	1	0	0	0
13631	65762	657620000	XK2866706	1	1	0	0	0	0	29051433	1318113	2018/3/16 8:00:00		2	1957/3/8	1	60	0	90	2	1	0	0	0	0	1	999	9					1	3	1	2017/12/8 8:47:25	A15		2018/3/16 8:00:00	2018	A15	98	Severe mental retardation and significant behavioral deficits require attention and treatment	F72.100	F72.100x001	0	0	0	0
11186	122714	122714000	XAAA75238	2	0	1	0	0	0	00645424	00030055	2020/4/3 12:20:22		2	1959/12/10	1	60	0	24	1	0	0	1	0	0	0	310	9					1	2	1	2019/12/26 11:01:38	A15.06		2020/4/3 12:20:22	2020	A15.06	99	Recurrent depressive disorder, currently moderate onset	F33.100	F33.100	1	0	0	0
2967	66870	668700000	XK2866706	1	1	0	0	0	0	25926163	1309063	2018/4/10 7:34:37		1	1957/10/3	1	60	0	90	2	0	1	0	0	0	1	390	9					1	2	1	2018/1/1 8:20:18	A15		2018/4/10 7:34:37	2018	A15	99	Mental and behavioral disorders due to alcohol use, unspecified mental and behavioral disorders	F10.900	F10.900	0	0	0	0
7953	65878	658780000	XK2866706	1	1	0	0	0	0	32069533	1322299	2018/3/20 8:00:00		1	1957/2/20	1	60	0	90	2	1	0	0	0	0	1	999	9					1	3	1	2017/12/11 9:40:27	A15		2018/3/20 8:00:00	2018	A15	99	Schizophrenia, unspecified	F20.900	F20.900	0	1	0	0
6253	79651	796510000	XK2866706	1	1	0	0	0	0	34059228	1308429	2019/12/13 7:38:39		2	1959/5/3	1	60	0	90	2	1	0	0	0	0	1	999	9					1	3	1	2019/9/4 13:33:29	A15		2019/12/13 7:38:39	2019	A15	100	Schizophrenia, unspecified	F20.900	F20.900	0	1	0	0
2996	108050	108050000	XAAA75238	2	0	1	0	0	0	90102615	00024302	2018/9/12 11:26:00		2	1957/6/30	1	60	0	80	3	0	0	0	1	0	0	510	9					1	2	1	2018/6/4 15:08:24	A15.01		2018/9/12 11:26:00	2018	A15.01	100	Mental and behavioral disorders due to the use of sedatives or hypnotics, not specifically	F13.900	F13.900	0	0	0	0
1746	65520	655200000	XK2866706	1	1	0	0	0	0	15101862	1325351	2018/3/15 8:00:00		2	1957/9/6	1	60	0	90	2	1	0	0	0	0	1	999	9					1	3	1	2017/12/5 14:28:58	A15		2018/3/15 8:00:00	2018	A15	100	Senile dementia	F03.x04	F03.x04	0	0	1	0
3545	84017	94041	NL3L78803	4	0	0	0	1	1	29088768	30710	2019/12/31 10:00:00		2	1959/4/10	1	60		89	2	0	1	0	0	0	1	390				0	0	1	2	3	2019/9/21 7:41:54	A15.01		2019/12/31 10:00:00	2019	A15.01	101	Paranoid schizophrenia	F20.000	F20.000	0	1	0	0
11801	123312	123312000	XAAA75238	2	0	1	0	0	0	00387118	00056762	2020/4/27 7:08:58		2	1959/12/11	1	60	0	80	1	0	0	1	0	0	0	310	9					1	2	1	2020/1/16 8:14:24	A15.06		2020/4/27 7:08:58	2020	A15.06	102	Recurrent depressive disorder, unspecified	F33.900	F33.900	1	0	0	0
7334	112896	112896000	XAAA75238	2	0	1	0	0	0	T0335232	00008574	2019/3/26 8:00:50		1	1958/11/7	1	60	0	24	3	0	0	0	1	0	0	510	9					1	2	1	2018/12/14 17:27:12	A15.01		2019/3/26 8:00:50	2019	A15.01	102	Schizophrenia, unspecified	F20.900	F20.900	0	1	0	0
5708	79628	796280000	XK2866706	1	1	0	0	0	0	23022349	1306941	2019/12/14 8:00:00		2	1959/1/25	1	60	0	90	2	1	0	0	0	0	1	999	9					1	3	1	2019/9/3 13:57:09	A15		2019/12/14 8:00:00	2019	A15	102	Schizophrenia, unspecified	F20.900	F20.900	0	1	0	0
12051	79328	793280000	XK2866706	1	1	0	0	0	0	30090279	1310410	2019/11/26 8:00:00		2	1958/11/19	1	60	0	90	2	1	0	0	0	0	1	999	9					1	3	1	2019/8/16 9:11:06	A15		2019/11/26 8:00:00	2019	A15	102	Anxiety depression	F41.201	F41.201	1	0	0	0
12336	73144	731440000	XK2866706	1	1	0	0	0	0	11071866	1317850	2018/11/12 8:13:08		2	1957/10/28	1	60	0	90	2	1	0	0	0	0	1	999	9					1	3	1	2018/8/1 8:19:51	A15		2018/11/12 8:13:08	2018	A15	103	Anxiety depression	F41.201	F41.201	1	0	0	0
7092	111285	111285000	XAAA75238	2	0	1	0	0	0	00525656	00054069	2019/1/22 9:00:04		2	1958/1/26	1	60	0	80	3	0	0	0	1	0	0	510	9					1	2	1	2018/10/10 13:08:20	A15.01		2019/1/22 9:00:04	2019	A15.01	104	Schizophrenia, unspecified	F20.900	F20.900	0	1	0	0
12866	66761	667610000	XK2866706	1	1	0	0	0	0	28059122	1309632	2018/4/12 8:09:06		1	1957/1/18	1	60	0	90	2	1	0	0	0	0	1	999	9					1	3	1	2017/12/29 9:42:44	A15		2018/4/12 8:09:06	2018	A15	104	Neurotic disorder, unspecified	F48.900	F48.900	0	0	0	1
9909	00058077	800700019	NE2641661	3	0	0	1	0	1	90034154	00000302	2019/12/31 7:28:40		1	1960/5/20	1	60			2	1	0	0	0	0	1	999						1	2	3	2019/9/17 8:05:42	A15		2019/12/31 7:25:07	2019	A15	105	Schizophrenia, unspecified	F20.900	F31.000	1	0	0	0
6483	78594	785940000	XK2866706	1	1	0	0	0	0	26040697	1308296	2019/10/16 8:00:00		2	1959/6/3	1	60	0	90	2	1	0	0	0	0	1	999	9					1	3	1	2019/7/2 13:45:36	A15		2019/10/16 8:00:00	2019	A15	106	Schizophrenia, unspecified	F20.900	F20.900	0	1	0	0
10534	66685	666850000	XK2866706	1	1	0	0	0	0	24040448	1309313	2018/4/10 14:01:00		2	1957/4/11	1	60	0	90	2	1	0	0	0	0	1	999	9					1	3	1	2017/12/25 9:55:17	A15		2018/4/10 14:01:00	2018	A15	106	Depressive episode, unspecified	F32.900	F32.900	1	0	0	0
13267	65607	656070000	XK2866706	1	1	0	0	0	0	11071010	1309197	2018/3/22 8:00:00		1	1957/3/22	1	60	0	90	2	1	0	0	0	0	1	999	9					1	3	1	2017/12/6 10:24:18	A15		2018/3/22 8:00:00	2018	A15	106	Moderate mental retardation, significant behavioral deficits, need attention and treatment	F71.100	F71.100x001	0	0	0	0
5706	72519	725190000	XK2866706	1	1	0	0	0	0	16081894	1309038	2018/10/17 8:00:00		2	1958/2/1	1	60	0	90	2	1	0	0	0	0	1	999	9					1	3	1	2018/7/3 14:04:01	A15		2018/10/17 8:00:00	2018	A15	106	Schizophrenia, unspecified	F20.900	F20.900	0	1	0	0
11495	123453	123453000	XAAA75238	2	0	1	0	0	0	01167345	00034469	2020/5/8 7:41:44		2	1959/7/29	1	60	0	80	1	0	0	1	0	0	0	310	9					1	2	1	2020/1/22 7:59:34	A15.06		2020/5/8 7:41:44	2020	A15.06	107	Recurrent depressive disorder, unspecified	F33.900	F33.900	1	0	0	0
5640	75337	753370000	XK2866706	1	1	0	0	0	0	31070797	1323552	2019/4/3 8:00:37		1	1958/8/19	1	60	0	90	2	1	0	0	0	0	1	999	9					1	3	1	2018/12/17 13:21:56	A15		2019/4/3 8:00:37	2019	A15	107	Schizophrenia, unspecified	F20.900	F20.900	0	1	0	0
10541	68366	683660000	XK2866706	1	1	0	0	0	0	95235829	1318781	2018/5/24 9:25:27		1	1957/6/29	1	60	0	90	1	0	0	1	0	0	0	310	9					1	2	1	2018/2/6 9:49:14	A15		2018/5/24 9:25:27	2018	A15	107	Depressive episode, unspecified	F32.900	F32.900	1	0	0	0
11953	115312	115312000	XAAA75238	2	0	1	0	0	0	01665389	00055209	2019/7/5 9:00:56		2	1958/7/11	1	60	0	80	1	0	0	1	0	0	0	310	9					1	2	1	2019/3/18 8:47:44	A15.01		2019/7/5 9:00:56	2019	A15.01	109	Anxiety state	F41.102	F41.102	0	0	0	1
6775	69947	699470000	XK2866706	1	1	0	0	0	0	23041404	1312642	2018/7/20 8:00:00		2	1957/5/11	1	60	0	90	2	1	0	0	0	0	1	999	9					1	3	1	2018/4/2 9:41:26	A15		2018/7/20 8:00:00	2018	A15	109	Schizophrenia, unspecified	F20.900	F20.900	0	1	0	0
13997	00058799	800900034	NE2641661	3	0	0	1	0	1	51111467	00054452	2020/9/21 8:55:10		2	1960/6/4	1	60			1	0	0	1	0	0	0	310						1	2	3	2020/6/2 8:14:32	A15		2020/9/21 8:08:48	2020	A15	111	Schizophrenia, unspecified	F20.900	G40.903+F02.802*	0	0	1	0
4781	00057016	800500249	NE2641661	3	0	0	1	0	1	Z00057016	00057016	2019/4/16 9:38:32		1	1960/12/26	1	60			4	0	0	0	0	1	0	910						1	2	3	2018/12/26 8:48:21	A15		2019/4/16 9:34:09	2019	A15	111	Residual schizophrenia	F20.500	F20.500	0	1	0	0
1944	00057014	800500250	NE2641661	3	0	0	1	0	1	Z00057014	00057014	2019/4/16 9:39:53		1	1960/12/26	1	60			4	0	0	0	0	1	0	910						1	2	3	2018/12/26 8:50:19	A15		2019/4/16 9:33:41	2019	A15	111	Epileptic psychosis	F06.801	F06.801	0	0	1	0
4342	00057015	800500249	NE2641661	3	0	0	1	0	1	Z00057015	00057015	2019/4/16 9:39:16		1	1960/12/26	1	60			4	0	0	0	0	1	0	910						1	2	3	2018/12/26 8:49:23	A15		2019/4/16 9:32:54	2019	A15	111	Undifferentiated schizophrenia	F20.300	F20.300	0	1	0	0
9769	00057018	800500248	NE2641661	3	0	0	1	0	1	Z00057018	00057018	2019/4/16 8:44:30		1	1960/12/26	1	60			4	0	0	0	0	1	0	910						1	2	3	2018/12/26 8:40:55	A15		2019/4/16 8:18:08	2019	A15	111	Manic episodes with psychotic symptoms	F30.201	F30.201	1	0	0	0
3191	00057020	800500248	NE2641661	3	0	0	1	0	1	Z00057020	00057020	2019/4/16 8:43:30		1	1960/12/26	1	60			4	0	0	0	0	1	0	910						1	2	3	2018/12/26 8:39:28	A15		2019/4/16 8:17:51	2019	A15	111	Paranoid schizophrenia	F20.000	F20.000	0	1	0	0
14039	00056891	800800034	NE2641661	3	0	0	1	0	1	51111467	00054452	2019/3/4 11:32:26		2	1960/6/4	1	60			1	0	0	1	0	0	0	310						1	2	3	2018/11/13 8:46:21	A15		2019/3/4 8:47:21	2019	A15	111	Schizophrenia, unspecified	F20.900	G40.903+F02.802*	0	0	1	0
4307	00056787	800500236	NE2641661	3	0	0	1	0	1	50778987	00054421	2019/2/21 9:05:30		1	1960/4/19	1	60			1	0	0	1	0	0	0	310						1	2	3	2018/11/2 9:02:30	A15		2019/2/21 8:48:02	2019	A15	111	Schizophrenia, unspecified	F20.900	F20.300	0	1	0	0
13426	66090	660900000	XK2866706	1	1	0	0	0	0	33140014	1322401	2018/4/3 8:00:00		1	1957/3/28	1	60	0	90	2	1	0	0	0	0	1	999	9					1	3	1	2017/12/13 9:47:00	A15		2018/4/3 8:00:00	2018	A15	111	Moderate mental retardation, significant behavioral deficits, need attention and treatment	F71.100	F71.100x001	0	0	0	0
8352	90844	97293	NL3L78803	4	0	0	0	1	1	26977777	13708	2020/10/16 8:00:00		1	1961/6/10	1	60		90	2	0	1	0	0	0	1	390				0	0	1	1	3	2020/6/26 9:52:12	A15.01		2020/10/16 8:00:00	2020	A15.01	112	Schizophrenia, unspecified	F20.900	F20.900	0	1	0	0
3831	00057445	800600031	NE2641661	3	0	0	1	0	1	80269516	00000268	2019/7/23 13:01:53		2	1960/10/28	1	60			2	1	0	0	0	0	1	999						1	2	3	2019/4/2 9:31:15	A15		2019/7/23 8:33:40	2019	A15	112	Schizophrenia, unspecified	F20.900	F20.000	0	1	0	0
4223	00056812	800500242	NE2641661	3	0	0	1	0	1	51086792	00054481	2019/2/26 10:30:33		1	1960/6/16	1	60			2	0	1	0	0	0	1	390						1	2	3	2018/11/6 8:19:01	A15		2019/2/26 10:18:41	2019	A15	112	Schizophrenia, unspecified	F20.900	F20.300	0	1	0	0
13503	65576	655760000	XK2866706	1	1	0	0	0	0	44070850	1321882	2018/3/28 8:00:00		2	1957/6/3	1	60	0	90	2	1	0	0	0	0	1	999	9					1	3	1	2017/12/6 9:13:27	A15		2018/3/28 8:00:00	2018	A15	112	Moderate mental retardation, significant behavioral deficits, need attention and treatment	F71.100	F71.100x001	0	0	0	0
8734	79784	88934	NL3L78803	4	0	0	0	1	1	29088768	30710	2019/9/3 10:00:00		2	1959/4/10	1	60		28	2	0	1	0	0	0	1	390				0	0	1	1	3	2019/5/13 15:21:14	A15.01		2019/9/3 10:00:00	2019	A15.01	113	Schizophrenia	F20.901	F20.901	0	1	0	0
4420	00057262	801000003	NE2641661	3	0	0	1	0	1	94738376	00054564	2019/6/20 9:28:14		1	1960/7/3	1	60			1	0	0	1	0	0	0	310						1	2	3	2019/2/27 8:16:10	A15		2019/6/20 8:11:02	2019	A15	113	Schizophrenia, unspecified	F20.900	F20.300	0	1	0	0
3650	00056893	800900016	NE2641661	3	0	0	1	0	1	50761820	00054456	2019/3/6 8:48:00		2	1960/4/1	1	60			1	0	0	1	0	0	0	310						1	2	3	2018/11/13 10:01:09	A15		2019/3/6 8:28:37	2019	A15	113	Schizophrenia, unspecified	F20.900	F20.000	0	1	0	0
4396	00056883	800500245	NE2641661	3	0	0	1	0	1	28777769	00054801	2019/3/7 14:44:00		1	1960/4/6	1	60			2	0	1	0	0	0	1	390						1	2	3	2018/11/13 8:33:27	A15		2019/3/7 10:25:21	2019	A15	114	Schizophrenia, unspecified	F20.900	F20.300	0	1	0	0
13492	74855	748550000	XK2866706	1	1	0	0	0	0	44050846	1319703	2019/3/27 7:30:00		1	1958/10/9	1	60	0	90	2	1	0	0	0	0	1	999	9					1	3	1	2018/12/3 11:49:07	A15		2019/3/27 7:30:00	2019	A15	114	Moderate mental retardation, significant behavioral deficits, need attention and treatment	F71.100	F71.100x001	0	0	0	0
4989	66886	668860000	XK2866706	1	1	0	0	0	0	40704943	1317111	2018/4/25 8:00:00		2	1957/11/12	1	60	0	90	1	0	0	1	0	0	0	310	9					1	2	1	2018/1/1 8:27:15	A15		2018/4/25 8:00:00	2018	A15	114	Schizophrenia, unspecified	F20.900	F20.900	0	1	0	0
3690	00058772	800900034	NE2641661	3	0	0	1	0	1	50761820	00054456	2020/9/21 8:49:50		2	1960/4/1	1	60			1	0	0	1	0	0	0	310						1	2	3	2020/5/29 8:26:49	A15		2020/9/21 8:14:28	2020	A15	115	Schizophrenia, unspecified	F20.900	F20.000	0	1	0	0
3207	00056855	800800031	NE2641661	3	0	0	1	0	1	01436500	00054756	2019/3/4 9:13:51		2	1961/1/25	1	60			1	0	0	1	0	0	0	310						1	2	3	2018/11/9 8:28:42	A15		2019/3/4 8:46:29	2019	A15	115	Schizophrenia, unspecified	F20.900	F20.000	0	1	0	0
8446	00055823	800800003	NE2641661	3	0	0	1	0	1	T0289664	00054471	2018/3/30 9:36:11		1	1960/10/29	1	60			1	0	0	1	0	0	0	310						1	2	3	2017/12/5 8:41:58	A15		2018/3/30 9:30:22	2018	A15	115	Schizophrenia, unspecified	F20.900	F20.900	0	1	0	0
3381	00058763	800900035	NE2641661	3	0	0	1	0	1	01436500	00054756	2020/9/22 8:52:41		2	1961/1/25	1	60			1	0	0	1	0	0	0	310						1	2	3	2020/5/29 8:28:06	A15		2020/9/22 8:26:33	2020	A15	116	Schizophrenia, unspecified	F20.900	F20.000	0	1	0	0
11430	123257	123257000	XAAA75238	2	0	1	0	0	0	50764023	00054289	2020/5/9 9:08:41		2	1959/5/15	1	60	0	80	1	0	0	1	0	0	0	310	9					1	2	1	2020/1/14 9:42:18	A15.06		2020/5/9 9:08:41	2020	A15.06	116	Recurrent depressive disorder, unspecified	F33.900	F33.900	1	0	0	0
8154	77716	777160000	XK2866706	1	1	0	0	0	0	23022349	1306941	2019/9/3 8:00:00		2	1959/1/25	1	60	0	90	2	1	0	0	0	0	1	999	9					1	3	1	2019/5/10 13:52:27	A15		2019/9/3 8:00:00	2019	A15	116	Schizophrenia, unspecified	F20.900	F20.900	0	1	0	0
3652	00057054	800500251	NE2641661	3	0	0	1	0	1	Z00057054	00057054	2019/4/24 10:12:26		1	1960/12/28	1	60			4	0	0	0	0	1	0	910						1	2	3	2018/12/28 8:16:32	A15		2019/4/24 9:17:40	2019	A15	117	Paranoid schizophrenia	F20.000	F20.000	0	1	0	0
4263	00057019	800500250	NE2641661	3	0	0	1	0	1	Z00057019	00057019	2019/4/22 9:01:09		1	1960/12/26	1	60			4	0	0	0	0	1	0	910						1	2	3	2018/12/26 8:40:13	A15		2019/4/22 8:36:42	2019	A15	117	Undifferentiated schizophrenia	F20.300	F20.300	0	1	0	0
7593	75003	750030000	XK2866706	1	1	0	0	0	0	29060068	1327400	2019/4/1 8:07:19		1	1958/11/15	1	60	0	90	2	1	0	0	0	0	1	999	9					1	3	1	2018/12/5 13:42:14	A15		2019/4/1 8:07:19	2019	A15	117	Schizophrenia, unspecified	F20.900	F20.900	0	1	0	0
5223	104905	104905000	XAAA75238	2	0	1	0	0	0	Z104905	00043565	2018/6/15 7:49:40		1	1957/10/22	1	60	0	80	4	0	0	0	0	1	0	910	9					1	2	1	2018/2/18 12:12:33	A15.01		2018/6/15 7:49:40	2018	A15.01	117	Schizophrenia, unspecified	F20.900	F20.900	0	1	0	0
7703	73623	736230000	XK2866706	1	1	0	0	0	0	00508810	1327417	2018/12/25 8:40:00		2	1957/12/30	1	60	0	90	1	0	0	1	0	0	0	310	9					1	2	1	2018/8/30 14:08:21	A15		2018/12/25 8:40:00	2018	A15	117	Schizophrenia, unspecified	F20.900	F20.900	0	1	0	0
10346	00057461	800800042	NE2641661	3	0	0	1	0	1	07778280	00057461	2019/8/6 8:11:06		2	1960/10/6	1	60			2	0	1	0	0	0	1	390						1	2	3	2019/4/8 8:16:43	A15		2019/8/5 8:48:37	2019	A15	119	Bipolar disorder, unspecified	F31.900	F31.900x001	1	0	0	0
2258	74985	749850000	XK2866706	1	1	0	0	0	0	28010827	1325207	2019/4/3 8:00:00		1	1958/6/6	1	60	0	90	2	1	0	0	0	0	1	999	9					1	3	1	2018/12/5 13:25:08	A15		2019/4/3 8:00:00	2019	A15	119	Mental disorders caused by craniocerebral trauma	F07.202	F06.900x002	0	0	1	0
1952	00057017	800500251	NE2641661	3	0	0	1	0	1	Z00057017	00057017	2019/4/25 9:11:02		1	1960/12/26	1	60			4	0	0	0	0	1	0	910						1	2	3	2018/12/26 8:47:37	A15		2019/4/25 9:01:05	2019	A15	120	Epileptic psychosis	F06.801	F06.801	0	0	1	0
6824	74874	748740000	XK2866706	1	1	0	0	0	0	29051445	1308664	2019/4/2 8:00:00		1	1958/9/17	1	60	0	90	2	1	0	0	0	0	1	999	9					1	3	1	2018/12/3 13:37:09	A15		2019/4/2 8:00:00	2019	A15	120	Schizophrenia, unspecified	F20.900	F20.900	0	1	0	0
6518	75351	753510000	XK2866706	1	1	0	0	0	0	33070746	1310586	2019/4/18 7:30:00		1	1958/1/24	1	60	0	90	2	1	0	0	0	0	1	999	9					1	3	1	2018/12/17 13:54:50	A15		2019/4/18 7:30:00	2019	A15	122	Schizophrenia, unspecified	F20.900	F20.900	0	1	0	0
4247	00057371	801000015	NE2641661	3	0	0	1	0	1	28777769	00054801	2019/7/9 11:14:43		1	1960/4/6	1	60			2	0	1	0	0	0	1	390						1	2	3	2019/3/8 8:19:04	A15		2019/7/9 11:07:12	2019	A15	123	Schizophrenia, unspecified	F20.900	F20.300	0	1	0	0
11812	111347	111347000	XAAA75238	2	0	1	0	0	0	00634373	00029976	2019/2/12 8:37:23		2	1957/11/3	1	60	0	80	1	0	0	1	0	0	0	310	9					1	2	1	2018/10/12 8:58:49	A15.06		2019/2/12 8:37:23	2019	A15.06	123	Recurrent depressive disorder, unspecified	F33.900	F33.900	1	0	0	0
7371	107052	107052000	XAAA75238	2	0	1	0	0	0	00508810	00035530	2018/8/30 10:00:21		2	1957/12/30	1	60	0	80	3	0	0	0	1	0	0	510	9					1	2	1	2018/4/29 11:21:09	A15.01		2018/8/30 10:00:21	2018	A15.01	123	Schizophrenia, unspecified	F20.900	F20.900	0	1	0	0
9160	65782	657820000	XK2866706	1	1	0	0	0	0	15122297	1308428	2018/4/10 8:00:00		2	1957/11/22	1	60	0	90	2	1	0	0	0	0	1	999	9					1	3	1	2017/12/8 9:27:20	A15		2018/4/10 8:00:00	2018	A15	123	Schizophrenia	F20.901	F20.901	0	1	0	0
3926	00056691	800500241	NE2641661	3	0	0	1	0	1	94738376	00054564	2019/2/26 8:33:30		1	1960/7/3	1	60			1	0	0	1	0	0	0	310						1	2	3	2018/10/25 8:38:38	A15		2019/2/26 8:09:02	2019	A15	124	Schizophrenia, unspecified	F20.900	F20.300	0	1	0	0
4348	00057691	801000031	NE2641661	3	0	0	1	0	1	94738376	00054564	2019/10/23 8:24:17		1	1960/7/3	1	60			1	0	0	1	0	0	0	310						1	2	3	2019/6/21 7:54:16	A15		2019/10/23 7:59:10	2019	A15	124	Schizophrenia, unspecified	F20.900	F20.300	0	1	0	0
10499	67752	677520000	XK2866706	1	1	0	0	0	0	40977204	1310737	2018/5/19 8:00:00		2	1957/12/14	1	60	0	90	1	0	0	1	0	0	0	310	9					1	2	1	2018/1/15 9:38:32	A15		2018/5/19 8:00:00	2018	A15	124	Depressive episode, unspecified	F32.900	F32.900	1	0	0	0
3781	00058026	801000048	NE2641661	3	0	0	1	0	1	T0289664	00054471	2019/12/25 10:22:03		1	1960/10/29	1	60			1	0	0	1	0	0	0	310						1	2	3	2019/8/22 15:48:58	A15		2019/12/25 9:57:01	2019	A15	125	Paranoid schizophrenia	F20.000	F20.000	0	1	0	0
11766	122695	122695000	XAAA75238	2	0	1	0	0	0	00534322	00056601	2020/4/30 11:33:59		2	1959/4/12	1	60	0	80	1	0	0	1	0	0	0	310	9					1	2	1	2019/12/26 8:14:18	A15.06		2020/4/30 11:33:59	2020	A15.06	126	Mental disorders, not otherwise specified	F99.x01	F33.900	1	0	0	0
4866	116317	116317000	XAAA75238	2	0	1	0	0	0	T0335232	00008574	2019/8/27 8:25:15		1	1958/11/7	1	60	0	24	3	0	0	0	1	0	0	510	9					1	2	1	2019/4/23 9:43:23	A15.01		2019/8/27 8:25:15	2019	A15.01	126	Schizophrenia, unspecified	F20.900	F20.900	0	1	0	0
12434	83909	839090000	XK2866706	1	1	0	0	0	0	40961616	1329265	2020/7/28 8:00:00		2	1960/3/11	1	60	0	90	1	0	0	1	0	0	0	310	9					1	2	1	2020/3/23 9:15:17	A15		2020/7/28 8:00:00	2020	A15	127	Other mixed anxiety disorders	F41.300	F41.300	0	0	0	1
2292	84735	847350000	XK2866706	1	1	0	0	0	0	41494509	1325006	2020/10/10 10:00:00		1	1960/2/7	1	60	0	90	1	0	0	1	0	0	0	310	9					1	2	1	2020/6/2 9:03:43	A15		2020/10/10 10:00:00	2020	A15	130	Organic mental disorder nos	F06.922	F06.922	0	0	1	0
10241	00057559	801000024	NE2641661	3	0	0	1	0	1	90034154	00000302	2019/9/16 14:24:33		1	1960/5/20	1	60			2	1	0	0	0	0	1	999						1	2	3	2019/5/9 13:57:19	A15		2019/9/16 8:10:41	2019	A15	130	Schizophrenia, unspecified	F20.900	F31.300x002	1	0	0	0
3495	00057193	801000012	NE2641661	3	0	0	1	0	1	50778987	00054421	2019/7/3 10:25:07		1	1960/4/19	1	60			1	0	0	1	0	0	0	310						1	2	3	2019/2/22 8:40:35	A15		2019/7/3 9:45:22	2019	A15	131	Schizophrenia, unspecified	F20.900	F20.000	0	1	0	0
3254	00057811	801000036	NE2641661	3	0	0	1	0	1	50778987	00054421	2019/11/12 8:27:22		1	1960/4/19	1	60			1	0	0	1	0	0	0	310						1	2	3	2019/7/4 8:32:30	A15		2019/11/12 7:51:23	2019	A15	131	Schizophrenia, unspecified	F20.900	F20.000	0	1	0	0
4214	00057256	801000014	NE2641661	3	0	0	1	0	1	51086792	00054481	2019/7/9 9:18:35		1	1960/6/16	1	60			2	0	1	0	0	0	1	390						1	2	3	2019/2/27 8:32:47	A15		2019/7/9 8:52:26	2019	A15	132	Schizophrenia, unspecified	F20.900	F20.300	0	1	0	0
4473	00057864	801000041	NE2641661	3	0	0	1	0	1	28777769	00054801	2019/11/19 13:54:58		1	1960/4/6	1	60			2	0	1	0	0	0	1	390						1	2	3	2019/7/10 8:21:19	A15		2019/11/19 8:04:57	2019	A15	132	Schizophrenia, unspecified	F20.900	F20.300	0	1	0	0
4306	00057863	801000041	NE2641661	3	0	0	1	0	1	51086792	00054481	2019/11/19 15:13:45		1	1960/6/16	1	60			2	0	1	0	0	0	1	390						1	2	3	2019/7/10 8:20:46	A15		2019/11/19 8:03:16	2019	A15	132	Schizophrenia, unspecified	F20.900	F20.300	0	1	0	0
8129	63958	639580000	XK2866706	1	1	0	0	0	0	Z63958	1323372	2018/3/8 8:30:00		2	1957/2/19	1	60	0	90	4	0	0	0	0	1	0	910	9					1	3	1	2017/10/27 9:57:51	A15		2018/3/8 8:30:00	2018	A15	132	Schizophrenia, unspecified	F20.900	F20.900	0	1	0	0
12527	118074	118074000	XAAA75238	2	0	1	0	0	0	01370024	00054016	2019/11/7 8:00:44		2	1959/5/6	1	60	0	80	1	0	0	1	0	0	0	310	9					1	2	1	2019/6/27 8:35:20	A15.01		2019/11/7 8:00:44	2019	A15.01	133	Tinea pedis	B35.301	F41.900	1	0	0	0
7354	103728	103728000	XAAA75238	2	0	1	0	0	0	96104162	00008976	2018/5/21 8:30:09		1	1957/3/23	1	60	0	70	3	0	0	0	1	0	0	510	9					1	2	1	2018/1/8 10:05:21	A15.01		2018/5/21 8:30:09	2018	A15.01	133	Schizophrenia, unspecified	F20.900	F20.900	0	1	0	0
3476	00055817	800500198	NE2641661	3	0	0	1	0	1	01436500	00054756	2018/6/27 20:12:49		2	1961/1/25	1	60			1	0	0	1	0	0	0	310						1	2	3	2017/12/4 10:02:12	A15		2018/5/15 9:59:07	2018	A15	134	Schizophrenia, unspecified	F20.900	F20.000	0	1	0	0
3244	00055638	800700008	NE2641661	3	0	0	1	0	1	50761820	00054456	2018/6/27 20:34:15		2	1960/4/1	1	60			1	0	0	1	0	0	0	310						1	2	3	2017/11/20 9:14:12	A15		2018/5/15 9:46:11	2018	A15	134	Schizophrenia, unspecified	F20.900	F20.000	0	1	0	0
14033	00055801	800700008	NE2641661	3	0	0	1	0	1	51111467	00054452	2018/6/27 20:40:07		2	1960/6/4	1	60			1	0	0	1	0	0	0	310						1	2	3	2017/12/1 10:04:45	A15		2018/5/15 9:44:39	2018	A15	134	Schizophrenia, unspecified	F20.900	G40.903+F02.802*	0	0	1	0
14012	00055775	800700009	NE2641661	3	0	0	1	0	1	50756499	00054469	2018/6/28 9:43:42		2	1960/8/19	1	60			1	0	0	1	0	0	0	310						1	2	3	2017/11/28 10:21:08	A15		2018/5/15 9:39:15	2018	A15	134	Schizophrenia, unspecified	F20.900	G40.903+F02.802*	0	0	1	0
4319	00055833	800700003	NE2641661	3	0	0	1	0	1	28777769	00054801	2018/6/27 15:10:52		1	1960/4/6	1	60			2	0	1	0	0	0	1	390						1	2	3	2017/12/7 9:48:23	A15		2018/5/15 8:52:18	2018	A15	134	Schizophrenia, unspecified	F20.900	F20.300	0	1	0	0
4704	00055666	800700007	NE2641661	3	0	0	1	0	1	51108150	00054540	2018/6/27 20:01:32		2	1960/11/29	1	60			1	0	0	1	0	0	0	310						1	2	3	2017/11/20 13:29:21	A15		2018/5/15 8:51:45	2018	A15	134	Schizophrenia, unspecified	F20.900	F20.500	0	1	0	0
4429	00055608	800700004	NE2641661	3	0	0	1	0	1	51086792	00054481	2018/6/27 16:11:50		1	1960/6/16	1	60			2	0	1	0	0	0	1	390						1	2	3	2017/11/17 9:46:17	A15		2018/5/15 8:47:59	2018	A15	134	Schizophrenia, unspecified	F20.900	F20.300	0	1	0	0
8441	00055812	800500193	NE2641661	3	0	0	1	0	1	50778987	00054421	2018/6/27 16:07:34		1	1960/4/19	1	60			1	0	0	1	0	0	0	310						1	2	3	2017/12/4 9:12:40	A15		2018/5/15 8:25:24	2018	A15	134	Schizophrenia, unspecified	F20.900	F20.900	0	1	0	0
4584	00055776	800700005	NE2641661	3	0	0	1	0	1	94738376	00054564	2018/6/27 19:03:34		1	1960/7/3	1	60			1	0	0	1	0	0	0	310						1	2	3	2017/11/28 10:21:50	A15		2018/5/15 8:11:30	2018	A15	134	Schizophrenia, unspecified	F20.900	F20.500	0	1	0	0
12250	79053	790530000	XK2866706	1	1	0	0	0	0	36091132	1326677	2019/12/13 9:30:00		1	1958/9/27	1	60	0	90	2	1	0	0	0	0	1	999	9					1	3	1	2019/7/30 9:03:24	A15		2019/12/13 9:30:00	2019	A15	136	Anxiety depression	F41.201	F41.201	1	0	0	0
3645	00057362	800900022	NE2641661	3	0	0	1	0	1	50761820	00054456	2019/7/22 9:37:10		2	1960/4/1	1	60			1	0	0	1	0	0	0	310						1	2	3	2019/3/7 8:36:44	A15		2019/7/22 9:04:50	2019	A15	137	Schizophrenia, unspecified	F20.900	F20.000	0	1	0	0
3079	00057308	800900022	NE2641661	3	0	0	1	0	1	01436500	00054756	2019/7/22 9:30:44		2	1961/1/25	1	60			1	0	0	1	0	0	0	310						1	2	3	2019/3/5 9:18:07	A15		2019/7/22 9:06:57	2019	A15	139	Schizophrenia, unspecified	F20.900	F20.000	0	1	0	0
6866	73136	731360000	XK2866706	1	1	0	0	0	0	33070746	1310586	2018/12/17 8:00:00		1	1958/1/24	1	60	0	90	2	1	0	0	0	0	1	999	9					1	3	1	2018/7/31 10:59:39	A15		2018/12/17 8:00:00	2018	A15	139	Schizophrenia, unspecified	F20.900	F20.900	0	1	0	0
5941	115851	115851000	XAAA75238	2	0	1	0	0	0	00577661	00034735	2019/8/27 14:37:52		2	1958/11/6	1	60	0	80	3	0	0	0	1	0	0	510	9					1	2	1	2019/4/7 2:33:15	A15.01		2019/8/27 14:37:52	2019	A15.01	142	Schizophrenia, unspecified	F20.900	F20.900	0	1	0	0
7209	123363	123363000	XAAA75238	2	0	1	0	0	0	10402357	00017650	2020/6/8 12:55:17		1	1959/7/3	1	60	0	80	3	0	0	0	1	0	0	510	9					1	2	1	2020/1/17 11:37:15	A15.01		2020/6/8 12:55:17	2020	A15.01	143	Schizophrenia, unspecified	F20.900	F20.900	0	1	0	0
3470	00058440	801000074	NE2641661	3	0	0	1	0	1	01436500	00054756	2020/5/28 9:45:14		2	1961/1/25	1	60			1	0	0	1	0	0	0	310						1	2	3	2020/1/1 8:37:50	A15		2020/5/28 8:45:23	2020	A15	148	Schizophrenia, unspecified	F20.900	F20.000	0	1	0	0
3791	00058485	800600044	NE2641661	3	0	0	1	0	1	50761820	00054456	2020/5/28 9:36:05		2	1960/4/1	1	60			1	0	0	1	0	0	0	310						1	2	3	2020/1/1 8:33:09	A15		2020/5/28 8:28:04	2020	A15	148	Schizophrenia, unspecified	F20.900	F20.000	0	1	0	0
3593	00055386	800500166	NE2641661	3	0	0	1	0	1	50777950	00055386	2018/3/19 14:05:42		1	1960/6/26	1	60			1	0	0	1	0	0	0	310						1	2	3	2017/8/25 8:19:57	A15		2018/1/23 10:04:01	2018	A15	151	Schizophrenia, unspecified	F20.900	F20.000	0	1	0	0
14005	00058487	800800066	NE2641661	3	0	0	1	0	1	51111467	00054452	2020/6/1 8:21:12		2	1960/6/4	1	60			1	0	0	1	0	0	0	310						1	2	3	2020/1/1 8:33:52	A15		2020/6/1 7:46:36	2020	A15	152	Schizophrenia, unspecified	F20.900	G40.903+F02.802*	0	0	1	0
12307	68350	683500000	XK2866706	1	1	0	0	0	0	11071866	1317850	2018/7/9 10:13:55		2	1957/10/28	1	60	0	90	2	1	0	0	0	0	1	999	9					1	3	1	2018/2/6 8:45:47	A15		2018/7/9 10:13:55	2018	A15	153	Cerebral organic psychosis	F09. 02	F41.201	1	0	0	0
4098	00056932	800500254	NE2641661	3	0	0	1	0	1	Z00056932	00056932	2019/5/14 10:19:01		1	1960/12/10	1	60			4	0	0	0	0	1	0	910						1	2	3	2018/12/10 8:59:59	A15		2019/5/14 8:36:48	2019	A15	155	Undifferentiated schizophrenia	F20.300	F20.300	0	1	0	0
11475	123932	123932000	XAAA75238	2	0	1	0	0	0	01665996	00039534	2020/8/31 8:46:07		2	1959/12/25	1	60	0	80	1	0	0	1	0	0	0	310	9					1	2	1	2020/3/24 8:24:58	A15.06		2020/8/31 8:46:07	2020	A15.06	160	Mental disorders, not otherwise specified	F99.x01	F33.900	1	0	0	0
4438	00057932	800800052	NE2641661	3	0	0	1	0	1	80269516	00000268	2019/12/31 9:29:17		2	1960/10/28	1	60			2	1	0	0	0	0	1	999						1	2	3	2019/7/24 13:46:02	A15		2019/12/31 8:05:04	2019	A15	160	Schizophrenia, unspecified	F20.900	F20.300	0	1	0	0
13729	72652	726520000	XK2866706	1	1	0	0	0	0	27285461	1327202	2018/12/16 16:00:00		1	1957/9/21	1	60	0	90	2	0	1	0	0	0	1	390	9					1	2	1	2018/7/9 15:42:17	A15		2018/12/16 16:00:00	2018	A15	160	Mental disorders caused by carbon monoxide poisoning	F07.801	F79.903	0	0	0	0
12616	123124	123124000	XAAA75238	2	0	1	0	0	0	01370024	00054016	2020/6/18 8:05:38		2	1959/5/6	1	60	0	80	1	0	0	1	0	0	0	310	9					1	2	1	2020/1/9 8:15:21	A15.01		2020/6/18 8:05:38	2020	A15.01	161	anemia	D64.903	F41.900	1	0	0	0
3826	00057918	800800057	NE2641661	3	0	0	1	0	1	01436500	00054756	2019/12/31 13:05:32		2	1961/1/25	1	60			1	0	0	1	0	0	0	310						1	2	3	2019/7/23 8:49:45	A15		2019/12/31 8:28:43	2019	A15	161	Schizophrenia, unspecified	F20.900	F20.000	0	1	0	0
3182	00057923	800800055	NE2641661	3	0	0	1	0	1	50761820	00054456	2019/12/31 12:19:35		2	1960/4/1	1	60			1	0	0	1	0	0	0	310						1	2	3	2019/7/23 8:46:04	A15		2019/12/31 8:23:18	2019	A15	161	Schizophrenia, unspecified	F20.900	F20.000	0	1	0	0
14040	00057926	800800053	NE2641661	3	0	0	1	0	1	51111467	00054452	2019/12/31 10:37:41		2	1960/6/4	1	60			1	0	0	1	0	0	0	310						1	2	3	2019/7/23 8:44:47	A15		2019/12/31 8:19:15	2019	A15	161	Schizophrenia, unspecified	F20.900	G40.903+F02.802*	0	0	1	0
4717	00056321	800500207	NE2641661	3	0	0	1	0	1	94738376	00054564	2018/10/24 8:34:45		1	1960/7/3	1	60			1	0	0	1	0	0	0	310						1	2	3	2018/5/16 9:28:45	A15		2018/10/24 8:30:39	2018	A15	161	Schizophrenia, unspecified	F20.900	F20.500	0	1	0	0
2253	77057	770570000	XK2866706	1	1	0	0	0	0	28010827	1325207	2019/9/12 10:45:17		1	1958/6/6	1	60	0	90	2	1	0	0	0	0	1	999	9					1	3	1	2019/4/3 12:15:51	A15		2019/9/12 10:45:17	2019	A15	162	Mental disorders caused by craniocerebral trauma	F07.202	F06.900x002	0	0	1	0
5119	72885	728850000	XK2866706	1	1	0	0	0	0	96105427	1307378	2018/12/27 8:00:00		1	1958/3/10	1	60	0	90	2	0	1	0	0	0	1	390	9					1	2	1	2018/7/18 14:09:14	A15		2018/12/27 8:00:00	2018	A15	162	Schizophrenia, unspecified	F20.900	F20.900	0	1	0	0
9042	70528	705280000	XK2866706	1	1	0	0	0	0	23020729	1320225	2018/9/27 8:08:00		1	1958/5/1	1	60	0	90	2	1	0	0	0	0	1	999	9					1	3	1	2018/4/17 13:29:48	A15		2018/9/27 8:08:00	2018	A15	163	Schizophrenia	F20.901	F20.901	0	1	0	0
8160	67218	672180000	XK2866706	1	1	0	0	0	0	40988105	1322741	2018/6/14 10:00:45		1	1957/8/22	1	60	0	90	1	0	0	1	0	0	0	310	9					1	2	1	2018/1/1 11:11:23	A15		2018/6/14 10:00:45	2018	A15	164	Schizophrenia, unspecified	F20.900	F20.900	0	1	0	0
6226	66978	669780000	XK2866706	1	1	0	0	0	0	94819543	1308847	2018/6/14 10:00:00		1	1957/12/14	1	60	0	90	2	0	1	0	0	0	1	390	9					1	2	1	2018/1/1 9:26:41	A15		2018/6/14 10:00:00	2018	A15	164	Schizophrenia, unspecified	F20.900	F20.900	0	1	0	0
11404	115858	115858000	XAAA75238	2	0	1	0	0	0	00438368	00055376	2019/9/20 9:15:30		1	1958/7/22	1	60	0	80	3	0	0	0	1	0	0	510	9					1	2	1	2019/4/7 14:17:12	A15.01		2019/9/20 9:15:30	2019	A15.01	166	Mental disorders, not otherwise specified	F99.x01	F33.300	1	0	0	0
9885	00058555	800500261	NE2641661	3	0	0	1	0	1	29459797	00058555	2020/6/17 9:20:38		1	1960/5/20	1	60			2	0	1	0	0	0	1	390						1	2	3	2020/1/1 11:07:58	A15		2020/6/16 9:24:24	2020	A15	167	Schizophrenia, unspecified	F20.900	F31.000	1	0	0	0
4120	00058326	800500261	NE2641661	3	0	0	1	0	1	28777769	00054801	2020/6/17 9:25:14		1	1960/4/6	1	60			2	0	1	0	0	0	1	390						1	2	3	2019/11/20 8:06:33	A15		2020/6/16 7:50:05	2020	A15	168	Schizophrenia, unspecified	F20.900	F20.300	0	1	0	0
8404	00056357	800500213	NE2641661	3	0	0	1	0	1	50778987	00054421	2018/11/1 9:22:17		1	1960/4/19	1	60			1	0	0	1	0	0	0	310						1	2	3	2018/5/16 11:03:35	A15		2018/11/1 8:50:44	2018	A15	169	Schizophrenia, unspecified	F20.900	F20.900	0	1	0	0
4746	00056303	800600011	NE2641661	3	0	0	1	0	1	51108150	00054540	2018/11/1 10:32:41		2	1960/11/29	1	60			1	0	0	1	0	0	0	310						1	2	3	2018/5/16 8:53:22	A15		2018/11/1 10:23:35	2018	A15	169	Schizophrenia, unspecified	F20.900	F20.500	0	1	0	0
4798	00056352	800500214	NE2641661	3	0	0	1	0	1	51086792	00054481	2018/11/5 9:00:57		1	1960/6/16	1	60			2	0	1	0	0	0	1	390						1	2	3	2018/5/16 11:01:41	A15		2018/11/5 8:52:16	2018	A15	173	Schizophrenia, unspecified	F20.900	F20.500	0	1	0	0
2139	72067	720670000	XK2866706	1	1	0	0	0	0	28010827	1325207	2018/12/5 8:00:00		1	1958/6/6	1	60	0	90	2	1	0	0	0	0	1	999	9					1	3	1	2018/6/14 14:29:33	A15		2018/12/5 8:00:00	2018	A15	174	Mental disorders caused by craniocerebral trauma	F07.202	F06.900x002	0	0	1	0
12217	70981	709810000	XK2866706	1	1	0	0	0	0	19042334	1324522	2018/10/25 9:00:00		1	1958/3/11	1	60	0	90	2	1	0	0	0	0	1	999	9					1	3	1	2018/5/3 9:18:20	A15		2018/10/25 9:00:00	2018	A15	175	Cerebral organic psychosis	F09. 02	F41.201	1	0	0	0
6140	72564	725640000	XK2866706	1	1	0	0	0	0	40988105	1322741	2018/12/28 8:00:00		1	1957/8/22	1	60	0	90	1	0	0	1	0	0	0	310	9					1	2	1	2018/7/5 15:55:53	A15		2018/12/28 8:00:00	2018	A15	176	Schizophrenia, unspecified	F20.900	F20.900	0	1	0	0
3767	00056253	800600014	NE2641661	3	0	0	1	0	1	01436500	00054756	2018/11/8 9:54:39		2	1961/1/25	1	60			1	0	0	1	0	0	0	310						1	2	3	2018/5/16 8:32:48	A15		2018/11/8 9:01:58	2018	A15	176	Schizophrenia, unspecified	F20.900	F20.000	0	1	0	0
2916	122612	122612000	XAAA75238	2	0	1	0	0	0	00558487	00035512	2020/6/18 7:33:34		1	1959/10/6	1	60	0	80	3	0	0	0	1	0	0	510	9					1	2	1	2019/12/23 12:43:28	A15.01		2020/6/18 7:33:34	2020	A15.01	178	Mental and behavioral disorders due to alcohol use, unspecified mental and behavioral disorders	F10.900	F10.900	0	0	0	0
10278	78450	784500000	XK2866706	1	1	0	0	0	0	25021334	1328354	2019/12/16 8:00:00		1	1959/5/27	1	60	0	90	2	1	0	0	0	0	1	999	9					1	3	1	2019/6/21 8:38:36	A15		2019/12/16 8:00:00	2019	A15	178	depression	F32.902	F31.300x002	1	0	0	0
3301	75028	750280000	XK2866706	1	1	0	0	0	0	13062688	1324498	2019/6/4 8:00:00		1	1958/9/15	1	60	0	90	2	1	0	0	0	0	1	999	9					1	3	1	2018/12/6 13:42:45	A15		2019/6/4 8:00:00	2019	A15	180	Schizophrenia, unspecified	F20.900	F20.000	0	1	0	0
14038	00056272	800800024	NE2641661	3	0	0	1	0	1	51111467	00054452	2018/11/12 9:19:03		2	1960/6/4	1	60			1	0	0	1	0	0	0	310						1	2	3	2018/5/16 8:40:46	A15		2018/11/12 9:04:39	2018	A15	180	Schizophrenia, unspecified	F20.900	G40.903+F02.802*	0	0	1	0
3283	00056280	800800024	NE2641661	3	0	0	1	0	1	50761820	00054456	2018/11/12 9:14:16		2	1960/4/1	1	60			1	0	0	1	0	0	0	310						1	2	3	2018/5/16 8:43:23	A15		2018/11/12 8:31:04	2018	A15	180	Schizophrenia, unspecified	F20.900	F20.000	0	1	0	0
4491	00056344	800700012	NE2641661	3	0	0	1	0	1	28777769	00054801	2018/11/12 14:54:03		1	1960/4/6	1	60			2	0	1	0	0	0	1	390						1	2	3	2018/5/16 11:00:26	A15		2018/11/12 14:50:37	2018	A15	180	Schizophrenia, unspecified	F20.900	F20.300	0	1	0	0
5376	113111	113111000	XAAA75238	2	0	1	0	0	0	01379965	00009221	2019/6/20 9:21:00		1	1958/7/10	1	60	0	70	3	0	0	0	1	0	0	510	9					1	2	1	2018/12/20 8:03:35	A15.01		2019/6/20 9:21:00	2019	A15.01	182	Schizophrenia, unspecified	F20.900	F20.900	0	1	0	0
5193	113177	113177000	XAAA75238	2	0	1	0	0	0	00615623	00007975	2019/6/20 8:45:14		2	1958/3/4	1	60	0	80	3	0	0	0	1	0	0	510	9					1	2	1	2018/12/20 8:31:03	A15.01		2019/6/20 8:45:14	2019	A15.01	182	Schizophrenia, unspecified	F20.900	F20.900	0	1	0	0
4911	113199	113199000	XAAA75238	2	0	1	0	0	0	00697648	00010310	2019/6/20 8:41:17		2	1958/1/29	1	60	0	70	3	0	0	0	1	0	0	510	9					1	2	1	2018/12/20 9:29:47	A15.01		2019/6/20 8:41:17	2019	A15.01	182	Schizophrenia, unspecified	F20.900	F20.900	0	1	0	0
5387	113176	113176000	XAAA75238	2	0	1	0	0	0	T0370886	00009708	2019/6/20 8:00:13		2	1958/10/13	1	60	0	80	3	0	0	0	1	0	0	510	9					1	2	1	2018/12/20 8:30:13	A15.01		2019/6/20 8:00:13	2019	A15.01	182	Schizophrenia, unspecified	F20.900	F20.900	0	1	0	0
2643	113113	113113000	XAAA75238	2	0	1	0	0	0	00256268	00042077	2019/6/20 14:42:16		2	1958/8/10	1	60	0	80	3	0	0	0	1	0	0	510	9					1	2	1	2018/12/20 8:05:10	A15.01		2019/6/20 14:42:16	2019	A15.01	182	Organic psychosis	F09.x03	F09.x03	0	0	1	0
5740	82837	828370000	XK2866706	1	1	0	0	0	0	29271582	1308429	2020/7/2 7:30:00		2	1959/5/3	1	60	0	90	2	0	1	0	0	0	1	390	9					1	2	1	2020/1/1 14:46:03	A15		2020/7/2 7:30:00	2020	A15	183	Schizophrenia, unspecified	F20.900	F20.900	0	1	0	0
7073	122342	122342000	XAAA75238	2	0	1	0	0	0	01413994	00013843	2020/6/18 8:19:09		1	1959/4/30	1	60	0	80	3	0	0	0	1	0	0	510	9					1	2	1	2019/12/18 7:59:24	A15.01		2020/6/18 8:19:09	2020	A15.01	183	Schizophrenia, unspecified	F20.900	F20.900	0	1	0	0
7238	122332	122332000	XAAA75238	2	0	1	0	0	0	T0247312	00011127	2020/6/18 8:00:49		1	1959/3/15	1	60	0	80	3	0	0	0	1	0	0	510	9					1	2	1	2019/12/18 7:57:52	A15.01		2020/6/18 8:00:49	2020	A15.01	183	Schizophrenia, unspecified	F20.900	F20.900	0	1	0	0
2905	122334	122334000	XAAA75238	2	0	1	0	0	0	01519001	00019933	2020/6/18 8:00:04		1	1959/9/2	1	60	0	80	3	0	0	0	1	0	0	510	9					1	2	1	2019/12/18 7:58:06	A15.01		2020/6/18 8:00:04	2020	A15.01	183	Mental and behavioral disorders due to alcohol use, unspecified mental and behavioral disorders	F10.900	F10.900	0	0	0	0
2893	122473	122473000	XAAA75238	2	0	1	0	0	0	00607403	00033076	2020/6/18 7:30:38		1	1959/11/11	1	60	0	24	3	0	0	0	1	0	0	510	9					1	2	1	2019/12/18 9:25:24	A15.01		2020/6/18 7:30:38	2020	A15.01	183	Mental and behavioral disorders due to alcohol use, unspecified mental and behavioral disorders	F10.900	F10.900	0	0	0	0
7042	122351	122351000	XAAA75238	2	0	1	0	0	0	01667545	00017545	2020/6/18 7:25:49		2	1959/11/15	1	60	0	80	3	0	0	0	1	0	0	510	9					1	2	1	2019/12/18 7:59:10	A15.01		2020/6/18 7:25:49	2020	A15.01	183	Schizophrenia, unspecified	F20.900	F20.900	0	1	0	0
4909	122352	122352000	XAAA75238	2	0	1	0	0	0	01136332	00011198	2020/6/18 7:25:18		2	1959/2/14	1	60	0	80	3	0	0	0	1	0	0	510	9					1	2	1	2019/12/18 7:59:31	A15.01		2020/6/18 7:25:18	2020	A15.01	183	Schizophrenia, unspecified	F20.900	F20.900	0	1	0	0
10041	122392	122392000	XAAA75238	2	0	1	0	0	0	00618958	00018777	2020/6/18 6:00:34		1	1959/9/8	1	60	0	80	3	0	0	0	1	0	0	510	9					1	2	1	2019/12/18 8:30:05	A15.01		2020/6/18 6:00:34	2020	A15.01	183	Bipolar disorder, unspecified	F31.900	F31.100	1	0	0	0
5149	122382	122382000	XAAA75238	2	0	1	0	0	0	00330029	00011802	2020/6/18 6:00:13		1	1959/5/18	1	60	0	24	3	0	0	0	1	0	0	510	9					1	2	1	2019/12/18 8:18:45	A15.01		2020/6/18 6:00:13	2020	A15.01	183	Schizophrenia, unspecified	F20.900	F20.900	0	1	0	0
2753	113031	113031000	XAAA75238	2	0	1	0	0	0	00412577	00024969	2019/6/20 8:54:53		1	1958/5/12	1	60	0	80	3	0	0	0	1	0	0	510	9					1	2	1	2018/12/19 9:04:48	A15.01		2019/6/20 8:54:53	2019	A15.01	183	Mental and behavioral disorders due to alcohol use, psychotic disorders	F10.500	F10.500	0	0	0	0
2080	113048	113048000	XAAA75238	2	0	1	0	0	0	02589231	00025652	2019/6/20 8:00:00		1	1958/2/5	1	60	0	17	3	0	0	0	1	0	0	510	9					1	2	1	2018/12/19 8:39:57	A15.01		2019/6/20 8:00:00	2019	A15.01	183	Mental disorder caused by cerebrovascular disease	F07.802	F06.900	0	0	1	0
5436	72084	720840000	XK2866706	1	1	0	0	0	0	94819543	1308847	2018/12/20 8:00:00		1	1957/12/14	1	60	0	90	2	0	1	0	0	0	1	390	9					1	2	1	2018/6/14 16:03:40	A15		2018/12/20 8:00:00	2018	A15	189	Schizophrenia, unspecified	F20.900	F20.900	0	1	0	0
10127	00057454	800800045	NE2641661	3	0	0	1	0	1	95419164	00054745	2019/10/15 10:19:40		2	1960/4/24	1	60			1	0	0	1	0	0	0	310						1	2	3	2019/4/2 14:36:34	A15		2019/10/15 8:53:40	2019	A15	196	Bipolar disorder, unspecified	F31.900	F31.200	1	0	0	0
4119	00058328	801000079	NE2641661	3	0	0	1	0	1	51086792	00054481	2020/7/15 8:21:27		1	1960/6/16	1	60			2	0	1	0	0	0	1	390						1	2	3	2019/11/20 8:05:45	A15		2020/7/15 8:12:07	2020	A15	197	Schizophrenia, unspecified	F20.900	F20.300	0	1	0	0
3395	00058670	800800071	NE2641661	3	0	0	1	0	1	27010996	00058571	2020/10/15 15:53:55		2	1960/10/28	1	60			2	0	1	0	0	0	1	390						1	2	3	2020/3/31 8:55:18	A15		2020/10/15 15:47:56	2020	A15	198	Schizophrenia, unspecified	F20.900	F20.000	0	1	0	0
5114	104923	104923000	XAAA75238	2	0	1	0	0	0	00515093	00011924	2018/9/11 10:00:05		2	1957/7/10	1	60	0	80	3	0	0	0	1	0	0	510	9					1	2	1	2018/2/21 18:01:43	A15.01		2018/9/11 10:00:05	2018	A15.01	202	Excited state	F15.001	F20.900	0	1	0	0
8171	77939	779390000	XK2866706	1	1	0	0	0	0	11040407	1308200	2019/12/14 8:00:00		2	1958/11/6	1	60	0	90	2	1	0	0	0	0	1	999	9					1	3	1	2019/5/23 15:33:22	A15		2019/12/14 8:00:00	2019	A15	205	Schizophrenia, unspecified	F20.900	F20.900	0	1	0	0
5881	114746	114746000	XAAA75238	2	0	1	0	0	0	01375854	00010429	2019/9/27 10:00:32		2	1958/8/30	1	60	0	80	3	0	0	0	1	0	0	510	9					1	2	1	2019/2/25 10:01:32	A15.01		2019/9/27 10:00:32	2019	A15.01	214	Schizophrenia, unspecified	F20.900	F20.900	0	1	0	0
2991	112085	112085000	XAAA75238	2	0	1	0	0	0	00204998	00045676	2019/6/20 15:35:00		1	1958/5/25	1	60	0	80	3	0	0	0	1	0	0	510	9					1	2	1	2018/11/11 8:12:59	A15.01		2019/6/20 15:35:00	2019	A15.01	221	Mental and behavioral disorders due to the use of sedatives or hypnotics, psychotic disorders	F13.500	F13.200	0	0	0	0
6695	75275	752750000	XK2866706	1	1	0	0	0	0	23020729	1320225	2019/8/6 14:00:43		1	1958/5/1	1	60	0	90	2	1	0	0	0	0	1	999	9					1	3	1	2018/12/14 13:19:44	A15		2019/8/6 14:00:43	2019	A15	235	Schizophrenia, unspecified	F20.900	F20.900	0	1	0	0
5306	70817	708170000	XK2866706	1	1	0	0	0	0	40704943	1317111	2018/12/21 8:00:00		2	1957/11/12	1	60	0	90	1	0	0	1	0	0	0	310	9					1	2	1	2018/4/25 17:11:18	A15		2018/12/21 8:00:00	2018	A15	240	Schizophrenia, unspecified	F20.900	F20.900	0	1	0	0
2394	106859	106859000	XAAA75238	2	0	1	0	0	0	02589231	00025652	2018/12/19 8:00:40		1	1958/2/5	1	60	0	17	3	0	0	0	1	0	0	510	9					1	1	1	2018/4/23 18:12:40	A15.01		2018/12/19 8:00:40	2018	A15.01	240	Mental disorders, not otherwise specified	F99.x01	F07.800x002	0	0	1	0
2779	113799	113799000	XAAA75238	2	0	1	0	0	0	90122757	00051989	2019/9/20 8:00:11		1	1958/12/11	1	60	0	24	3	0	0	0	1	0	0	510	9					1	2	1	2019/1/14 14:19:26	A15.01		2019/9/20 8:00:11	2019	A15.01	249	Mental and behavioral disorders due to alcohol use, psychotic disorders	F10.500	F10.500	0	0	0	0
6447	70297	702970000	XK2866706	1	1	0	0	0	0	15122297	1308428	2018/12/17 8:00:00		2	1957/11/22	1	60	0	90	2	1	0	0	0	0	1	999	9					1	3	1	2018/4/10 17:05:35	A15		2018/12/17 8:00:00	2018	A15	251	Schizophrenia, unspecified	F20.900	F20.900	0	1	0	0
8079	77042	770420000	XK2866706	1	1	0	0	0	0	31070797	1323552	2019/12/12 8:00:00		1	1958/8/19	1	60	0	90	2	1	0	0	0	0	1	999	9					1	3	1	2019/4/3 13:40:17	A15		2019/12/12 8:00:00	2019	A15	253	Schizophrenia, unspecified	F20.900	F20.900	0	1	0	0
13423	69826	698260000	XK2866706	1	1	0	0	0	0	44070850	1321882	2018/12/6 8:00:00		2	1957/6/3	1	60	0	90	2	1	0	0	0	0	1	999	9					1	3	1	2018/3/28 13:40:15	A15		2018/12/6 8:00:00	2018	A15	253	Moderate mental retardation, significant behavioral deficits, need attention and treatment	F71.100	F71.100x001	0	0	0	0
7770	77009	770090000	XK2866706	1	1	0	0	0	0	29051445	1308664	2019/12/14 8:00:00		1	1958/9/17	1	60	0	90	2	1	0	0	0	0	1	999	9					1	3	1	2019/4/2 11:47:14	A15		2019/12/14 8:00:00	2019	A15	256	Schizophrenia, unspecified	F20.900	F20.900	0	1	0	0
9018	76971	769710000	XK2866706	1	1	0	0	0	0	19052227	1306739	2019/12/13 7:00:00		1	1959/1/18	1	60	0	90	2	1	0	0	0	0	1	999	9					1	3	1	2019/4/1 11:24:29	A15		2019/12/13 7:00:00	2019	A15	256	Schizophrenia	F20.901	F20.901	0	1	0	0
9629	76982	769820000	XK2866706	1	1	0	0	0	0	29060068	1327400	2019/12/14 9:00:00		1	1958/11/15	1	60	0	90	2	1	0	0	0	0	1	999	9					1	3	1	2019/4/1 11:40:20	A15		2019/12/14 9:00:00	2019	A15	257	Schizophrenia	F20.901	F20.901	0	1	0	0
2906	70276	702760000	XK2866706	1	1	0	0	0	0	25926163	1309063	2018/12/24 7:38:21		1	1957/10/3	1	60	0	90	2	0	1	0	0	0	1	390	9					1	2	1	2018/4/10 11:34:16	A15		2018/12/24 7:38:21	2018	A15	258	Mental and behavioral disorders due to alcohol use, unspecified mental and behavioral disorders	F10.900	F10.900	0	0	0	0
1740	69327	693270000	XK2866706	1	1	0	0	0	0	15101862	1325351	2018/12/4 8:00:00		2	1957/9/6	1	60	0	90	2	1	0	0	0	0	1	999	9					1	3	1	2018/3/15 13:34:23	A15		2018/12/4 8:00:00	2018	A15	264	Senile dementia	F03.x04	F03.x04	0	0	1	0
7201	103140	103140000	XAAA75238	2	0	1	0	0	0	00618199	00011665	2018/9/28 11:00:00		1	1957/3/29	1	60	0	80	3	0	0	0	1	0	0	510	9					1	2	1	2018/1/1 8:39:29	A15.01		2018/9/28 11:00:00	2018	A15.01	270	Schizophrenia, unspecified	F20.900	F20.900	0	1	0	0
7176	103181	103181000	XAAA75238	2	0	1	0	0	0	00507685	00013215	2018/9/30 9:53:53		1	1957/4/1	1	60	0	80	3	0	0	0	1	0	0	510	9					1	2	1	2018/1/1 8:48:36	A15.01		2018/9/30 9:53:53	2018	A15.01	272	Schizophrenia, unspecified	F20.900	F20.900	0	1	0	0
13146	83071	830710000	XK2866706	1	1	0	0	0	0	28244755	1323882	2020/10/11 19:50:00		1	1959/10/19	1	60	0	90	2	0	1	0	0	0	1	390	9					1	2	1	2020/1/1 17:23:19	A15		2020/10/11 19:50:00	2020	A15	284	Moderate mental retardation, significant behavioral deficits, need attention and treatment	F71.100	F71.100x001	0	0	0	0
3404	00058295	800900036	NE2641661	3	0	0	1	0	1	50778987	00054421	2020/10/19 9:49:25		1	1960/4/19	1	60			1	0	0	1	0	0	0	310						1	2	3	2019/11/13 8:18:04	A15		2020/10/19 9:25:36	2020	A15	293	Schizophrenia, unspecified	F20.900	F20.000	0	1	0	0
9429	82642	826420000	XK2866706	1	1	0	0	0	0	27032327	1306739	2020/10/22 8:00:00		1	1959/1/18	1	60	0	90	2	0	1	0	0	0	1	390	9					1	2	1	2020/1/1 13:25:33	A15		2020/10/22 8:00:00	2020	A15	295	Schizophrenia	F20.901	F20.901	0	1	0	0
7540	82662	826620000	XK2866706	1	1	0	0	0	0	29252618	1329113	2020/10/22 7:30:00		2	1959/9/7	1	60	0	90	2	0	1	0	0	0	1	390	9					1	2	1	2020/1/1 13:35:10	A15		2020/10/22 7:30:00	2020	A15	295	Schizophrenia, unspecified	F20.900	F20.900	0	1	0	0
8009	82719	827190000	XK2866706	1	1	0	0	0	0	27876881	1306941	2020/10/23 8:00:00		2	1959/1/25	1	60	0	90	2	0	1	0	0	0	1	390	9					1	2	1	2020/1/1 14:00:59	A15		2020/10/23 8:00:00	2020	A15	296	Schizophrenia, unspecified	F20.900	F20.900	0	1	0	0
2104	82502	825020000	XK2866706	1	1	0	0	0	0	27015189	1322702	2020/10/26 8:00:00		1	1959/9/27	1	60	0	90	2	0	1	0	0	0	1	390	9					1	2	1	2020/1/1 11:04:08	A15		2020/10/26 8:00:00	2020	A15	299	Mental disorders caused by craniocerebral trauma	F07.202	F06.900x002	0	0	1	0
6320	83033	830330000	XK2866706	1	1	0	0	0	0	29254872	1308296	2020/10/26 8:00:00		2	1959/6/3	1	60	0	90	2	0	1	0	0	0	1	390	9					1	2	1	2020/1/1 17:05:04	A15		2020/10/26 8:00:00	2020	A15	299	Schizophrenia, unspecified	F20.900	F20.900	0	1	0	0
9599	82466	824660000	XK2866706	1	1	0	0	0	0	94858988	1312587	2020/10/27 7:00:00		1	1959/4/17	1	60	0	90	2	0	1	0	0	0	1	390	9					1	2	1	2020/1/1 10:31:19	A15		2020/10/27 7:00:00	2020	A15	300	Schizophrenia	F20.901	F20.901	0	1	0	0
8087	81234	812340000	XK2866706	1	1	0	0	0	0	40984183	1307819	2020/10/25 7:00:00		1	1959/6/10	1	60	0	90	1	0	0	1	0	0	0	310	9					1	2	1	2019/12/6 11:26:38	A15		2020/10/25 7:00:00	2020	A15	324	Schizophrenia, unspecified	F20.900	F20.900	0	1	0	0
9707	75648	756480000	XK2866706	1	1	0	0	0	0	94837147	1308164	2019/11/15 15:00:00		1	1958/9/21	1	60	0	90	2	0	1	0	0	0	1	390	9					1	2	1	2018/12/25 15:01:51	A15		2019/11/15 15:00:00	2019	A15	325	Schizophrenia, unspecified	F20.900	F22.002	0	1	0	0
11275	00055971	800800025	NE2641661	3	0	0	1	0	1	80047058	00054578	2018/11/27 14:28:52		2	1960/10/14	1	60			2	1	0	0	0	0	1	999						1	2	3	2018/1/1 9:25:48	A15		2018/11/27 14:04:18	2018	A15	330	Recurrent depressive disorder, currently moderate onset	F33.100	F33.102	1	0	0	0
9313	75729	757290000	XK2866706	1	1	0	0	0	0	40950352	1327088	2019/12/9 7:30:00		1	1958/8/2	1	60	0	90	2	0	1	0	0	0	1	390	9					1	2	1	2018/12/27 14:05:11	A15		2019/12/9 7:30:00	2019	A15	347	Schizophrenia	F20.901	F20.901	0	1	0	0
10603	75676	756760000	XK2866706	1	1	0	0	0	0	01499698	1308304	2019/12/10 7:50:39		1	1958/8/3	1	60	0	90	1	0	0	1	0	0	0	310	9					1	2	1	2018/12/25 15:21:30	A15		2019/12/10 7:50:39	2019	A15	350	Schizophrenia, unspecified	F20.900	F32.900	1	0	0	0
5216	75733	757330000	XK2866706	1	1	0	0	0	0	96105427	1307378	2019/12/13 7:30:00		1	1958/3/10	1	60	0	90	2	0	1	0	0	0	1	390	9					1	2	1	2018/12/27 14:12:13	A15		2019/12/13 7:30:00	2019	A15	351	Schizophrenia, unspecified	F20.900	F20.900	0	1	0	0
2064	103059	103059000	XAAA75238	2	0	1	0	0	0	00457903	00034651	2018/12/18 8:30:41		1	1957/3/8	1	60	0	80	3	0	0	0	1	0	0	510	9					1	2	1	2018/1/1 8:18:06	A15.01		2018/12/18 8:30:41	2018	A15.01	351	Unspecified mental disorders due to brain damage, dysfunction and somatic diseases	F06.900	F06.900	0	0	1	0
4840	103025	103025000	XAAA75238	2	0	1	0	0	0	00328296	00010643	2018/12/19 8:00:26		1	1957/9/8	1	60	0	24	3	0	0	0	1	0	0	510	9					1	2	1	2018/1/1 8:05:24	A15.01		2018/12/19 8:00:26	2018	A15.01	352	Other schizophrenia	F20.800	F20.800	0	1	0	0
12759	80103	801030000	XK2866706	1	1	0	0	0	0	40968823	1313090	2020/9/15 8:00:00		2	1959/2/10	1	60	0	90	1	0	0	1	0	0	0	310	9					1	2	1	2019/9/28 14:03:09	A15		2020/9/15 8:00:00	2020	A15	353	Hysteria	F44.902	F44.902	0	0	0	1
3922	75517	755170000	XK2866706	1	1	0	0	0	0	17229405	1312884	2019/12/9 8:00:00		2	1958/9/7	1	60	0	90	1	0	0	1	0	0	0	310	9					1	2	1	2018/12/21 13:41:59	A15		2019/12/9 8:00:00	2019	A15	353	Schizophrenia	F20.901	F20.200	0	1	0	0
2965	00057095	800700019	NE2641661	3	0	0	1	0	1	Z00057095	00057095	2019/12/30 10:56:25		1	1961/1/11	1	60			4	0	0	0	0	1	0	910						1	2	3	2019/1/11 13:47:50	A15		2019/12/30 10:28:45	2019	A15	353	Alcoholic mental and behavioral disorders	F10.900	F10.900	0	0	0	0
2633	75431	754310000	XK2866706	1	1	0	0	0	0	19042334	1324522	2019/12/10 15:30:00		1	1958/3/11	1	60	0	90	2	1	0	0	0	0	1	999	9					1	3	1	2018/12/20 8:51:02	A15		2019/12/10 15:30:00	2019	A15	355	Cerebral organic psychosis	F09. 02	F09. 02	0	0	1	0
3371	00055917	800600018	NE2641661	3	0	0	1	0	1	80269516	00000268	2018/12/25 10:23:58		2	1960/10/28	1	60			2	1	0	0	0	0	1	999						1	2	3	2018/1/1 9:13:59	A15		2018/12/25 9:29:08	2018	A15	358	Schizophrenia, unspecified	F20.900	F20.000	0	1	0	0
2589	75153	751530000	XK2866706	1	1	0	0	0	0	16030926	1317617	2019/12/13 9:00:00		1	1958/12/7	1	60	0	90	2	1	0	0	0	0	1	999	9					1	3	1	2018/12/11 12:13:17	A15		2019/12/13 9:00:00	2019	A15	367	Cerebral organic psychosis	F09. 02	F09. 02	0	0	1	0
2167	102045	102045000	XAAA75238	2	0	1	0	0	0	Z102045	00052000	2018/12/27 11:00:00		1	1957/4/4	1	60	0	90	4	0	0	0	0	1	0	910	9					1	2	1	2017/11/28 17:18:41	A15.01		2018/12/27 11:00:00	2018	A15.01	394	Mental disorders caused by craniocerebral trauma	F07.202	F06.900x002	0	0	1	0
12714	90580	98858	NL3L78803	4	0	0	0	1	1	26981277	20557	2020/8/13 8:00:00		1	1959/3/4	1	61		28	2	0	1	0	0	0	1	390				0	0	1	1	3	2020/6/14 14:54:28	A15.01		2020/8/13 8:00:00	2020	A15.01	60	Hysterical mental disorder	F44.901	F44.901	0	0	0	1
2473	90012	99953	NL3L78803	4	0	0	0	1	1	27549632	21950	2020/7/18 8:00:00		1	1959/11/29	1	61		89	2	0	1	0	0	0	1	390				0	0	1	1	3	2020/5/19 13:49:19	A15.01		2020/7/18 8:00:00	2020	A15.01	60	Mental disorder caused by cerebrovascular disease	F07.802	F07.800x002	0	0	1	0
2446	88383	96643	NL3L78803	4	0	0	0	1	1	27549632	21950	2020/5/19 8:00:00		1	1959/11/29	1	61		89	2	0	1	0	0	0	1	390				0	0	1	1	3	2020/3/20 14:02:22	A15.01		2020/5/19 8:00:00	2020	A15.01	60	Mental disorder caused by cerebrovascular disease	F07.802	F07.800x002	0	0	1	0
8754	88350	96220	NL3L78803	4	0	0	0	1	1	28790672	22768	2020/5/19 10:00:00		1	1958/5/27	1	61		28	2	0	1	0	0	0	1	390				0	0	1	1	3	2020/3/20 7:35:17	A15.01		2020/5/19 10:00:00	2020	A15.01	60	Schizophrenia	F20.901	F20.901	0	1	0	0
11088	123791	123791000	XAAA75238	2	0	1	0	0	0	00554419	00045286	2020/4/28 8:17:05		2	1958/8/31	1	61	0	80	1	0	0	1	0	0	0	310	9					1	2	1	2020/2/28 8:15:16	A15.06		2020/4/28 8:17:05	2020	A15.06	60	Recurrent depressive disorder, currently moderate onset	F33.100	F33.100	1	0	0	0
12706	91832	100399	NL3L78803	4	0	0	0	1	1	26981277	20557	2020/10/12 8:00:00		1	1959/3/4	1	61		28	2	0	1	0	0	0	1	390				0	0	1	2	3	2020/8/13 9:32:09	A15.01		2020/10/12 8:00:00	2020	A15.01	60	Hysterical mental disorder	F44.901	F44.901	0	0	0	1
10978	117111	117111000	XAAA75238	2	0	1	0	0	0	01237999	00055759	2019/7/26 8:00:36		2	1958/2/6	1	61	0	80	1	0	0	1	0	0	0	310	9					1	2	1	2019/5/27 10:54:03	A15.06		2019/7/26 8:00:36	2019	A15.06	60	Psychosis	F99.x02	F33.100	1	0	0	0
10738	91106	99227	NL3L78803	4	0	0	0	1	1	26999922	17156	2020/9/9 8:00:00		1	1958/12/3	1	61		28	2	0	1	0	0	0	1	390				0	0	1	1	3	2020/7/10 9:21:34	A15.01		2020/9/9 8:00:00	2020	A15.01	61	depression	F32.901	F32.901	1	0	0	0
9534	91362	99646	NL3L78803	4	0	0	0	1	1	27767240	22092	2020/9/17 10:00:00		2	1959/9/1	1	61		28	2	0	1	0	0	0	1	390				0	0	1	1	3	2020/7/18 7:22:29	A15.01		2020/9/17 10:00:00	2020	A15.01	61	Schizophrenia	F20.901	F20.901	0	1	0	0
8289	91327	100039	NL3L78803	4	0	0	0	1	1	29088768	30710	2020/9/16 10:00:00		2	1959/4/10	1	61		90	2	0	1	0	0	0	1	390				0	0	1	1	3	2020/7/17 7:10:50	A15.01	default	2020/9/16 10:00:00	2020	A15.01	61	Schizophrenia, unspecified	F20.900	F20.900	0	1	0	0
10447	125546	125546000	XAAA75238	2	0	1	0	0	0	E1059831	00058091	2020/8/31 9:42:07		1	1958/12/9	1	61	0	80	2	1	0	0	0	0	1	999	9					1	2	1	2020/7/1 10:48:33	A15.06		2020/8/31 9:42:07	2020	A15.06	61	Moderate depressive episode	F32.100	F32.100	1	0	0	0
3335	88301	96354	NL3L78803	4	0	0	0	1	1	29088768	30710	2020/5/18 10:00:00		2	1959/4/10	1	61		28	2	0	1	0	0	0	1	390				0	0	1	1	3	2020/3/18 10:03:09	A15.01		2020/5/18 10:00:00	2020	A15.01	61	Paranoid schizophrenia	F20.000	F20.000	0	1	0	0
11722	121602	121602000	XAAA75238	2	0	1	0	0	0	01174509	00055739	2020/1/19 8:00:56		1	1958/11/28	1	61	0	80	1	0	0	1	0	0	0	310	9					1	2	1	2019/11/19 9:57:52	A15.06		2020/1/19 8:00:56	2020	A15.06	61	Recurrent depressive disorder, unspecified	F33.900	F33.900	1	0	0	0
11160	118358	118358000	XAAA75238	2	0	1	0	0	0	07361795	00056094	2019/9/9 8:14:14		1	1957/10/8	1	61	0	80	1	0	0	1	0	0	0	310	9					1	2	1	2019/7/10 10:57:04	A15.01		2019/9/9 8:14:14	2019	A15.01	61	Anxiety state	F41.102	F33.100	1	0	0	0
10263	108735	108735000	XAAA75238	2	0	1	0	0	0	00603443	00030914	2018/8/29 10:40:54		2	1956/8/28	1	61	0	80	1	0	0	1	0	0	0	310	9					1	2	1	2018/6/29 8:27:44	A15.06		2018/8/29 10:40:54	2018	A15.06	61	Tinea pedis	B35.301	F31.300x002	1	0	0	0
12888	71584	715840000	XK2866706	1	1	0	0	0	0	25052543	1316634	2018/7/24 14:30:00		2	1957/2/18	1	61	0	90	2	1	0	0	0	0	1	999	9					1	3	1	2018/5/24 16:33:00	A15		2018/7/24 14:30:00	2018	A15	61	Neurosis	F48.903	F48.901	1	0	0	0
12533	125578	125578000	XAAA75238	2	0	1	0	0	0	02386698	00033954	2020/9/3 6:50:43		1	1958/7/24	1	61	0	17	1	0	0	1	0	0	0	310	9					1	2	1	2020/7/3 8:49:46	A15.06		2020/9/3 6:50:43	2020	A15.06	62	Unspecified anxiety disorder	F41.900	F41.900	1	0	0	0
10755	89655	97667	NL3L78803	4	0	0	0	1	1	26999922	17156	2020/7/9 8:00:00		1	1958/12/3	1	61		28	2	0	1	0	0	0	1	390				0	0	1	1	3	2020/5/8 14:33:04	A15.01		2020/7/9 8:00:00	2020	A15.01	62	depression	F32.901	F32.901	1	0	0	0
10503	71795	717950000	XK2866706	1	1	0	0	0	0	44123820	1306146	2018/8/6 8:00:00		2	1957/3/2	1	61	0	90	1	0	0	1	0	0	0	310	9					1	2	1	2018/6/5 8:00:06	A15		2018/8/6 8:00:00	2018	A15	62	Depressive episode, unspecified	F32.900	F32.900	1	0	0	0
10834	00056080	800900002	NE2641661	3	0	0	1	0	1	80113677	00056080	2018/5/7 10:00:04		1	1959/8/23	1	61			2	1	0	0	0	0	1	999						1	2	3	2018/3/6 8:38:32	A15		2018/5/7 9:54:40	2018	A15	62	Recurrent depressive disorder, currently mild onset	F33.000	F32.902	1	0	0	0
5778	72200	722000000	XK2866706	1	1	0	0	0	0	36023465	1307760	2018/8/22 7:30:00		1	1956/11/4	1	61	0	90	2	1	0	0	0	0	1	999	9					1	3	1	2018/6/20 11:25:15	A15		2018/8/22 7:30:00	2018	A15	63	Schizophrenia, unspecified	F20.900	F20.900	0	1	0	0
8399	00055881	800500161	NE2641661	3	0	0	1	0	1	Z00055881	00055881	2018/3/5 10:22:50		2	1959/12/28	1	61			4	0	0	0	0	1	0	910						1	2	3	2017/12/28 15:07:46	A15		2018/3/1 15:58:46	2018	A15	63	Schizophrenia	F20.900	F20.900	0	1	0	0
12690	124869	124869000	XAAA75238	2	0	1	0	0	0	01453184	00057921	2020/8/4 8:00:25		2	1959/4/15	1	61	0	80	1	0	0	1	0	0	0	310	9					1	2	1	2020/6/1 11:30:28	A15.06		2020/8/4 8:00:25	2020	A15.06	64	Other separation [conversion] disorders, unspecified	F44.900	F44.900	1	0	0	0
11680	123766	123766000	XAAA75238	2	0	1	0	0	0	01150537	00019233	2020/4/30 8:22:42		2	1958/11/28	1	61	0	80	1	0	0	1	0	0	0	310	9					1	2	1	2020/2/26 9:08:46	A15.06		2020/4/30 8:22:42	2020	A15.06	64	Mental disorders, not otherwise specified	F99.x01	F33.900	1	0	0	0
10674	118494	118494000	XAAA75238	2	0	1	0	0	0	E1017034	00056145	2019/9/19 8:00:31		2	1957/10/1	1	61	0	80	2	1	0	0	0	0	1	999	9					1	2	1	2019/7/17 9:00:56	A15.06		2019/9/19 8:00:31	2019	A15.06	64	Neurotic disorder, unspecified	F48.900	F32.900	1	0	0	0
10984	116632	116632000	XAAA75238	2	0	1	0	0	0	01665883	00055612	2019/7/10 8:00:16		2	1958/4/9	1	61	0	80	1	0	0	1	0	0	0	310	9					1	2	1	2019/5/7 11:21:23	A15.06		2019/7/10 8:00:16	2019	A15.06	64	Recurrent depressive disorder, currently moderate onset	F33.100	F33.100	1	0	0	0
12615	113643	113643000	XAAA75238	2	0	1	0	0	0	01235620	00054733	2019/3/13 7:35:29		1	1957/3/19	1	61	0	80	1	0	0	1	0	0	0	310	9					1	2	1	2019/1/8 10:32:09	A15.06		2019/3/13 7:35:29	2019	A15.06	64	Unspecified anxiety disorder	F41.900	F41.900	1	0	0	0
6040	119417	119417000	XAAA75238	2	0	1	0	0	0	00339708	00008512	2019/11/4 8:00:53		2	1958/4/22	1	61	0	80	3	0	0	0	1	0	0	510	9					1	2	1	2019/9/1 10:34:11	A15.01		2019/11/4 8:00:53	2019	A15.01	64	Schizophrenia, unspecified	F20.900	F20.900	0	1	0	0
10694	119370	119370000	XAAA75238	2	0	1	0	0	0	00387945	00056443	2019/10/31 13:20:13		2	1958/5/21	1	61	0	80	1	0	0	1	0	0	0	310	9					1	2	1	2019/8/28 10:49:47	A15.06		2019/10/31 13:20:13	2019	A15.06	64	Depressive episode, unspecified (depressive state)	F32.900	F32.900	1	0	0	0
12705	88958	96867	NL3L78803	4	0	0	0	1	1	26981277	20557	2020/6/13 8:00:00		1	1959/3/4	1	61		90	2	0	1	0	0	0	1	390				0	0	1	1	3	2020/4/9 9:51:31	A15.01		2020/6/13 8:00:00	2020	A15.01	65	Hysterical mental disorder	F44.901	F44.901	0	0	0	1
9482	90518	98653	NL3L78803	4	0	0	0	1	1	26981474	19139	2020/8/18 10:00:00		2	1959/7/9	1	61		28	2	0	1	0	0	0	1	390				0	0	1	1	3	2020/6/13 7:31:35	A15.01		2020/8/18 10:00:00	2020	A15.01	66	Schizophrenia	F20.901	F20.901	0	1	0	0
11576	116416	116416000	XAAA75238	2	0	1	0	0	0	94314672	00046533	2019/7/1 9:47:44		2	1957/8/12	1	61	0	80	1	0	0	1	0	0	0	310	9					1	2	1	2019/4/26 10:24:18	A15.06		2019/7/1 9:47:44	2019	A15.06	66	Recurrent depressive disorder, unspecified	F33.900	F33.900	1	0	0	0
12786	115885	115885000	XAAA75238	2	0	1	0	0	0	26547327	00020405	2019/6/13 13:03:25		2	1958/2/24	1	61	0	80	3	0	0	0	1	0	0	510	9					1	2	1	2019/4/8 10:24:20	A15.01		2019/6/13 13:03:25	2019	A15.01	66	Hysteria	F44.902	F44.902	1	0	0	0
11643	91815	100972	NL3L78803	4	0	0	0	1	1	61030483	38287	2020/10/20 14:38:00		2	1958/11/25	1	61		90	1	0	0	1	0	0	0	310				0	0	1	1	3	2020/8/13 8:47:52	A15.06	default	2020/10/20 14:38:00	2020	A15.06	68	Recurrent depressive disorder, unspecified	F33.900	F33.900	1	0	0	0
10286	113445	113445000	XAAA75238	2	0	1	0	0	0	00459447	00048828	2019/3/12 7:22:19		1	1957/8/21	1	61	0	80	1	0	0	1	0	0	0	310	9					1	2	1	2019/1/2 8:14:43	A15.06		2019/3/12 7:22:19	2019	A15.06	69	anemia	D64.903	F31.300x002	1	0	0	0
14029	00058180	801000070	NE2641661	3	0	0	1	0	1	J0018778	00054556	2019/12/31 15:17:11		1	1959/11/9	1	61			1	0	0	1	0	0	0	310						1	2	3	2019/10/22 7:46:29	A15		2020/6/17 7:50:24	2020	A15	69.5	Schizophrenia, unspecified	F20.900	G40.903+F02.802*	0	0	1	0
8599	88781	97370	NL3L78803	4	0	0	0	1	1	26245956	32620	2020/6/15 8:30:00		1	1958/12/29	1	61		28	2	0	1	0	0	0	1	390				0	0	1	1	3	2020/4/6 8:06:36	A15.01		2020/6/15 8:30:00	2020	A15.01	70	Schizophrenia	F20.901	F20.901	0	1	0	0
11968	115869	115869000	XAAA75238	2	0	1	0	0	0	00385984	00054642	2019/6/17 8:00:45		2	1957/5/9	1	61	0	80	1	0	0	1	0	0	0	310	9					1	2	1	2019/4/8 8:30:44	A15.06		2019/6/17 8:00:45	2019	A15.06	70	Anxiety and depression	F41.103	F41.103	1	0	0	0
10708	72724	727240000	XK2866706	1	1	0	0	0	0	43636797	1327011	2018/9/19 8:00:00		1	1957/3/27	1	61	0	90	1	0	0	1	0	0	0	310	9					1	2	1	2018/7/11 14:46:37	A15		2018/9/19 8:00:00	2018	A15	70	depression	F32.902	F32.900	1	0	0	0
4929	65453	654530000	XK2866706	1	1	0	0	0	0	31082663	1308203	2018/2/13 8:00:00		2	1956/8/25	1	61	0	90	2	1	0	0	0	0	1	999	9					1	3	1	2017/12/5 8:37:07	A15		2018/2/13 8:00:00	2018	A15	70	Schizophrenia, unspecified	F20.900	F20.900	0	1	0	0
10336	125482	125482000	XAAA75238	2	0	1	0	0	0	T0370596	00018258	2020/9/8 8:00:47		2	1958/11/2	1	61	0	80	1	0	0	1	0	0	0	310	9					1	2	1	2020/6/29 9:28:58	A15.06		2020/9/8 8:00:47	2020	A15.06	71	anemia	D64.903	F31.500	1	0	0	0
11457	116276	116276000	XAAA75238	2	0	1	0	0	0	95148032	00033250	2019/7/2 8:00:00		2	1957/9/25	1	61	0	80	1	0	0	1	0	0	0	310	9					1	2	1	2019/4/22 10:13:17	A15.06		2019/7/2 8:00:00	2019	A15.06	71	Recurrent depressive disorder, unspecified	F33.900	F33.900	1	0	0	0
2468	91397	99854	NL3L78803	4	0	0	0	1	1	27549632	21950	2020/9/28 8:00:00		1	1959/11/29	1	61		89	2	0	1	0	0	0	1	390				0	0	1	1	3	2020/7/18 13:41:42	A15.01		2020/9/28 8:00:00	2020	A15.01	72	Mental disorder caused by cerebrovascular disease	F07.802	F07.800x002	0	0	1	0
11681	126097	126097000	XAAA75238	2	0	1	0	0	0	61045235	00044418	2020/10/29 8:01:21		2	1958/10/19	1	61	0	80	1	0	0	1	0	0	0	310	9					1	2	1	2020/8/18 10:14:06	A15.01		2020/10/29 8:01:21	2020	A15.01	72	Recurrent depressive disorder, unspecified	F33.900	F33.900	1	0	0	0
12494	123380	123380000	XAAA75238	2	0	1	0	0	0	01528378	00039437	2020/4/2 7:38:36		2	1958/2/8	1	61	0	80	1	0	0	1	0	0	0	310	9					1	2	1	2020/1/19 8:07:34	A15.06		2020/4/2 7:38:36	2020	A15.06	74	Unspecified anxiety disorder	F41.900	F41.900	1	0	0	0
8573	87419	94675	NL3L78803	4	0	0	0	1	1	28790672	22768	2020/3/18 10:00:00		1	1958/5/27	1	61		28	2	0	1	0	0	0	1	390				0	0	1	1	3	2020/1/4 14:05:03	A15.01		2020/3/18 10:00:00	2020	A15.01	74	Schizophrenia	F20.901	F20.901	0	1	0	0
3738	00058160	801000056	NE2641661	3	0	0	1	0	1	80123499	00057148	2019/12/31 9:05:33		1	1959/7/29	1	61			2	1	0	0	0	0	1	999						1	2	3	2019/10/18 7:56:13	A15		2019/12/31 8:34:05	2019	A15	74	Schizophrenia, unspecified	F20.900	F20.000	0	1	0	0
11688	123723	123723000	XAAA75238	2	0	1	0	0	0	90192412	00056102	2020/5/9 10:50:08		2	1958/4/10	1	61	0	80	1	0	0	1	0	0	0	310	9					1	2	1	2020/2/24 8:10:34	A15.06		2020/5/9 10:50:08	2020	A15.06	75	Mental disorders, not otherwise specified	F99.x01	F33.900	1	0	0	0
10754	87941	95999	NL3L78803	4	0	0	0	1	1	26999922	17156	2020/5/4 8:00:00		1	1958/12/3	1	61		28	2	0	1	0	0	0	1	390				0	0	1	1	3	2020/2/19 9:44:04	A15.01		2020/5/4 8:00:00	2020	A15.01	75	depression	F32.901	F32.901	1	0	0	0
9150	87366	94735	NL3L78803	4	0	0	0	1	1	28039700	19577	2020/3/18 10:00:00		2	1959/3/22	1	61		28	2	0	1	0	0	0	1	390				0	0	1	1	3	2020/1/3 16:13:20	A15.01		2020/3/18 10:00:00	2020	A15.01	75	Schizophrenia	F20.901	F20.901	0	1	0	0
12503	82237	822370000	XK2866706	1	1	0	0	0	0	95214329	1316901	2020/3/10 8:00:00		1	1958/5/20	1	61	0	90	1	0	0	1	0	0	0	310	9					1	2	1	2019/12/26 8:56:06	A15		2020/3/10 8:00:00	2020	A15	75	Unspecified anxiety disorder	F41.900	F41.900	1	0	0	0
3941	00056630	800700013	NE2641661	3	0	0	1	0	1	95647494	00056630	2018/12/24 9:29:40		1	1959/9/28	1	61			1	0	0	1	0	0	0	310						1	2	3	2018/10/10 14:58:00	A15		2018/12/24 9:23:31	2018	A15	75	Schizophrenia, unspecified	F20.900	F20.300	0	1	0	0
3571	00058146	800800059	NE2641661	3	0	0	1	0	1	01145071	00057074	2019/12/31 14:20:53		2	1959/10/1	1	61			1	0	0	1	0	0	0	310						1	2	3	2019/10/16 8:40:17	A15		2020/2/4 13:52:10	2020	A15	75.5	Schizophrenia, unspecified	F20.900	F20.000	0	1	0	0
2403	125658	125658000	XAAA75238	2	0	1	0	0	0	00375035	00030881	2020/9/22 9:33:27		2	1958/9/29	1	61	0	80	1	0	0	1	0	0	0	310	9					1	2	1	2020/7/8 8:43:25	A15.06		2020/9/22 9:33:27	2020	A15.06	76	Unspecified anxiety disorder	F41.900	F07.800x002	0	0	1	0
8820	87239	93599	NL3L78803	4	0	0	0	1	1	26932738	24809	2020/3/18 8:00:00		1	1960/7/8	1	61		28	2	0	1	0	0	0	1	390				0	0	1	1	3	2020/1/2 8:54:02	A15.01		2020/3/18 8:00:00	2020	A15.01	76	Schizophrenia	F20.901	F20.901	0	1	0	0
8577	87141	94830	NL3L78803	4	0	0	0	1	1	27003913	31444	2020/3/17 10:00:00		2	1958/10/9	1	61		28	2	0	1	0	0	0	1	390				0	0	1	1	3	2020/1/1 11:21:10	A15.01		2020/3/17 10:00:00	2020	A15.01	76	Schizophrenia	F20.901	F20.901	0	1	0	0
12362	83933	839330000	XK2866706	1	1	0	0	0	0	40929072	1309403	2020/6/9 8:07:55		2	1958/12/14	1	61	0	90	1	0	0	1	0	0	0	310	9					1	2	1	2020/3/24 8:55:00	A15		2020/6/9 8:07:55	2020	A15	77	Other mixed anxiety disorders	F41.300	F41.201	1	0	0	0
2477	87176	95281	NL3L78803	4	0	0	0	1	1	27549632	21950	2020/3/18 8:00:00		1	1959/11/29	1	61		89	2	0	1	0	0	0	1	390				0	0	1	1	3	2020/1/1 15:38:16	A15.01		2020/3/18 8:00:00	2020	A15.01	77	Mental disorder caused by cerebrovascular disease	F07.802	F07.800x002	0	0	1	0
2665	112895	112895000	XAAA75238	2	0	1	0	0	0	00616031	00042429	2019/3/1 10:29:12		1	1957/8/5	1	61	0	24	3	0	0	0	1	0	0	510	9					1	2	1	2018/12/14 14:19:02	A15.01		2019/3/1 10:29:12	2019	A15.01	77	Organic psychosis	F09.x03	F09.x03	0	0	1	0
11966	123290	123290000	XAAA75238	2	0	1	0	0	0	02481122	00055282	2020/4/2 8:00:24		2	1959/1/17	1	61	0	80	1	0	0	1	0	0	0	310	9					1	2	1	2020/1/15 9:26:18	A15.06		2020/4/2 8:00:24	2020	A15.06	78	Anxiety and depression	F41.103	F41.103	1	0	0	0
10942	118572	118572000	XAAA75238	2	0	1	0	0	0	90110031	00054619	2019/10/8 9:00:34		2	1957/11/13	1	61	0	80	1	0	0	1	0	0	0	310	9					1	2	1	2019/7/22 8:10:45	A15.06		2019/10/8 9:00:34	2019	A15.06	78	Recurrent depressive disorder, currently moderate onset	F33.100	F33.100	1	0	0	0
11003	124522	124522000	XAAA75238	2	0	1	0	0	0	90238354	00057787	2020/7/24 7:41:02		2	1959/2/24	1	61	0	80	1	0	0	1	0	0	0	310	9					1	2	1	2020/5/6 9:29:09	A15.06		2020/7/24 7:41:02	2020	A15.06	79	Psychosis	F99.x02	F33.100	1	0	0	0
11135	123245	123245000	XAAA75238	2	0	1	0	0	0	01517022	00055984	2020/4/2 8:00:58		2	1958/6/14	1	61	0	80	1	0	0	1	0	0	0	310	9					1	2	1	2020/1/14 8:24:02	A15.06		2020/4/2 8:00:58	2020	A15.06	79	Recurrent depressive disorder, currently moderate onset	F33.100	F33.100	1	0	0	0
5459	80047	800470000	XK2866706	1	1	0	0	0	0	15122297	1308428	2019/12/13 7:46:56		2	1957/11/22	1	61	0	90	2	1	0	0	0	0	1	999	9					1	3	1	2019/9/25 14:59:22	A15		2019/12/13 7:46:56	2019	A15	79	Schizophrenia, unspecified	F20.900	F20.900	0	1	0	0
12481	124468	124468000	XAAA75238	2	0	1	0	0	0	00633561	00031586	2020/7/16 14:05:00		1	1958/12/17	1	61	0	17	1	0	0	1	0	0	0	310	9					1	2	1	2020/4/27 10:28:34	A15.06		2020/7/16 14:05:00	2020	A15.06	80	Unspecified anxiety disorder	F41.900	F41.900	1	0	0	0
10660	116113	116113000	XAAA75238	2	0	1	0	0	0	00646294	00055457	2019/7/5 9:00:30		2	1957/6/15	1	61	0	80	1	0	0	1	0	0	0	310	9					1	2	1	2019/4/16 11:24:16	A15.01		2019/7/5 9:00:30	2019	A15.01	80	Depressive episode, unspecified (depressive state)	F32.900	F32.900	1	0	0	0
5182	111948	111948000	XAAA75238	2	0	1	0	0	0	50792238	00044220	2019/1/25 9:00:16		2	1957/8/6	1	61	0	80	3	0	0	0	1	0	0	510	9					1	2	1	2018/11/5 13:08:18	A15.01		2019/1/25 9:00:16	2019	A15.01	81	Schizophrenia, unspecified	F20.900	F20.900	0	1	0	0
2754	122401	122401000	XAAA75238	2	0	1	0	0	0	90122757	00051989	2020/3/9 10:45:00		1	1958/12/11	1	61	0	24	3	0	0	0	1	0	0	510	9					1	2	1	2019/12/18 8:32:21	A15.01		2020/3/9 10:45:00	2020	A15.01	82	Mental and behavioral disorders due to alcohol use, psychotic disorders	F10.500	F10.500	0	0	0	0
9945	82628	826280000	XK2866706	1	1	0	0	0	0	26422528	1306228	2020/3/23 8:00:00		1	1958/5/12	1	61	0	90	2	0	1	0	0	0	1	390	9					1	2	1	2020/1/1 13:19:47	A15		2020/3/23 8:00:00	2020	A15	82	Bipolar disorder, currently manic	F31.000	F31.000	1	0	0	0
10068	122831	122831000	XAAA75238	2	0	1	0	0	0	27065828	00042587	2020/3/23 11:42:13		1	1958/3/27	1	61	0	70	3	0	0	0	1	0	0	510	9					1	2	1	2020/1/1 8:28:25	A15.01		2020/3/23 11:42:13	2020	A15.01	82	Bipolar disorder, currently manic episode without psychotic symptoms	F31.100	F31.100	1	0	0	0
5240	75442	754420000	XK2866706	1	1	0	0	0	0	94819543	1308847	2019/3/12 15:03:00		1	1957/12/14	1	61	0	90	2	0	1	0	0	0	1	390	9					1	2	1	2018/12/20 14:11:47	A15		2019/3/12 15:03:00	2019	A15	82	Schizophrenia, unspecified	F20.900	F20.900	0	1	0	0
10238	117472	117472000	XAAA75238	2	0	1	0	0	0	00459447	00048828	2019/9/2 8:00:05		1	1957/8/21	1	61	0	80	1	0	0	1	0	0	0	310	9					1	2	1	2019/6/11 8:19:53	A15.06		2019/9/2 8:00:05	2019	A15.06	83	anemia	D64.903	F31.300x002	1	0	0	0
10721	70013	700130000	XK2866706	1	1	0	0	0	0	40976579	1326260	2018/6/25 8:00:00		2	1957/3/29	1	61	0	90	1	0	0	1	0	0	0	310	9					1	2	1	2018/4/3 9:11:17	A15		2018/6/25 8:00:00	2018	A15	83	depression	F32.902	F32.900	1	0	0	0
12593	125109	125109000	XAAA75238	2	0	1	0	0	0	01370024	00054016	2020/9/11 12:57:15		2	1959/5/6	1	61	0	80	1	0	0	1	0	0	0	310	9					1	2	1	2020/6/18 8:10:29	A15.01		2020/9/11 12:57:15	2020	A15.01	85	Unspecified anxiety disorder	F41.900	F41.900	1	0	0	0
11199	117721	117721000	XAAA75238	2	0	1	0	0	0	95292638	00030295	2019/9/12 11:27:23		2	1957/8/17	1	61	0	80	1	0	0	1	0	0	0	310	9					1	2	1	2019/6/19 10:09:05	A15.06		2019/9/12 11:27:23	2019	A15.06	85	Recurrent depressive disorder, currently moderate onset	F33.100	F33.100	1	0	0	0
11235	124304	124304000	XAAA75238	2	0	1	0	0	0	00628669	00032515	2020/7/9 8:29:34		2	1959/2/2	1	61	0	80	1	0	0	1	0	0	0	310	9					1	2	1	2020/4/14 8:38:53	A15.06		2020/7/9 8:29:34	2020	A15.06	86	Recurrent depressive disorder, currently moderate onset	F33.100	F33.100	1	0	0	0
5765	73877	738770000	XK2866706	1	1	0	0	0	0	32069533	1322299	2018/12/12 8:00:00		1	1957/2/20	1	61	0	90	2	1	0	0	0	0	1	999	9					1	3	1	2018/9/17 14:04:09	A15		2018/12/12 8:00:00	2018	A15	86	Schizophrenia, unspecified	F20.900	F20.900	0	1	0	0
11037	123421	123421000	XAAA75238	2	0	1	0	0	0	90113967	00056487	2020/4/17 8:00:20		2	1958/10/18	1	61	0	80	1	0	0	1	0	0	0	310	9					1	2	1	2020/1/20 10:28:00	A15.06		2020/4/17 8:00:20	2020	A15.06	88	Infectious diarrhea	A04.903	F33.100	1	0	0	0
7380	120098	120098000	XAAA75238	2	0	1	0	0	0	01379965	00009221	2019/12/18 9:40:15		1	1958/7/10	1	61	0	70	3	0	0	0	1	0	0	510	9					1	2	1	2019/9/20 9:32:30	A15.01		2019/12/18 9:40:15	2019	A15.01	89	Schizophrenia, unspecified	F20.900	F20.900	0	1	0	0
11406	120069	120069000	XAAA75238	2	0	1	0	0	0	00438368	00055376	2019/12/18 9:36:09		1	1958/7/22	1	61	0	80	3	0	0	0	1	0	0	510	9					1	2	1	2019/9/20 9:07:24	A15.01		2019/12/18 9:36:09	2019	A15.01	89	Recurrent depressive disorder, currently a severe episode with psychotic symptoms	F33.300	F33.300	1	0	0	0
2993	120063	120063000	XAAA75238	2	0	1	0	0	0	00204998	00045676	2019/12/18 8:37:00		1	1958/5/25	1	61	0	80	3	0	0	0	1	0	0	510	9					1	2	1	2019/9/20 9:04:52	A15.01		2019/12/18 8:37:00	2019	A15.01	89	Mental and behavioral disorders caused by the use of multiple drugs and other psychoactive substances, especially acute poisoning of psychoactive substances	F19.000	F13.200	0	0	0	0
7043	120008	120008000	XAAA75238	2	0	1	0	0	0	00615623	00007975	2019/12/18 8:34:19		2	1958/3/4	1	61	0	80	3	0	0	0	1	0	0	510	9					1	2	1	2019/9/20 8:22:39	A15.01		2019/12/18 8:34:19	2019	A15.01	89	Schizophrenia, unspecified	F20.900	F20.900	0	1	0	0
2669	120047	120047000	XAAA75238	2	0	1	0	0	0	00256268	00042077	2019/12/18 8:00:08		2	1958/8/10	1	61	0	80	3	0	0	0	1	0	0	510	9					1	2	1	2019/9/20 8:54:14	A15.01		2019/12/18 8:00:08	2019	A15.01	89	Organic psychosis	F09.x03	F09.x03	0	0	1	0
2778	120049	120049000	XAAA75238	2	0	1	0	0	0	00412577	00024969	2019/12/18 7:52:41		1	1958/5/12	1	61	0	80	3	0	0	0	1	0	0	510	9					1	2	1	2019/9/20 8:55:06	A15.01		2019/12/18 7:52:41	2019	A15.01	89	Mental and behavioral disorders due to alcohol use, psychotic disorders	F10.500	F10.500	0	0	0	0
9789	84978	849780000	XK2866706	1	1	0	0	0	0	27601261	1318578	2020/9/28 8:00:00		2	1959/3/14	1	61	0	90	1	0	0	1	0	0	0	310	9					1	2	1	2020/6/30 14:36:41	A15		2020/9/28 8:00:00	2020	A15	90	Bipolar disorder, currently manic	F31.000	F30.900x001	1	0	0	0
3797	00058518	800500257	NE2641661	3	0	0	1	0	1	27031869	00058518	2020/3/31 8:34:05		1	1960/1/13	1	61			2	0	1	0	0	0	1	390						1	2	3	2020/1/1 10:42:29	A15		2020/3/31 7:56:34	2020	A15	90	Schizophrenia, unspecified	F20.900	F20.000	0	1	0	0
2616	76233	762330000	XK2866706	1	1	0	0	0	0	11071866	1317850	2019/5/14 9:00:00		2	1957/10/28	1	61	0	90	2	1	0	0	0	0	1	999	9					1	3	1	2019/2/13 9:15:01	A15		2019/5/14 9:00:00	2019	A15	90	Cerebral organic psychosis	F09. 02	F09. 02	0	0	1	0
11216	123595	123595000	XAAA75238	2	0	1	0	0	0	01241218	00042521	2020/5/12 8:28:53		2	1958/12/16	1	61	0	80	1	0	0	1	0	0	0	310	9					1	2	1	2020/2/11 13:47:51	A15.06		2020/5/12 8:28:53	2020	A15.06	91	Recurrent depressive disorder, currently moderate onset	F33.100	F33.100	1	0	0	0
10428	125850	125850000	XAAA75238	2	0	1	0	0	0	01154561	00058207	2020/10/16 7:56:00		2	1958/11/24	1	61	0	80	1	0	0	1	0	0	0	310	9					1	2	1	2020/7/17 9:05:10	A15.06		2020/10/16 7:56:00	2020	A15.06	91	Moderate depressive episode	F32.100	F32.100	1	0	0	0
10419	117488	117488000	XAAA75238	2	0	1	0	0	0	90077617	00055876	2019/9/10 9:00:55		2	1957/8/18	1	61	0	80	1	0	0	1	0	0	0	310	9					1	2	1	2019/6/11 10:19:01	A15.01		2019/9/10 9:00:55	2019	A15.01	91	Moderate depressive episode	F32.100	F32.100	1	0	0	0
7923	69554	695540000	XK2866706	1	1	0	0	0	0	36023465	1307760	2018/6/20 7:30:00		1	1956/11/4	1	61	0	90	2	1	0	0	0	0	1	999	9					1	3	1	2018/3/21 13:16:49	A15		2018/6/20 7:30:00	2018	A15	91	Schizophrenia, unspecified	F20.900	F20.900	0	1	0	0
8100	68540	685400000	XK2866706	1	1	0	0	0	0	29023538	1306667	2018/5/14 9:11:13		1	1957/1/26	1	61	0	90	2	0	1	0	0	0	1	390	9					1	2	1	2018/2/12 14:59:40	A15		2018/5/14 9:11:13	2018	A15	91	Schizophrenia, unspecified	F20.900	F20.900	0	1	0	0
6864	66503	665030000	XK2866706	1	1	0	0	0	0	36023465	1307760	2018/3/21 8:00:00		1	1956/11/4	1	61	0	90	2	1	0	0	0	0	1	999	9					1	3	1	2017/12/20 10:17:33	A15		2018/3/21 8:00:00	2018	A15	91	Schizophrenia, unspecified	F20.900	F20.900	0	1	0	0
2995	117886	117886000	XAAA75238	2	0	1	0	0	0	00204998	00045676	2019/9/20 8:11:00		1	1958/5/25	1	61	0	80	3	0	0	0	1	0	0	510	9					1	2	1	2019/6/20 9:49:15	A15.01		2019/9/20 8:11:00	2019	A15.01	92	Mental and behavioral disorders due to the use of sedatives or hypnotics, psychotic disorders	F13.500	F13.500	0	0	0	0
10321	117864	117864000	XAAA75238	2	0	1	0	0	0	61037020	00012065	2019/9/20 8:00:49		1	1957/9/23	1	61	0	70	3	0	0	0	1	0	0	510	9					1	2	1	2019/6/20 9:26:00	A15.01		2019/9/20 8:00:49	2019	A15.01	92	Bipolar disorder, which is currently a major depressive episode without psychotic symptoms	F31.400	F31.400	1	0	0	0
7262	117901	117901000	XAAA75238	2	0	1	0	0	0	00328296	00010643	2019/9/20 8:00:16		1	1957/9/8	1	61	0	24	3	0	0	0	1	0	0	510	9					1	2	1	2019/6/20 9:50:25	A15.01		2019/9/20 8:00:16	2019	A15.01	92	Schizophrenia, unspecified	F20.900	F20.900	0	1	0	0
6013	117891	117891000	XAAA75238	2	0	1	0	0	0	01136432	00012790	2019/9/20 7:00:01		1	1957/9/2	1	61	0	80	3	0	0	0	1	0	0	510	9					1	2	1	2019/6/20 9:43:52	A15.01		2019/9/20 7:00:01	2019	A15.01	92	Schizophrenia, unspecified	F20.900	F20.900	0	1	0	0
2757	117827	117827000	XAAA75238	2	0	1	0	0	0	00412577	00024969	2019/9/20 11:06:29		1	1958/5/12	1	61	0	80	3	0	0	0	1	0	0	510	9					1	2	1	2019/6/20 8:56:18	A15.01		2019/9/20 11:06:29	2019	A15.01	92	Mental and behavioral disorders due to alcohol use, unspecified mental and behavioral disorders	F10.900	F10.500	0	0	0	0
5727	117753	117753000	XAAA75238	2	0	1	0	0	0	00615623	00007975	2019/9/20 10:02:12		2	1958/3/4	1	61	0	80	3	0	0	0	1	0	0	510	9					1	2	1	2019/6/20 7:34:03	A15.01		2019/9/20 10:02:12	2019	A15.01	92	Schizophrenia, unspecified	F20.900	F20.900	0	1	0	0
2119	79812	798120000	XK2866706	1	1	0	0	0	0	28010827	1325207	2019/12/13 8:00:00		1	1958/6/6	1	61	0	90	2	1	0	0	0	0	1	999	9					1	3	1	2019/9/12 14:03:28	A15		2019/12/13 8:00:00	2019	A15	92	Mental disorders caused by craniocerebral trauma	F07.202	F06.900x002	0	0	1	0
11102	123593	123593000	XAAA75238	2	0	1	0	0	0	90022061	00054087	2020/5/14 9:09:13		2	1958/3/14	1	61	0	80	1	0	0	1	0	0	0	310	9					1	2	1	2020/2/11 9:24:15	A15.06		2020/5/14 9:09:13	2020	A15.06	93	Recurrent depressive disorder, currently moderate onset	F33.100	F33.100	1	0	0	0
9566	87346	96705	NL3L78803	4	0	0	0	1	1	26245956	32620	2020/4/5 10:00:00		1	1958/12/29	1	61		28	2	0	1	0	0	0	1	390				0	0	1	1	3	2020/1/3 9:15:21	A15.01		2020/4/5 10:00:00	2020	A15.01	93	Schizophrenia	F20.901	F20.901	0	1	0	0
10929	00055694	800500165	NE2641661	3	0	0	1	0	1	50761050	00055694	2018/3/19 10:03:10		2	1959/7/12	1	61			1	0	0	1	0	0	0	310						1	2	3	2017/11/21 9:52:47	A15		2018/2/24 9:47:53	2018	A15	95	Recurrent depressive disorder, currently mild onset	F33.000	F33.100	1	0	0	0
7988	75611	756110000	XK2866706	1	1	0	0	0	0	00508810	1327417	2019/3/31 9:00:00		2	1957/12/30	1	61	0	90	1	0	0	1	0	0	0	310	9					1	2	1	2018/12/25 13:53:38	A15		2019/3/31 9:00:00	2019	A15	96	Schizophrenia, unspecified	F20.900	F20.900	0	1	0	0
7547	75277	752770000	XK2866706	1	1	0	0	0	0	00004617	1323372	2019/3/20 8:00:00		2	1957/2/19	1	61	0	90	2	1	0	0	0	0	1	999	9					1	3	1	2018/12/14 16:11:54	A15		2019/3/20 8:00:00	2019	A15	96	Schizophrenia, unspecified	F20.900	F20.900	0	1	0	0
12627	67112	671120000	XK2866706	1	1	0	0	0	0	40953386	1306462	2018/4/7 7:54:24		1	1956/4/24	1	61	0	90	1	0	0	1	0	0	0	310	9					1	3	1	2018/1/1 9:59:57	A15		2018/4/7 7:54:24	2018	A15	96	Obsessive compulsive neurosis	F42.002	F42.000x011	0	0	0	1
13829	00056510	800500209	NE2641661	3	0	0	1	0	1	27187767	00056510	2018/10/29 8:55:32		1	1959/8/14	1	61			2	0	1	0	0	0	1	390						1	2	3	2018/7/25 10:22:38	A15		2018/10/29 8:44:52	2018	A15	96	Alzheimer's disease dementia, unspecified	F00.900*	G30.002+F00.001*	0	0	1	0
13829	00056510	800500209	NE2641661	3	0	0	1	0	1	27187767	00056510	2018/10/29 8:55:32		1	1959/8/14	1	61			2	0	1	0	0	0	1	390						1	2	3	2018/7/25 10:22:38	A15		2018/10/29 8:44:52	2018	A15	96	Alzheimer's disease dementia, unspecified	F00.900*	G30.002+F00.001*	0	0	1	0
11178	123046	123046000	XAAA75238	2	0	1	0	0	0	90017742	00054569	2020/4/13 8:06:43		2	1958/3/6	1	61	0	80	1	0	0	1	0	0	0	310	9					1	2	1	2020/1/7 9:04:04	A15.06		2020/4/13 8:06:43	2020	A15.06	97	Infectious diarrhea	A04.903	F33.100	1	0	0	0
6519	85262	852620000	XK2866706	1	1	0	0	0	0	29271582	1308429	2020/10/27 7:00:00		2	1959/5/3	1	61	0	90	2	0	1	0	0	0	1	390	9					1	2	1	2020/7/22 10:21:10	A15		2020/10/27 7:00:00	2020	A15	97	Schizophrenia, unspecified	F20.900	F20.900	0	1	0	0
1995	79694	796940000	XK2866706	1	1	0	0	0	0	35060547	1328669	2019/12/12 9:35:42		2	1958/1/3	1	61	0	90	2	1	0	0	0	0	1	999	9					1	3	1	2019/9/6 10:00:50	A15		2019/12/12 9:35:42	2019	A15	97	Epileptic psychosis	F06.804	F06.804	0	0	1	0
9036	77662	776620000	XK2866706	1	1	0	0	0	0	33070746	1310586	2019/8/14 7:30:00		1	1958/1/24	1	61	0	90	2	1	0	0	0	0	1	999	9					1	3	1	2019/5/8 11:16:50	A15		2019/8/14 7:30:00	2019	A15	98	Schizophrenia	F20.901	F20.901	0	1	0	0
12898	66438	664380000	XK2866706	1	1	0	0	0	0	34031238	1317012	2018/3/27 8:00:00		1	1956/11/12	1	61	0	90	2	1	0	0	0	0	1	999	9					1	3	1	2017/12/19 10:09:16	A15		2018/3/27 8:00:00	2018	A15	98	Neurosis	F48.903	F48.901	1	0	0	0
7954	65776	657760000	XK2866706	1	1	0	0	0	0	23033847	1309051	2018/3/16 8:00:00		1	1956/3/31	1	61	0	90	2	1	0	0	0	0	1	999	9					1	3	1	2017/12/8 9:14:18	A15		2018/3/16 8:00:00	2018	A15	98	Schizophrenia, unspecified	F20.900	F20.900	0	1	0	0
10029	108859	108859000	XAAA75238	2	0	1	0	0	0	90030262	00012571	2018/10/9 9:00:00		2	1957/5/9	1	61	0	80	3	0	0	0	1	0	0	510	9					1	2	1	2018/7/3 15:45:17	A15.01		2018/10/9 9:00:00	2018	A15.01	98	Bipolar disorder, currently manic episode without psychotic symptoms	F31.100	F31.100	1	0	0	0
11482	122673	122673000	XAAA75238	2	0	1	0	0	0	51223802	00053030	2020/4/2 7:50:52		2	1958/4/24	1	61	0	80	1	0	0	1	0	0	0	310	9					1	2	1	2019/12/25 9:49:50	A15.06		2020/4/2 7:50:52	2020	A15.06	99	Recurrent depressive disorder, unspecified	F33.900	F33.900	1	0	0	0
6314	78388	783880000	XK2866706	1	1	0	0	0	0	15122297	1308428	2019/9/25 8:00:00		2	1957/11/22	1	61	0	90	2	1	0	0	0	0	1	999	9					1	3	1	2019/6/18 11:28:46	A15		2019/9/25 8:00:00	2019	A15	99	Schizophrenia, unspecified	F20.900	F20.900	0	1	0	0
11565	113516	113516000	XAAA75238	2	0	1	0	0	0	00696924	00031734	2019/4/12 9:03:48		1	1957/8/6	1	61	0	80	1	0	0	1	0	0	0	310	9					1	2	1	2019/1/3 10:05:00	A15.06		2019/4/12 9:03:48	2019	A15.06	99	Recurrent depressive disorder, unspecified	F33.900	F33.900	1	0	0	0
7825	79647	796470000	XK2866706	1	1	0	0	0	0	13062688	1324498	2019/12/12 8:10:25		1	1958/9/15	1	61	0	90	2	1	0	0	0	0	1	999	9					1	3	1	2019/9/4 13:33:02	A15		2019/12/12 8:10:25	2019	A15	99	Schizophrenia, unspecified	F20.900	F20.900	0	1	0	0
7969	67017	670170000	XK2866706	1	1	0	0	0	0	94826875	1312857	2018/4/10 7:33:08		1	1956/7/30	1	61	0	90	2	0	1	0	0	0	1	390	9					1	2	1	2018/1/1 9:08:21	A15		2018/4/10 7:33:08	2018	A15	99	Schizophrenia, unspecified	F20.900	F20.900	0	1	0	0
12502	124487	124487000	XAAA75238	2	0	1	0	0	0	01296174	00054413	2020/8/7 13:00:00		2	1958/6/13	1	61	0	80	1	0	0	1	0	0	0	310	9					1	2	1	2020/4/29 9:05:41	A15.06		2020/8/7 13:00:00	2020	A15.06	100	anemia	D64.903	F41.900	1	0	0	0
10734	68457	684570000	XK2866706	1	1	0	0	0	0	02389452	1326197	2018/5/21 8:35:25		2	1957/2/13	1	61	0	90	1	0	0	1	0	0	0	310	9					1	2	1	2018/2/9 14:50:38	A15		2018/5/21 8:35:25	2018	A15	101	Depressive episode, unspecified	F32.900	F32.900	1	0	0	0
11609	119164	119164000	XAAA75238	2	0	1	0	0	0	90233789	00055588	2019/11/29 11:14:10		2	1958/6/10	1	61	0	80	1	0	0	1	0	0	0	310	9					1	2	1	2019/8/19 9:02:24	A15.06		2019/11/29 11:14:10	2019	A15.06	102	Mental disorders, not otherwise specified	F99.x01	F33.900	1	0	0	0
9684	00058084	800700020	NE2641661	3	0	0	1	0	1	80021135	00000175	2019/12/31 8:04:23		1	1959/10/22	1	61			2	1	0	0	0	0	1	999						1	2	3	2019/9/19 8:26:37	A15		2019/12/31 7:20:59	2019	A15	103	Schizophrenia, unspecified	F20.900	F22.001	0	1	0	0
5733	111106	111106000	XAAA75238	2	0	1	0	0	0	90123044	00010685	2019/1/16 10:20:00		2	1957/8/7	1	61	0	80	3	0	0	0	1	0	0	510	9					1	2	1	2018/10/5 16:26:55	A15.01		2019/1/16 10:20:00	2019	A15.01	103	Schizophrenia, unspecified	F20.900	F20.900	0	1	0	0
12741	65794	657940000	XK2866706	1	1	0	0	0	0	25021207	1309500	2018/3/21 15:50:31		1	1956/3/10	1	61	0	90	2	1	0	0	0	0	1	999	9					1	3	1	2017/12/8 10:05:40	A15		2018/3/21 15:50:31	2018	A15	103	Hysteria	F44.902	F44.902	0	0	0	1
9831	84648	846480000	XK2866706	1	1	0	0	0	0	Z84648	1329384	2020/9/7 7:28:52		1	1958/11/14	1	61	0	90	4	0	0	0	0	1	0	910	9					1	3	1	2020/5/26 9:04:47	A15		2020/9/7 7:28:52	2020	A15	104	Manic episode, unspecified	F30.900	F30.900x001	1	0	0	0
8660	89920	96088	NL3L78803	4	0	0	0	1	1	26932738	24809	2020/8/30 8:00:00		1	1960/7/8	1	61		28	2	0	1	0	0	0	1	390				0	0	1	1	3	2020/5/18 14:24:18	A15.01		2020/8/30 8:00:00	2020	A15.01	104	Schizophrenia	F20.901	F20.901	0	1	0	0
12029	80841	808410000	XK2866706	1	1	0	0	0	0	95218882	1313540	2020/3/1 16:31:57		1	1958/1/1	1	61	0	90	1	0	0	1	0	0	0	310	9					1	2	1	2019/11/18 9:55:13	A15		2020/3/1 16:31:57	2020	A15	104	Mixed anxiety and depressive disorder	F41.200	F41.200	0	0	0	1
11492	123816	123816000	XAAA75238	2	0	1	0	0	0	90233789	00055588	2020/6/15 8:47:06		2	1958/6/10	1	61	0	80	1	0	0	1	0	0	0	310	9					1	2	1	2020/3/2 8:09:38	A15.06		2020/6/15 8:47:06	2020	A15.06	105	Recurrent depressive disorder, unspecified	F33.900	F33.900	1	0	0	0
7468	111202	111202000	XAAA75238	2	0	1	0	0	0	90003666	00045138	2019/1/22 13:27:50		2	1957/3/7	1	61	0	80	3	0	0	0	1	0	0	510	9					1	2	1	2018/10/9 10:53:46	A15.01		2019/1/22 13:27:50	2019	A15.01	105	Schizophrenia, unspecified	F20.900	F20.900	0	1	0	0
3272	00057480	801000018	NE2641661	3	0	0	1	0	1	80186005	00000279	2019/8/1 13:33:41		1	1960/1/13	1	61			2	1	0	0	0	0	1	999						1	2	3	2019/4/16 8:30:58	A15		2019/8/1 11:48:26	2019	A15	107	Schizophrenia, unspecified	F20.900	F20.000	0	1	0	0
3758	00056982	800500248	NE2641661	3	0	0	1	0	1	80186005	00000279	2019/4/15 10:13:12		1	1960/1/13	1	61			2	1	0	0	0	0	1	999						1	2	3	2018/12/26 8:20:31	A15		2019/4/15 9:48:46	2019	A15	110	Schizophrenia, unspecified	F20.900	F20.000	0	1	0	0
4541	00056825	800500240	NE2641661	3	0	0	1	0	1	50784949	00054432	2019/2/25 9:21:06		1	1959/12/21	1	61			1	0	0	1	0	0	0	310						1	2	3	2018/11/7 8:29:11	A15		2019/2/25 8:42:16	2019	A15	110	Schizophrenia, unspecified	F20.900	F20.500	0	1	0	0
12889	70145	701450000	XK2866706	1	1	0	0	0	0	34031238	1317012	2018/7/27 15:43:44		1	1956/11/12	1	61	0	90	2	1	0	0	0	0	1	999	9					1	3	1	2018/4/8 9:10:01	A15		2018/7/27 15:43:44	2018	A15	110	Neurosis	F48.903	F48.901	1	0	0	0
10866	123771	123771000	XAAA75238	2	0	1	0	0	0	01309825	00051315	2020/6/17 10:05:18		2	1959/1/27	1	61	0	80	1	0	0	1	0	0	0	310	9					1	2	1	2020/2/27 7:59:22	A15.06		2020/6/17 10:05:18	2020	A15.06	111	Recurrent depressive disorder, currently mild onset	F33.000	F33.000	1	0	0	0
12505	123357	123357000	XAAA75238	2	0	1	0	0	0	01146791	00051635	2020/5/7 7:58:49		2	1958/8/7	1	61	0	80	1	0	0	1	0	0	0	310	9					1	2	1	2020/1/17 10:03:46	A15.06		2020/5/7 7:58:49	2020	A15.06	111	Unspecified anxiety disorder	F41.900	F41.900	1	0	0	0
10290	125395	125395000	XAAA75238	2	0	1	0	0	0	90054834	00014043	2020/10/12 8:00:33		2	1959/5/17	1	61	0	80	1	0	0	1	0	0	0	310	9					1	2	1	2020/6/23 9:21:51	A15.06		2020/10/12 8:00:33	2020	A15.06	111	Bipolar disorder, currently mild or moderate depressive episode	F31.300	F31.300x002	1	0	0	0
12563	123335	123335000	XAAA75238	2	0	1	0	0	0	01237765	00054263	2020/5/7 7:57:16		2	1958/9/8	1	61	0	80	1	0	0	1	0	0	0	310	9					1	2	1	2020/1/16 10:50:15	A15.06		2020/5/7 7:57:16	2020	A15.06	112	Tinea pedis	B35.301	F41.900	1	0	0	0
3402	00056654	800700014	NE2641661	3	0	0	1	0	1	27614196	00056654	2019/2/14 10:08:52		1	1959/6/2	1	61			1	0	0	1	0	0	0	310						1	2	3	2018/10/22 8:21:45	A15		2019/2/11 13:58:58	2019	A15	112	Schizophrenia, unspecified	F20.900	F20.000	0	1	0	0
10537	69485	694850000	XK2866706	1	1	0	0	0	0	40935621	1325384	2018/7/10 9:30:00		2	1957/3/6	1	61	0	90	1	0	0	1	0	0	0	310	9					1	2	1	2018/3/20 10:29:47	A15		2018/7/10 9:30:00	2018	A15	112	Depressive episode, unspecified	F32.900	F32.900	1	0	0	0
5678	73510	735100000	XK2866706	1	1	0	0	0	0	36023465	1307760	2018/12/12 7:25:22		1	1956/11/4	1	61	0	90	2	1	0	0	0	0	1	999	9					1	3	1	2018/8/22 11:20:53	A15		2018/12/12 7:25:22	2018	A15	112	Schizophrenia, unspecified	F20.900	F20.900	0	1	0	0
13988	00057227	801000002	NE2641661	3	0	0	1	0	1	J0018778	00054556	2019/6/19 8:47:06		1	1959/11/9	1	61			1	0	0	1	0	0	0	310						1	2	3	2019/2/26 8:25:38	A15		2019/6/19 8:08:05	2019	A15	113	Schizophrenia, unspecified	F20.900	G40.903+F02.802*	0	0	1	0
1858	118511	118511000	XAAA75238	2	0	1	0	0	0	40958558	00052747	2019/11/8 10:00:09		2	1958/5/16	1	61	0	80	1	0	0	1	0	0	0	310	9					1	2	1	2019/7/18 8:53:49	A15.01		2019/11/8 10:00:09	2019	A15.01	113	Organic mood disorder	F06.300	F06.300	0	0	1	0
10930	118636	118636000	XAAA75238	2	0	1	0	0	0	95148032	00033250	2019/11/13 8:00:00		2	1957/9/25	1	61	0	80	1	0	0	1	0	0	0	310	9					1	2	1	2019/7/23 14:57:24	A15.06		2019/11/13 8:00:00	2019	A15.06	113	Recurrent depressive disorder, currently moderate onset	F33.100	F33.100	1	0	0	0
8454	00055745	800500167	NE2641661	3	0	0	1	0	1	95655300	00054457	2018/3/20 10:25:55		2	1959/8/23	1	61			1	0	0	1	0	0	0	310						1	2	3	2017/11/27 8:11:43	A15		2018/3/20 10:23:10	2018	A15	113	Schizophrenia, unspecified	F20.900	F20.900	0	1	0	0
10887	123285	123285000	XAAA75238	2	0	1	0	0	0	00679018	00051339	2020/5/8 8:00:19		1	1959/1/25	1	61	0	70	1	0	0	1	0	0	0	310	9					1	2	1	2020/1/15 8:54:22	A15.01		2020/5/8 8:00:19	2020	A15.01	114	Recurrent depressive disorder, currently moderate onset	F33.100	F33.100	1	0	0	0
12480	122063	122063000	XAAA75238	2	0	1	0	0	0	00516570	00057222	2020/4/1 7:48:00		2	1958/1/26	1	61	0	80	1	0	0	1	0	0	0	310	9					1	2	1	2019/12/9 9:57:37	A15.06		2020/4/1 7:48:00	2020	A15.06	114	Infectious diarrhea	A04.903	F41.900	1	0	0	0
13455	75099	750990000	XK2866706	1	1	0	0	0	0	33140014	1322401	2019/4/3 7:51:01		1	1957/3/28	1	61	0	90	2	1	0	0	0	0	1	999	9					1	3	1	2018/12/10 12:12:36	A15		2019/4/3 7:51:01	2019	A15	114	Moderate mental retardation, significant behavioral deficits, need attention and treatment	F71.100	F71.100x001	0	0	0	0
11230	123250	123250000	XAAA75238	2	0	1	0	0	0	00403406	00056787	2020/5/8 8:00:12		2	1958/8/27	1	61	0	80	1	0	0	1	0	0	0	310	9					1	2	1	2020/1/14 8:55:03	A15.06		2020/5/8 8:00:12	2020	A15.06	115	Psychosis	F99.x02	F33.100	1	0	0	0
11076	117313	117313000	XAAA75238	2	0	1	0	0	0	02378292	00043659	2019/9/27 12:33:02		2	1958/1/8	1	61	0	80	1	0	0	1	0	0	0	310	9					1	2	1	2019/6/4 9:08:14	A15.06		2019/9/27 12:33:02	2019	A15.06	115	Recurrent depressive disorder, currently moderate onset	F33.100	F33.100	1	0	0	0
3216	00058764	800900035	NE2641661	3	0	0	1	0	1	95655300	00054457	2020/9/22 8:59:00		2	1959/8/23	1	61			1	0	0	1	0	0	0	310						1	2	3	2020/5/29 8:27:53	A15		2020/9/22 8:11:46	2020	A15	116	Schizophrenia, unspecified	F20.900	F20.000	0	1	0	0
11119	123204	123204000	XAAA75238	2	0	1	0	0	0	00514587	00021238	2020/5/8 8:00:42		2	1958/12/12	1	61	0	80	1	0	0	1	0	0	0	310	9					1	2	1	2020/1/13 9:14:20	A15.01		2020/5/8 8:00:42	2020	A15.01	116	Recurrent depressive disorder, currently moderate onset	F33.100	F33.100	1	0	0	0
2417	78111	781110000	XK2866706	1	1	0	0	0	0	17186409	1321128	2019/9/27 8:00:00		1	1957/10/23	1	61	0	90	1	0	0	1	0	0	0	310	9					1	2	1	2019/6/3 15:30:52	A15		2019/9/27 8:00:00	2019	A15	116	Mental disorder caused by cerebrovascular disease	F07.802	F07.800x002	0	0	1	0
4432	00055725	800500168	NE2641661	3	0	0	1	0	1	J0018778	00054556	2018/3/20 10:52:28		1	1959/11/9	1	61			1	0	0	1	0	0	0	310						1	2	3	2017/11/24 8:02:51	A15		2018/3/20 10:41:53	2018	A15	116	Schizophrenia, unspecified	F20.900	F20.300	0	1	0	0
3406	00056851	800900015	NE2641661	3	0	0	1	0	1	95655300	00054457	2019/3/6 8:46:31		2	1959/8/23	1	61			1	0	0	1	0	0	0	310						1	2	3	2018/11/9 8:30:03	A15		2019/3/6 8:36:54	2019	A15	117	Schizophrenia, unspecified	F20.900	F20.000	0	1	0	0
1728	00057220	801000004	NE2641661	3	0	0	1	0	1	27187767	00056510	2019/6/24 8:27:46		1	1959/8/14	1	61			2	0	1	0	0	0	1	390						1	2	3	2019/2/26 8:29:58	A15		2019/6/24 7:45:02	2019	A15	118	Alzheimer's disease dementia, unspecified	F00.900*	F03.x01	0	0	1	0
5091	111139	111139000	XAAA75238	2	0	1	0	0	0	00618199	00011665	2019/2/3 9:59:00		1	1957/3/29	1	61	0	80	3	0	0	0	1	0	0	510	9					1	2	1	2018/10/8 11:45:40	A15.01		2019/2/3 9:59:00	2019	A15.01	118	Schizophrenia, unspecified	F20.900	F20.900	0	1	0	0
13830	00056714	800500238	NE2641661	3	0	0	1	0	1	27187767	00056510	2019/2/25 8:48:52		1	1959/8/14	1	61			2	0	1	0	0	0	1	390						1	2	3	2018/10/30 8:39:56	A15		2019/2/25 8:31:19	2019	A15	118	Alzheimer's disease dementia, unspecified	F00.900*	G30.105	0	0	1	0
11758	118377	118377000	XAAA75238	2	0	1	0	0	0	90192412	00056102	2019/11/6 15:34:50		2	1958/4/10	1	61	0	80	1	0	0	1	0	0	0	310	9					1	2	1	2019/7/11 8:13:51	A15.06		2019/11/6 15:34:50	2019	A15.06	118	Mental disorders, not otherwise specified	F99.x01	F33.900	1	0	0	0
3441	00057682	801000028	NE2641661	3	0	0	1	0	1	80123499	00057148	2019/10/17 9:12:38		1	1959/7/29	1	61			2	1	0	0	0	0	1	999						1	2	3	2019/6/21 7:57:26	A15		2019/10/17 9:00:37	2019	A15	118	Schizophrenia, unspecified	F20.900	F20.000	0	1	0	0
2195	82444	824440000	XK2866706	1	1	0	0	0	0	94837147	1308164	2020/4/29 9:30:00		1	1958/9/21	1	61	0	90	2	0	1	0	0	0	1	390	9					1	2	1	2020/1/1 10:23:40	A15		2020/4/29 9:30:00	2020	A15	119	Mental disorders caused by craniocerebral trauma	F07.202	F06.900x002	0	0	1	0
13205	74888	748880000	XK2866706	1	1	0	0	0	0	11071010	1309197	2019/4/2 8:00:00		1	1957/3/22	1	61	0	90	2	1	0	0	0	0	1	999	9					1	3	1	2018/12/3 13:48:01	A15		2019/4/2 8:00:00	2019	A15	120	Moderate mental retardation, significant behavioral deficits, need attention and treatment	F71.100	F71.100x001	0	0	0	0
7466	119199	119199000	XAAA75238	2	0	1	0	0	0	00535740	00010006	2019/12/18 9:34:36		1	1958/6/4	1	61	0	80	3	0	0	0	1	0	0	510	9					1	2	1	2019/8/20 9:06:43	A15.01		2019/12/18 9:34:36	2019	A15.01	120	Schizophrenia, unspecified	F20.900	F20.900	0	1	0	0
7995	72937	729370000	XK2866706	1	1	0	0	0	0	23041404	1312642	2018/11/17 8:00:00		2	1957/5/11	1	61	0	90	2	1	0	0	0	0	1	999	9					1	3	1	2018/7/20 14:19:13	A15		2018/11/17 8:00:00	2018	A15	120	Schizophrenia, unspecified	F20.900	F20.900	0	1	0	0
9073	79302	793020000	XK2866706	1	1	0	0	0	0	33070746	1310586	2019/12/13 8:00:00		1	1958/1/24	1	61	0	90	2	1	0	0	0	0	1	999	9					1	3	1	2019/8/14 13:31:31	A15		2019/12/13 8:00:00	2019	A15	121	Schizophrenia	F20.901	F20.901	0	1	0	0
11012	00057203	800600027	NE2641661	3	0	0	1	0	1	51111123	00057203	2019/6/24 9:01:50		2	1959/9/23	1	61			1	0	0	1	0	0	0	310						1	2	3	2019/2/22 9:22:09	A15		2019/6/24 8:51:55	2019	A15	122	Recurrent depressive disorder, currently moderate onset	F33.100	F33.100	1	0	0	0
5620	72702	727020000	XK2866706	1	1	0	0	0	0	00004617	1323372	2018/11/9 8:00:00		2	1957/2/19	1	61	0	90	2	1	0	0	0	0	1	999	9					1	3	1	2018/7/10 15:20:41	A15		2018/11/9 8:00:00	2018	A15	122	Schizophrenia, unspecified	F20.900	F20.900	0	1	0	0
13993	00057678	801000029	NE2641661	3	0	0	1	0	1	J0018778	00054556	2019/10/21 8:31:52		1	1959/11/9	1	61			1	0	0	1	0	0	0	310						1	2	3	2019/6/20 8:13:49	A15		2019/10/21 8:28:50	2019	A15	123	Schizophrenia, unspecified	F20.900	G40.903+F02.802*	0	0	1	0
3625	00057148	801000003	NE2641661	3	0	0	1	0	1	80123499	00057148	2019/6/20 9:19:36		1	1959/7/29	1	61			2	1	0	0	0	0	1	999						1	2	3	2019/2/16 9:04:55	A15		2019/6/20 9:00:09	2019	A15	124	Schizophrenia, unspecified	F20.900	F20.000	0	1	0	0
3411	00056704	800900011	NE2641661	3	0	0	1	0	1	01471414	00054542	2019/2/27 10:13:38		2	1960/1/13	1	61			1	0	0	1	0	0	0	310						1	2	3	2018/10/26 9:50:38	A15		2019/2/27 9:56:31	2019	A15	124	Schizophrenia, unspecified	F20.900	F20.000	0	1	0	0
3752	00056673	800500239	NE2641661	3	0	0	1	0	1	J0018778	00054556	2019/2/25 9:00:01		1	1959/11/9	1	61			1	0	0	1	0	0	0	310						1	2	3	2018/10/24 8:17:51	A15		2019/2/25 8:26:07	2019	A15	124	Schizophrenia, unspecified	F20.900	F20.000	0	1	0	0
8019	69062	690620000	XK2866706	1	1	0	0	0	0	00004617	1323372	2018/7/10 8:00:00		2	1957/2/19	1	61	0	90	2	1	0	0	0	0	1	999	9					1	3	1	2018/3/8 9:05:45	A15		2018/7/10 8:00:00	2018	A15	124	Schizophrenia, unspecified	F20.900	F20.900	0	1	0	0
10555	68078	680780000	XK2866706	1	1	0	0	0	0	27041468	1322158	2018/5/30 9:43:40		2	1956/4/22	1	61	0	90	2	1	0	0	0	0	1	999	9					1	3	1	2018/1/25 9:58:05	A15		2018/5/30 9:43:40	2018	A15	125	Depressive episode, unspecified	F32.900	F32.900	1	0	0	0
4567	00057233	801000010	NE2641661	3	0	0	1	0	1	50784949	00054432	2019/7/3 9:45:42		1	1959/12/21	1	61			1	0	0	1	0	0	0	310						1	2	3	2019/2/26 8:42:15	A15		2019/7/3 8:39:52	2019	A15	127	Schizophrenia, unspecified	F20.900	F20.500	0	1	0	0
3400	00056942	800800036	NE2641661	3	0	0	1	0	1	50780144	00056942	2019/4/23 9:57:45		2	1959/11/19	1	61			1	0	0	1	0	0	0	310						1	2	3	2018/12/17 9:40:34	A15		2019/4/23 9:45:48	2019	A15	127	Schizophrenia, unspecified	F20.900	F20.000	0	1	0	0
12064	78349	783490000	XK2866706	1	1	0	0	0	0	95218882	1313540	2019/10/22 8:20:07		1	1958/1/1	1	61	0	90	1	0	0	1	0	0	0	310	9					1	2	1	2019/6/17 10:24:43	A15		2019/10/22 8:20:07	2019	A15	127	Anxiety depression	F41.201	F41.201	1	0	0	0
13252	66343	663430000	XK2866706	1	1	0	0	0	0	14132680	1308412	2018/4/25 8:00:00		1	1956/9/26	1	61	0	90	2	1	0	0	0	0	1	999	9					1	3	1	2017/12/18 9:10:12	A15		2018/4/25 8:00:00	2018	A15	128	Moderate mental retardation, significant behavioral deficits, need attention and treatment	F71.100	F71.100x001	0	0	0	0
10624	67171	671710000	XK2866706	1	1	0	0	0	0	24868608	1312101	2018/5/10 9:40:19		2	1956/11/29	1	61	0	90	1	0	0	1	0	0	0	310	9					1	2	1	2018/1/1 10:48:28	A15		2018/5/10 9:40:19	2018	A15	129	Depressive episode, unspecified	F32.900	F32.900	1	0	0	0
6375	66918	669180000	XK2866706	1	1	0	0	0	0	40915007	1306590	2018/5/10 8:40:38		2	1956/11/23	1	61	0	90	1	0	0	1	0	0	0	310	9					1	2	1	2018/1/1 8:34:56	A15		2018/5/10 8:40:38	2018	A15	129	Schizophrenia, unspecified	F20.900	F20.900	0	1	0	0
4226	00057638	800800045	NE2641661	3	0	0	1	0	1	01145071	00057074	2019/10/15 10:31:07		2	1959/10/1	1	61			1	0	0	1	0	0	0	310						1	2	3	2019/6/6 8:37:59	A15		2019/10/15 8:55:47	2019	A15	131	Schizophrenia, unspecified	F20.900	F20.300	0	1	0	0
9694	00057556	801000025	NE2641661	3	0	0	1	0	1	80021135	00000175	2019/9/18 9:55:07		1	1959/10/22	1	61			2	1	0	0	0	0	1	999						1	2	3	2019/5/9 8:37:51	A15		2019/9/18 9:05:25	2019	A15	132	Schizophrenia, unspecified	F20.900	F22.001	0	1	0	0
9677	00057005	800500253	NE2641661	3	0	0	1	0	1	80021135	00000175	2019/5/8 8:53:43		1	1959/10/22	1	61			2	1	0	0	0	0	1	999						1	2	3	2018/12/26 8:55:09	A15		2019/5/8 8:37:18	2019	A15	133	Schizophrenia, unspecified	F20.900	F22.001	0	1	0	0
8311	00055651	800500195	NE2641661	3	0	0	1	0	1	50784949	00054432	2018/6/27 18:22:21		1	1959/12/21	1	61			1	0	0	1	0	0	0	310						1	2	3	2017/11/20 10:40:10	A15		2018/5/15 9:14:00	2018	A15	134	Schizophrenia, unspecified	F20.900	F20.900	0	1	0	0
4258	00055669	800700006	NE2641661	3	0	0	1	0	1	01471414	00054542	2018/6/27 19:36:44		2	1960/1/13	1	61			1	0	0	1	0	0	0	310						1	2	3	2017/11/20 13:32:59	A15		2018/5/15 8:56:58	2018	A15	134	Schizophrenia, unspecified	F20.900	F20.300	0	1	0	0
12812	66919	669190000	XK2866706	1	1	0	0	0	0	40912818	1307107	2018/5/15 8:10:32		2	1956/12/13	1	61	0	90	1	0	0	1	0	0	0	310	9					1	2	1	2018/1/1 8:35:44	A15		2018/5/15 8:10:32	2018	A15	134	Hysteria	F44.902	F44.902	0	0	0	1
9795	79018	790180000	XK2866706	1	1	0	0	0	0	40983123	1308043	2019/12/10 8:00:00		2	1957/10/3	1	61	0	90	1	0	0	1	0	0	0	310	9					1	2	1	2019/7/28 14:56:16	A15		2019/12/10 8:00:00	2019	A15	135	Manic episode, unspecified	F30.900	F30.900x001	1	0	0	0
7225	113198	113198000	XAAA75238	2	0	1	0	0	0	01254844	00010255	2019/5/5 13:09:38		2	1957/2/12	1	61	0	80	3	0	0	0	1	0	0	510	9					1	2	1	2018/12/20 9:28:01	A15.01		2019/5/5 13:09:38	2019	A15.01	136	Schizophrenia, unspecified	F20.900	F20.900	0	1	0	0
2515	79054	790540000	XK2866706	1	1	0	0	0	0	11071866	1317850	2019/12/13 9:30:00		2	1957/10/28	1	61	0	90	2	1	0	0	0	0	1	999	9					1	3	1	2019/7/30 9:15:15	A15		2019/12/13 9:30:00	2019	A15	136	Cerebral organic psychosis	F09. 02	F09. 02	0	0	1	0
3802	00057361	800600032	NE2641661	3	0	0	1	0	1	95655300	00054457	2019/7/24 8:56:48		2	1959/8/23	1	61			1	0	0	1	0	0	0	310						1	2	3	2019/3/7 8:38:26	A15		2019/7/24 8:21:23	2019	A15	139	Schizophrenia, unspecified	F20.900	F20.000	0	1	0	0
3810	00057268	800600029	NE2641661	3	0	0	1	0	1	01471414	00054542	2019/7/17 9:30:20		2	1960/1/13	1	61			1	0	0	1	0	0	0	310						1	2	3	2019/2/28 9:20:30	A15		2019/7/17 9:24:05	2019	A15	139	Schizophrenia, unspecified	F20.900	F20.000	0	1	0	0
11127	121580	121580000	XAAA75238	2	0	1	0	0	0	90046412	00053264	2020/4/9 8:48:13		2	1958/9/10	1	61	0	80	1	0	0	1	0	0	0	310	9					1	2	1	2019/11/18 12:36:44	A15.01		2020/4/9 8:48:13	2020	A15.01	143	Unspecified anxiety disorder	F41.900	F33.100	1	0	0	0
12671	113014	113014000	XAAA75238	2	0	1	0	0	0	8322092374	00049458	2019/5/10 8:44:00		1	1957/1/27	1	61	0	70	3	0	0	0	1	0	0	510	9					1	2	1	2018/12/18 13:54:54	A15.01		2019/5/10 8:44:00	2019	A15.01	143	Other separation [conversion] disorders	F44.800	F44.800	1	0	0	0
5352	113120	113120000	XAAA75238	2	0	1	0	0	0	90139239	00016411	2019/5/14 12:43:31		2	1957/2/1	1	61	0	80	3	0	0	0	1	0	0	510	9					1	2	1	2018/12/20 8:17:48	A15.01		2019/5/14 12:43:31	2019	A15.01	145	Schizophrenia, unspecified	F20.900	F20.900	0	1	0	0
4352	00055454	800500167	NE2641661	3	0	0	1	0	1	50763082	00055454	2018/3/20 9:05:10		2	1959/7/27	1	61			1	0	0	1	0	0	0	310						1	2	3	2017/10/25 14:42:07	A15		2018/3/20 8:55:01	2018	A15	146	Schizophrenia, unspecified	F20.900	F20.300	0	1	0	0
10260	78912	789120000	XK2866706	1	1	0	0	0	0	20040179	1306228	2019/12/13 7:30:00		1	1958/5/12	1	61	0	90	2	1	0	0	0	0	1	999	9					1	3	1	2019/7/19 10:39:07	A15		2019/12/13 7:30:00	2019	A15	147	Bipolar disorder, currently mild or moderate depressive episode	F31.300	F31.300x002	1	0	0	0
13832	00057711	801000039	NE2641661	3	0	0	1	0	1	27187767	00056510	2019/11/19 8:51:35		1	1959/8/14	1	61			2	0	1	0	0	0	1	390						1	2	3	2019/6/25 8:17:18	A15		2019/11/19 7:46:59	2019	A15	147	Alzheimer's disease dementia, unspecified	F00.900*	G30.105	0	0	1	0
3280	00058469	801000074	NE2641661	3	0	0	1	0	1	95655300	00054457	2020/5/28 9:41:53		2	1959/8/23	1	61			1	0	0	1	0	0	0	310						1	2	3	2020/1/1 8:31:32	A15		2020/5/28 8:41:41	2020	A15	148	Schizophrenia, unspecified	F20.900	F20.000	0	1	0	0
3934	00057074	801000000	NE2641661	3	0	0	1	0	1	01145071	00057074	2019/6/5 13:25:26		2	1959/10/1	1	61			1	0	0	1	0	0	0	310						1	2	3	2019/1/4 12:44:34	A15		2019/6/4 8:46:52	2019	A15	151	Schizophrenia, unspecified	F20.900	F20.300	0	1	0	0
3288	00057962	801000055	NE2641661	3	0	0	1	0	1	80186005	00000279	2019/12/31 8:58:27		1	1960/1/13	1	61			2	1	0	0	0	0	1	999						1	2	3	2019/8/2 8:16:34	A15		2019/12/31 8:33:37	2019	A15	151	Schizophrenia, unspecified	F20.900	F20.000	0	1	0	0
12405	83557	835570000	XK2866706	1	1	0	0	0	0	24154800	1327689	2020/7/9 10:00:00		1	1958/9/27	1	61	0	90	2	0	1	0	0	0	1	390	9					1	2	1	2020/2/6 8:54:29	A15		2020/7/9 10:00:00	2020	A15	154	Mixed anxiety disorder and depressive disorder	F41.202	F41.202	0	0	0	1
5874	123306	123306000	XAAA75238	2	0	1	0	0	0	01431554	00020633	2020/6/18 8:00:36		1	1959/1/16	1	61	0	80	3	0	0	0	1	0	0	510	9					1	2	1	2020/1/15 15:33:36	A15.01		2020/6/18 8:00:36	2020	A15.01	155	Schizophrenia, unspecified	F20.900	F20.900	0	1	0	0
13262	75034	750340000	XK2866706	1	1	0	0	0	0	44070850	1321882	2019/5/10 8:04:13		2	1957/6/3	1	61	0	90	2	1	0	0	0	0	1	999	9					1	3	1	2018/12/6 13:42:16	A15		2019/5/10 8:04:13	2019	A15	155	Moderate mental retardation, significant behavioral deficits, need attention and treatment	F71.100	F71.100x001	0	0	0	0
2194	68937	689370000	XK2866706	1	1	0	0	0	0	00454049	1325469	2018/8/7 8:00:00		1	1956/6/9	1	61	0	90	2	1	0	0	0	0	1	999	9					1	2	1	2018/3/5 13:08:39	A15		2018/8/7 8:00:00	2018	A15	155	Mental disorders caused by craniocerebral trauma	F07.202	F06.900x002	0	0	1	0
10452	84537	845370000	XK2866706	1	1	0	0	0	0	40963915	1308289	2020/10/21 8:00:00		1	1958/8/28	1	61	0	90	1	0	0	1	0	0	0	310	9					1	2	1	2020/5/18 8:27:50	A15		2020/10/21 8:00:00	2020	A15	156	Recurrent depressive disorder, which is currently a severe episode without psychotic symptoms	F33.200	F32.200	1	0	0	0
3711	00057938	800800053	NE2641661	3	0	0	1	0	1	95655300	00054457	2019/12/31 10:55:56		2	1959/8/23	1	61			1	0	0	1	0	0	0	310						1	2	3	2019/7/25 8:58:28	A15		2019/12/31 8:31:26	2019	A15	159	Schizophrenia, unspecified	F20.900	F20.000	0	1	0	0
4262	00058472	800600046	NE2641661	3	0	0	1	0	1	01471414	00054542	2020/6/10 14:12:21		2	1960/1/13	1	61			1	0	0	1	0	0	0	310						1	2	3	2020/1/1 8:51:16	A15		2020/6/10 10:38:06	2020	A15	161	Schizophrenia, unspecified	F20.900	F20.300	0	1	0	0
6551	72855	728550000	XK2866706	1	1	0	0	0	0	28553876	1313675	2018/12/25 8:40:00		2	1956/9/17	1	61	0	90	2	0	1	0	0	0	1	390	9					1	2	1	2018/7/17 12:07:55	A15		2018/12/25 8:40:00	2018	A15	161	Schizophrenia, unspecified	F20.900	F20.900	0	1	0	0
12828	72849	728490000	XK2866706	1	1	0	0	0	0	41500685	1323603	2018/12/25 8:40:00		2	1956/11/5	1	61	0	90	1	0	0	1	0	0	0	310	9					1	2	1	2018/7/17 12:07:36	A15		2018/12/25 8:40:00	2018	A15	161	Hysterical psychosis	F44.903	F44.903	0	0	0	1
4329	00056295	800900006	NE2641661	3	0	0	1	0	1	01471414	00054542	2018/10/25 9:20:26		2	1960/1/13	1	61			1	0	0	1	0	0	0	310						1	2	3	2018/5/16 8:50:21	A15		2018/10/25 9:08:12	2018	A15	162	Schizophrenia, unspecified	F20.900	F20.300	0	1	0	0
7113	118270	118270000	XAAA75238	2	0	1	0	0	0	00697648	00010310	2019/12/18 8:23:16		2	1958/1/29	1	61	0	70	3	0	0	0	1	0	0	510	9					1	2	1	2019/7/8 8:22:08	A15.01		2019/12/18 8:23:16	2019	A15.01	163	Schizophrenia, unspecified	F20.900	F20.900	0	1	0	0
10272	68004	680040000	XK2866706	1	1	0	0	0	0	40973507	1309817	2018/7/4 7:49:00		2	1956/3/18	1	61	0	90	1	0	0	1	0	0	0	310	9					1	2	1	2018/1/22 13:33:48	A15		2018/7/4 7:49:00	2018	A15	163	Bipolar disorder, currently mild or moderate depressive episode	F31.300	F31.300x002	1	0	0	0
9689	00058589	801000077	NE2641661	3	0	0	1	0	1	94768398	00058589	2020/6/16 13:46:21		1	1959/10/22	1	61			2	0	1	0	0	0	1	390						1	2	3	2020/1/1 11:37:47	A15		2020/6/15 8:44:46	2020	A15	166	Schizophrenia, unspecified	F20.900	F22.001	0	1	0	0
3957	00057906	800800056	NE2641661	3	0	0	1	0	1	01471414	00054542	2019/12/31 12:47:31		2	1960/1/13	1	61			1	0	0	1	0	0	0	310						1	2	3	2019/7/18 9:22:44	A15		2019/12/31 8:26:42	2019	A15	166	Schizophrenia, unspecified	F20.900	F20.300	0	1	0	0
11709	123216	123216000	XAAA75238	2	0	1	0	0	0	02296825	00056767	2020/6/28 8:25:56		2	1958/11/7	1	61	0	80	1	0	0	1	0	0	0	310	9					1	2	1	2020/1/13 10:21:47	A15.01		2020/6/28 8:25:56	2020	A15.01	167	anemia	D64.903	F33.900	1	0	0	0
3737	00058516	800500262	NE2641661	3	0	0	1	0	1	29239001	00058516	2020/6/17 15:41:43		1	1959/7/29	1	61			2	0	1	0	0	0	1	390						1	2	3	2020/1/1 10:45:30	A15		2020/6/17 11:49:18	2020	A15	168	Schizophrenia, unspecified	F20.900	F20.000	0	1	0	0
6850	106359	106359000	XAAA75238	2	0	1	0	0	0	00505234	00010145	2018/9/20 7:49:00		1	1956/8/1	1	61	0	80	3	0	0	0	1	0	0	510	9					1	2	1	2018/4/5 22:45:20	A15.01		2018/9/20 7:49:00	2018	A15.01	168	Schizophrenia, unspecified	F20.900	F20.900	0	1	0	0
14015	00058180	800500261	NE2641661	3	0	0	1	0	1	J0018778	00054556	2020/6/17 8:51:21		1	1959/11/9	1	61			1	0	0	1	0	0	0	310						1	2	3	2019/10/22 7:46:29	A15		2020/6/17 7:50:24	2020	A15	169	Schizophrenia, unspecified	F20.900	G40.903+F02.802*	0	0	1	0
11704	116454	116454000	XAAA75238	2	0	1	0	0	0	00532878	00055560	2019/10/18 13:49:33		2	1957/10/22	1	61	0	80	1	0	0	1	0	0	0	310	9					1	2	1	2019/4/28 14:01:17	A15.01		2019/10/18 13:49:33	2019	A15.01	173	Recurrent depressive disorder, unspecified	F33.900	F33.900	1	0	0	0
13758	102959	102959000	XAAA75238	2	0	1	0	0	0	Z102959	90001885	2018/6/13 11:06:00		1	1957/1/1	1	61	0	70	4	0	0	0	0	1	0	910	9					1	2	1	2017/12/22 21:55:20	A15.01		2018/6/13 11:06:00	2018	A15.01	173	Mental disorders, not otherwise specified	F99.x01	F99.x01	1	0	0	0
7391	122741	122741000	XAAA75238	2	0	1	0	0	0	00668695	00026076	2020/6/18 6:00:00		1	1958/8/25	1	61	0	80	3	0	0	0	1	0	0	510	9					1	2	1	2019/12/27 11:55:34	A15.01		2020/6/18 6:00:00	2020	A15.01	174	Mental and behavioral disorders due to alcohol use, dependence syndrome	F10.200	F20.900	0	1	0	0
4353	75183	751830000	XK2866706	1	1	0	0	0	0	32069533	1322299	2019/6/4 8:00:00		1	1957/2/20	1	61	0	90	2	1	0	0	0	0	1	999	9					1	3	1	2018/12/12 13:31:12	A15		2019/6/4 8:00:00	2019	A15	174	Schizophrenia, unspecified	F20.900	F20.300	0	1	0	0
4760	00056367	800500216	NE2641661	3	0	0	1	0	1	50784949	00054432	2018/11/6 10:13:52		1	1959/12/21	1	61			1	0	0	1	0	0	0	310						1	2	3	2018/5/16 11:06:56	A15		2018/11/6 9:53:11	2018	A15	174	Schizophrenia, unspecified	F20.900	F20.500	0	1	0	0
12814	74664	746640000	XK2866706	1	1	0	0	0	0	40912818	1307107	2019/5/14 9:10:18		2	1956/12/13	1	61	0	90	1	0	0	1	0	0	0	310	9					1	2	1	2018/11/16 10:10:48	A15		2019/5/14 9:10:18	2019	A15	179	Hysteria	F44.902	F44.902	0	0	0	1
13272	75033	750330000	XK2866706	1	1	0	0	0	0	29051433	1318113	2019/6/4 8:00:00		2	1957/3/8	1	61	0	90	2	1	0	0	0	0	1	999	9					1	3	1	2018/12/6 13:42:00	A15		2019/6/4 8:00:00	2019	A15	180	Moderate mental retardation, significant behavioral deficits, need attention and treatment	F71.100	F71.100x001	0	0	0	0
3187	00057822	801000055	NE2641661	3	0	0	1	0	1	50784949	00054432	2019/12/31 8:38:26		1	1959/12/21	1	61			1	0	0	1	0	0	0	310						1	2	3	2019/7/4 8:19:06	A15		2019/12/31 8:05:46	2019	A15	180	Schizophrenia, unspecified	F20.900	F20.000	0	1	0	0
8967	69496	694960000	XK2866706	1	1	0	0	0	0	32069533	1322299	2018/9/17 7:53:49		1	1957/2/20	1	61	0	90	2	1	0	0	0	0	1	999	9					1	3	1	2018/3/20 13:36:25	A15		2018/9/17 7:53:49	2018	A15	181	Schizophrenia	F20.901	F20.901	0	1	0	0
6008	113105	113105000	XAAA75238	2	0	1	0	0	0	00558490	00016858	2019/6/20 15:18:08		1	1957/6/4	1	61	0	11	3	0	0	0	1	0	0	510	9					1	2	1	2018/12/20 8:02:08	A15.01		2019/6/20 15:18:08	2019	A15.01	182	Schizophrenia, unspecified	F20.900	F20.900	0	1	0	0
5726	122361	122361000	XAAA75238	2	0	1	0	0	0	T0370886	00009708	2020/6/18 9:11:38		2	1958/10/13	1	61	0	80	3	0	0	0	1	0	0	510	9					1	2	1	2019/12/18 8:07:35	A15.01		2020/6/18 9:11:38	2020	A15.01	183	Schizophrenia, unspecified	F20.900	F20.900	0	1	0	0
5916	122486	122486000	XAAA75238	2	0	1	0	0	0	01379965	00009221	2020/6/18 8:59:14		1	1958/7/10	1	61	0	70	3	0	0	0	1	0	0	510	9					1	2	1	2019/12/18 9:33:12	A15.01		2020/6/18 8:59:14	2020	A15.01	183	Schizophrenia, unspecified	F20.900	F20.900	0	1	0	0
3021	122444	122444000	XAAA75238	2	0	1	0	0	0	00204998	00045676	2020/6/18 8:01:00		1	1958/5/25	1	61	0	80	3	0	0	0	1	0	0	510	9					1	2	1	2019/12/18 9:02:41	A15.01		2020/6/18 8:01:00	2020	A15.01	183	Mental and behavioral disorders caused by the use of multiple drugs and other psychoactive substances, especially psychoactive substance dependence syndrome	F19.200	F19.200	0	0	0	0
2768	122442	122442000	XAAA75238	2	0	1	0	0	0	00412577	00024969	2020/6/18 7:46:17		1	1958/5/12	1	61	0	80	3	0	0	0	1	0	0	510	9					1	2	1	2019/12/18 8:58:53	A15.01		2020/6/18 7:46:17	2020	A15.01	183	Mental and behavioral disorders due to alcohol use, psychotic disorders	F10.500	F10.500	0	0	0	0
7056	122377	122377000	XAAA75238	2	0	1	0	0	0	00615623	00007975	2020/6/18 7:29:08		2	1958/3/4	1	61	0	80	3	0	0	0	1	0	0	510	9					1	2	1	2019/12/18 8:15:33	A15.01		2020/6/18 7:29:08	2020	A15.01	183	Schizophrenia, unspecified	F20.900	F20.900	0	1	0	0
7488	122408	122408000	XAAA75238	2	0	1	0	0	0	00697648	00010310	2020/6/18 7:22:59		2	1958/1/29	1	61	0	70	3	0	0	0	1	0	0	510	9					1	2	1	2019/12/18 8:40:05	A15.01		2020/6/18 7:22:59	2020	A15.01	183	Schizophrenia, unspecified	F20.900	F20.900	0	1	0	0
10382	113044	113044000	XAAA75238	2	0	1	0	0	0	61037020	00012065	2019/6/20 9:00:19		1	1957/9/23	1	61	0	70	3	0	0	0	1	0	0	510	9					1	2	1	2018/12/19 8:32:48	A15.01		2019/6/20 9:00:19	2019	A15.01	183	Bipolar disorder, unspecified	F31.900	F31.900x001	1	0	0	0
6014	113041	113041000	XAAA75238	2	0	1	0	0	0	00328296	00010643	2019/6/20 8:00:51		1	1957/9/8	1	61	0	24	3	0	0	0	1	0	0	510	9					1	2	1	2018/12/19 8:30:43	A15.01		2019/6/20 8:00:51	2019	A15.01	183	Schizophrenia, unspecified	F20.900	F20.900	0	1	0	0
4513	75332	753320000	XK2866706	1	1	0	0	0	0	15122297	1308428	2019/6/18 8:20:00		2	1957/11/22	1	61	0	90	2	1	0	0	0	0	1	999	9					1	3	1	2018/12/17 12:01:24	A15		2019/6/18 8:20:00	2019	A15	183	Schizophrenia, unspecified	F20.900	F20.401	0	1	0	0
1934	112994	112994000	XAAA75238	2	0	1	0	0	0	00457903	00034651	2019/6/20 8:30:00		1	1957/3/8	1	61	0	80	3	0	0	0	1	0	0	510	9					1	2	1	2018/12/18 9:38:17	A15.01		2019/6/20 8:30:00	2019	A15.01	184	Mental and behavioral disorders due to alcohol use, unspecified mental and behavioral disorders	F10.900	F06.800	0	0	1	0
6879	112980	112980000	XAAA75238	2	0	1	0	0	0	01136432	00012790	2019/6/20 8:00:32		1	1957/9/2	1	61	0	80	3	0	0	0	1	0	0	510	9					1	2	1	2018/12/18 8:49:45	A15.01		2019/6/20 8:00:32	2019	A15.01	184	Schizophrenia, unspecified	F20.900	F20.900	0	1	0	0
1737	78220	782200000	XK2866706	1	1	0	0	0	0	15101862	1325351	2019/12/14 7:30:00		2	1957/9/6	1	61	0	90	2	1	0	0	0	0	1	999	9					1	3	1	2019/6/10 16:44:53	A15		2019/12/14 7:30:00	2019	A15	187	Senile dementia	F03.x04	F03.x04	0	0	1	0
6883	70273	702730000	XK2866706	1	1	0	0	0	0	94826875	1312857	2018/10/14 15:45:31		1	1956/7/30	1	61	0	90	2	0	1	0	0	0	1	390	9					1	2	1	2018/4/10 11:34:03	A15		2018/10/14 15:45:31	2018	A15	187	Schizophrenia, unspecified	F20.900	F20.900	0	1	0	0
1733	74938	749380000	XK2866706	1	1	0	0	0	0	15101862	1325351	2019/6/10 7:40:00		2	1957/9/6	1	61	0	90	2	1	0	0	0	0	1	999	9					1	3	1	2018/12/4 11:33:45	A15		2019/6/10 7:40:00	2019	A15	188	Senile dementia	F03.x04	F03.x04	0	0	1	0
7883	75583	755830000	XK2866706	1	1	0	0	0	0	29023538	1306667	2019/7/3 14:45:41		1	1957/1/26	1	61	0	90	2	0	1	0	0	0	1	390	9					1	2	1	2018/12/24 13:15:22	A15		2019/7/3 14:45:41	2019	A15	191	Schizophrenia, unspecified	F20.900	F20.900	0	1	0	0
13218	66987	669870000	XK2866706	1	1	0	0	0	0	94819990	1308746	2018/7/12 8:00:00		1	1956/3/10	1	61	0	90	2	0	1	0	0	0	1	390	9					1	2	1	2018/1/1 9:23:28	A15		2018/7/12 8:00:00	2018	A15	192	Moderate mental retardation, significant behavioral deficits, need attention and treatment	F71.100	F71.100x001	0	0	0	0
10839	71244	712440000	XK2866706	1	1	0	0	0	0	24868608	1312101	2018/11/20 9:23:00		2	1956/11/29	1	61	0	90	1	0	0	1	0	0	0	310	9					1	2	1	2018/5/10 13:45:46	A15		2018/11/20 9:23:00	2018	A15	194	depression	F32.902	F32.902	1	0	0	0
9016	84100	841000000	XK2866706	1	1	0	0	0	0	29249976	1329288	2020/10/22 7:33:00		2	1958/10/4	1	61	0	90	2	0	1	0	0	0	1	390	9					1	2	1	2020/4/8 10:30:39	A15		2020/10/22 7:33:00	2020	A15	197	Schizophrenia	F20.901	F20.901	0	1	0	0
8158	67164	671640000	XK2866706	1	1	0	0	0	0	28553876	1313675	2018/7/17 8:00:00		2	1956/9/17	1	61	0	90	2	0	1	0	0	0	1	390	9					1	2	1	2018/1/1 10:48:22	A15		2018/7/17 8:00:00	2018	A15	197	Schizophrenia, unspecified	F20.900	F20.900	0	1	0	0
12762	67226	672260000	XK2866706	1	1	0	0	0	0	41500685	1323603	2018/7/17 8:00:00		2	1956/11/5	1	61	0	90	1	0	0	1	0	0	0	310	9					1	2	1	2018/1/1 11:18:20	A15		2018/7/17 8:00:00	2018	A15	197	Hysteria	F44.902	F44.902	0	0	0	1
13994	00056156	800500206	NE2641661	3	0	0	1	0	1	J0018778	00054556	2018/10/23 13:37:51		1	1959/11/9	1	61			1	0	0	1	0	0	0	310						1	2	3	2018/3/27 8:27:01	A15		2018/10/23 8:47:45	2018	A15	210	Schizophrenia, unspecified	F20.900	G40.903+F02.802*	0	0	1	0
2997	112388	112388000	XAAA75238	2	0	1	0	0	0	90102615	00024302	2019/6/20 8:00:00		2	1957/6/30	1	61	0	80	3	0	0	0	1	0	0	510	9					1	2	1	2018/11/21 13:12:47	A15.01		2019/6/20 8:00:00	2019	A15.01	211	Mental disorders, not otherwise specified	F99.x01	F13.900	0	0	0	0
6220	00055862	800500200	NE2641661	3	0	0	1	0	1	Z00055862	00055862	2018/7/25 15:08:16		1	1959/12/25	1	61			4	0	0	0	0	1	0	910						1	2	3	2017/12/25 8:42:45	A15		2018/7/24 13:39:46	2018	A15	211	Schizophrenia	F20.900	F20.900	0	1	0	0
13213	77707	777070000	XK2866706	1	1	0	0	0	0	44070850	1321882	2019/12/15 7:30:00		2	1957/6/3	1	61	0	90	2	1	0	0	0	0	1	999	9					1	3	1	2019/5/10 13:49:26	A15		2019/12/15 7:30:00	2019	A15	219	Moderate mental retardation, significant behavioral deficits, need attention and treatment	F71.100	F71.100x001	0	0	0	0
3410	00056179	800600015	NE2641661	3	0	0	1	0	1	95655300	00054457	2018/11/8 10:09:05		2	1959/8/23	1	61			1	0	0	1	0	0	0	310						1	2	3	2018/4/2 10:29:56	A15		2018/11/8 9:39:36	2018	A15	220	Schizophrenia, unspecified	F20.900	F20.000	0	1	0	0
7537	114337	114337000	XAAA75238	2	0	1	0	0	0	00618199	00011665	2019/9/20 8:00:25		1	1957/3/29	1	61	0	80	3	0	0	0	1	0	0	510	9					1	2	1	2019/2/11 13:36:12	A15.01		2019/9/20 8:00:25	2019	A15.01	221	Schizophrenia, unspecified	F20.900	F20.900	0	1	0	0
6622	71335	713350000	XK2866706	1	1	0	0	0	0	29023538	1306667	2018/12/24 7:36:56		1	1957/1/26	1	61	0	90	2	0	1	0	0	0	1	390	9					1	2	1	2018/5/14 11:44:39	A15		2018/12/24 7:36:56	2018	A15	224	Schizophrenia, unspecified	F20.900	F20.900	0	1	0	0
4897	113925	113925000	XAAA75238	2	0	1	0	0	0	90123044	00010685	2019/9/4 10:55:00		2	1957/8/7	1	61	0	80	3	0	0	0	1	0	0	510	9					1	2	1	2019/1/20 2:43:02	A15.01		2019/9/4 10:55:00	2019	A15.01	227	Schizophrenia, unspecified	F20.900	F20.900	0	1	0	0
5274	71248	712480000	XK2866706	1	1	0	0	0	0	40915007	1306590	2018/12/25 8:37:31		2	1956/11/23	1	61	0	90	1	0	0	1	0	0	0	310	9					1	2	1	2018/5/10 13:45:56	A15		2018/12/25 8:37:31	2018	A15	229	Schizophrenia, unspecified	F20.900	F20.900	0	1	0	0
13419	70788	707880000	XK2866706	1	1	0	0	0	0	14132680	1308412	2018/12/13 8:00:00		1	1956/9/26	1	61	0	90	2	1	0	0	0	0	1	999	9					1	3	1	2018/4/25 13:55:26	A15		2018/12/13 8:00:00	2018	A15	232	Moderate mental retardation, significant behavioral deficits, need attention and treatment	F71.100	F71.100x001	0	0	0	0
12779	70536	705360000	XK2866706	1	1	0	0	0	0	40965967	1326702	2018/12/25 8:42:42		2	1956/6/15	1	61	0	90	1	0	0	1	0	0	0	310	9					1	2	1	2018/4/18 8:06:14	A15		2018/12/25 8:42:42	2018	A15	251	Hysteria	F44.902	F44.902	0	0	0	1
13149	70030	700300000	XK2866706	1	1	0	0	0	0	33140014	1322401	2018/12/10 8:00:00		1	1957/3/28	1	61	0	90	2	1	0	0	0	0	1	999	9					1	3	1	2018/4/3 11:12:41	A15		2018/12/10 8:00:00	2018	A15	251	Moderate mental retardation, significant behavioral deficits, need attention and treatment	F71.100	F71.100x001	0	0	0	0
13473	69614	696140000	XK2866706	1	1	0	0	0	0	11071010	1309197	2018/12/3 9:45:00		1	1957/3/22	1	61	0	90	2	1	0	0	0	0	1	999	9					1	3	1	2018/3/22 13:31:45	A15		2018/12/3 9:45:00	2018	A15	256	Moderate mental retardation, significant behavioral deficits, need attention and treatment	F71.100	F71.100x001	0	0	0	0
13620	69383	693830000	XK2866706	1	1	0	0	0	0	29051433	1318113	2018/12/6 8:20:00		2	1957/3/8	1	61	0	90	2	1	0	0	0	0	1	999	9					1	3	1	2018/3/16 13:44:09	A15		2018/12/6 8:20:00	2018	A15	265	Severe mental retardation and significant behavioral deficits require attention and treatment	F72.100	F72.100x001	0	0	0	0
3418	00058500	800900037	NE2641661	3	0	0	1	0	1	50784949	00054432	2020/10/20 10:03:45		1	1959/12/21	1	61			1	0	0	1	0	0	0	310						1	2	3	2020/1/1 8:45:14	A15		2020/10/20 9:10:34	2020	A15	293	Schizophrenia, unspecified	F20.900	F20.000	0	1	0	0
8067	82789	827890000	XK2866706	1	1	0	0	0	0	26707525	1324498	2020/10/21 7:00:00		1	1958/9/15	1	61	0	90	2	0	1	0	0	0	1	390	9					1	2	1	2020/1/1 14:28:43	A15		2020/10/21 7:00:00	2020	A15	294	Schizophrenia, unspecified	F20.900	F20.900	0	1	0	0
8045	82355	823550000	XK2866706	1	1	0	0	0	0	27034777	1309038	2020/10/22 8:00:00		2	1958/2/1	1	61	0	90	2	0	1	0	0	0	1	390	9					1	2	1	2020/1/1 9:19:31	A15		2020/10/22 8:00:00	2020	A15	295	Schizophrenia, unspecified	F20.900	F20.900	0	1	0	0
7822	82397	823970000	XK2866706	1	1	0	0	0	0	96105427	1307378	2020/10/22 7:30:00		1	1958/3/10	1	61	0	90	2	0	1	0	0	0	1	390	9					1	2	1	2020/1/1 9:53:22	A15		2020/10/22 7:30:00	2020	A15	295	Schizophrenia, unspecified	F20.900	F20.900	0	1	0	0
9009	82481	824810000	XK2866706	1	1	0	0	0	0	40950352	1327088	2020/10/22 7:00:00		1	1958/8/2	1	61	0	90	2	0	1	0	0	0	1	390	9					1	2	1	2020/1/1 10:38:38	A15		2020/10/22 7:00:00	2020	A15	295	Schizophrenia	F20.901	F20.901	0	1	0	0
6460	76316	763160000	XK2866706	1	1	0	0	0	0	27034777	1309038	2019/12/12 8:00:00		2	1958/2/1	1	61	0	90	2	0	1	0	0	0	1	390	9					1	2	1	2019/2/20 9:41:05	A15		2019/12/12 8:00:00	2019	A15	295	Schizophrenia, unspecified	F20.900	F20.900	0	1	0	0
8047	82755	827550000	XK2866706	1	1	0	0	0	0	29357880	1308200	2020/10/23 8:00:00		2	1958/11/6	1	61	0	90	2	0	1	0	0	0	1	390	9					1	2	1	2020/1/1 14:15:16	A15		2020/10/23 8:00:00	2020	A15	296	Schizophrenia, unspecified	F20.900	F20.900	0	1	0	0
9227	82828	828280000	XK2866706	1	1	0	0	0	0	27042964	1327400	2020/10/26 8:53:39		1	1958/11/15	1	61	0	90	2	0	1	0	0	0	1	390	9					1	2	1	2020/1/1 14:51:28	A15		2020/10/26 8:53:39	2020	A15	299	Moderate mental retardation, significant behavioral deficits, need attention and treatment	F71.100	F20.901	0	1	0	0
6977	82608	826080000	XK2866706	1	1	0	0	0	0	26912020	1327195	2020/10/26 8:00:00		1	1958/9/10	1	61	0	90	2	0	1	0	0	0	1	390	9					1	2	1	2020/1/1 13:13:35	A15		2020/10/26 8:00:00	2020	A15	299	Schizophrenia, unspecified	F20.900	F20.900	0	1	0	0
2274	82840	828400000	XK2866706	1	1	0	0	0	0	27040284	1325207	2020/10/26 7:00:00		1	1958/6/6	1	61	0	90	2	0	1	0	0	0	1	390	9					1	2	1	2020/1/1 14:47:50	A15		2020/10/26 7:00:00	2020	A15	299	Mental disorders caused by craniocerebral trauma	F07.202	F06.900x002	0	0	1	0
9128	83069	830690000	XK2866706	1	1	0	0	0	0	26869108	1310586	2020/10/26 7:00:00		1	1958/1/24	1	61	0	90	2	0	1	0	0	0	1	390	9					1	2	1	2020/1/1 17:21:42	A15		2020/10/26 7:00:00	2020	A15	299	Schizophrenia	F20.901	F20.901	0	1	0	0
5561	82695	826950000	XK2866706	1	1	0	0	0	0	28055974	1308664	2020/10/27 7:00:00		1	1958/9/17	1	61	0	90	2	0	1	0	0	0	1	390	9					1	2	1	2020/1/1 13:51:25	A15		2020/10/27 7:00:00	2020	A15	300	Schizophrenia, unspecified	F20.900	F20.900	0	1	0	0
4391	00056055	800500225	NE2641661	3	0	0	1	0	1	Z00056055	00056055	2018/12/25 9:58:21		1	1960/2/21	1	61			4	0	0	0	0	1	0	910						1	2	3	2018/2/21 10:39:49	A15		2018/12/25 8:53:25	2018	A15	307	Undifferentiated schizophrenia	F20.300	F20.300	0	1	0	0
9167	81309	813090000	XK2866706	1	1	0	0	0	0	17229405	1312884	2020/10/22 7:41:07		2	1958/9/7	1	61	0	90	1	0	0	1	0	0	0	310	9					1	2	1	2019/12/9 13:05:27	A15		2020/10/22 7:41:07	2020	A15	318	Schizophrenia	F20.901	F20.901	0	1	0	0
10596	81360	813600000	XK2866706	1	1	0	0	0	0	01499698	1308304	2020/10/26 8:00:00		1	1958/8/3	1	61	0	90	1	0	0	1	0	0	0	310	9					1	2	1	2019/12/10 13:13:51	A15		2020/10/26 8:00:00	2020	A15	321	Schizophrenia, unspecified	F20.900	F32.900	1	0	0	0
2960	75585	755850000	XK2866706	1	1	0	0	0	0	25926163	1309063	2019/12/9 7:46:34		1	1957/10/3	1	61	0	90	2	0	1	0	0	0	1	390	9					1	2	1	2018/12/24 13:17:04	A15		2019/12/9 7:46:34	2019	A15	350	Mental disorders caused by alcoholism	F10.502	F10.900	0	0	0	0
5007	103086	103086000	XAAA75238	2	0	1	0	0	0	01318992	00009785	2018/12/19 8:00:56		1	1956/7/16	1	61	0	24	3	0	0	0	1	0	0	510	9					1	2	1	2018/1/1 8:23:27	A15.01		2018/12/19 8:00:56	2018	A15.01	352	Schizophrenia, unspecified	F20.900	F20.900	0	1	0	0
5964	103105	103105000	XAAA75238	2	0	1	0	0	0	01163284	00024605	2018/12/20 8:00:06		2	1956/11/14	1	61	0	80	3	0	0	0	1	0	0	510	9					1	2	1	2018/1/1 8:28:44	A15.01		2018/12/20 8:00:06	2018	A15.01	353	Schizophrenia, unspecified	F20.900	F20.900	0	1	0	0
8946	67237	672370000	XK2866706	1	1	0	0	0	0	W2010217	1308019	2018/12/20 8:00:00		1	1956/3/23	1	61	0	90	1	0	0	1	0	0	0	310	9					1	2	1	2018/1/1 11:05:01	A15		2018/12/20 8:00:00	2018	A15	353	Schizophrenia, unspecified	F20.900	F20.901	0	1	0	0
3263	103256	103256000	XAAA75238	2	0	1	0	0	0	01672083	00007825	2018/12/20 7:52:00		1	1956/6/22	1	61	0	24	3	0	0	0	1	0	0	510	9					1	2	1	2018/1/1 9:14:27	A15.01		2018/12/20 7:52:00	2018	A15.01	353	Paranoid schizophrenia	F20.000	F20.000	0	1	0	0
7433	103143	103143000	XAAA75238	2	0	1	0	0	0	00650587	00011015	2018/12/20 7:50:00		1	1956/12/6	1	61	0	80	3	0	0	0	1	0	0	510	9					1	2	1	2018/1/1 8:40:14	A15.01		2018/12/20 7:50:00	2018	A15.01	353	Schizophrenia, unspecified	F20.900	F20.900	0	1	0	0
5890	103076	103076000	XAAA75238	2	0	1	0	0	0	00538335	00011886	2018/12/20 11:10:03		2	1956/6/1	1	61	0	80	3	0	0	0	1	0	0	510	9					1	2	1	2018/1/1 8:22:23	A15.01		2018/12/20 11:10:03	2018	A15.01	353	Schizophrenia, unspecified	F20.900	F20.900	0	1	0	0
10035	103136	103136000	XAAA75238	2	0	1	0	0	0	00318408	00014563	2018/12/20 10:42:00		1	1956/1/30	1	61	0	80	3	0	0	0	1	0	0	510	9					1	2	1	2018/1/1 8:37:50	A15.01		2018/12/20 10:42:00	2018	A15.01	353	Bipolar disorder, currently manic episode without psychotic symptoms	F31.100	F31.100	1	0	0	0
2301	103141	103141000	XAAA75238	2	0	1	0	0	0	00652832	00023851	2018/12/20 10:42:00		1	1956/5/7	1	61	0	17	3	0	0	0	1	0	0	510	9					1	2	1	2018/1/1 8:42:38	A15.01		2018/12/20 10:42:00	2018	A15.01	353	Post traumatic brain injury syndrome	F07.204	F07.201	0	0	1	0
5550	75527	755270000	XK2866706	1	1	0	0	0	0	40704943	1317111	2019/12/10 8:00:00		2	1957/11/12	1	61	0	90	1	0	0	1	0	0	0	310	9					1	2	1	2018/12/21 12:40:07	A15		2019/12/10 8:00:00	2019	A15	354	Schizophrenia, unspecified	F20.900	F20.900	0	1	0	0
9680	00055950	800500227	NE2641661	3	0	0	1	0	1	80021135	00000175	2018/12/25 10:46:09		1	1959/10/22	1	61			2	1	0	0	0	0	1	999						1	2	3	2018/1/1 9:22:14	A15		2018/12/25 8:51:05	2018	A15	358	Schizophrenia, unspecified	F20.900	F22.001	0	1	0	0
3354	00055965	800500225	NE2641661	3	0	0	1	0	1	80186005	00000279	2018/12/25 9:42:36		1	1960/1/13	1	61			2	1	0	0	0	0	1	999						1	2	3	2018/1/1 9:24:55	A15		2018/12/25 8:26:06	2018	A15	358	Schizophrenia, unspecified	F20.900	F20.000	0	1	0	0
13021	00055878	800600019	NE2641661	3	0	0	1	0	1	Z00055878	00055878	2018/12/25 10:45:37		2	1959/12/27	1	61			4	0	0	0	0	1	0	910						1	2	3	2017/12/27 8:22:31	A15		2018/12/25 9:45:48	2018	A15	363	moderate retardation	F71.001	F71.001	0	0	0	0
13004	00055872	800600019	NE2641661	3	0	0	1	0	1	Z00055872	00055872	2018/12/25 10:46:57		2	1959/12/26	1	61			4	0	0	0	0	1	0	910						1	2	3	2017/12/26 8:28:14	A15		2018/12/25 9:48:22	2018	A15	364	moderate retardation	F71.001	F71.001	0	0	0	0
3999	00055875	800500225	NE2641661	3	0	0	1	0	1	Z00055875	00055875	2018/12/25 9:58:57		1	1959/12/26	1	61			4	0	0	0	0	1	0	910						1	2	3	2017/12/26 8:33:35	A15		2018/12/25 8:53:51	2018	A15	364	Undifferentiated schizophrenia	F20.300	F20.300	0	1	0	0
4602	00055874	800500225	NE2641661	3	0	0	1	0	1	Z00055874	00055874	2018/12/25 9:57:24		1	1959/12/26	1	61			4	0	0	0	0	1	0	910						1	2	3	2017/12/26 8:32:26	A15		2018/12/25 8:52:05	2018	A15	364	Residual schizophrenia	F20.500	F20.500	0	1	0	0
6493	00055870	800500223	NE2641661	3	0	0	1	0	1	Z00055870	00055870	2018/12/25 9:00:03		1	1959/12/26	1	61			4	0	0	0	0	1	0	910						1	2	3	2017/12/26 8:03:37	A15		2018/12/25 8:23:53	2018	A15	364	Schizophrenia	F20.900	F20.900	0	1	0	0
3665	00055864	800500223	NE2641661	3	0	0	1	0	1	Z00055864	00055864	2018/12/25 8:59:16		1	1959/12/25	1	61			4	0	0	0	0	1	0	910						1	2	3	2017/12/25 8:49:32	A15		2018/12/25 8:25:25	2018	A15	365	Paranoid schizophrenia	F20.000	F20.000	0	1	0	0
2925	75140	751400000	XK2866706	1	1	0	0	0	0	29079266	1309491	2019/12/13 9:00:00		1	1957/11/2	1	61	0	90	2	1	0	0	0	0	1	999	9					1	3	1	2018/12/11 12:07:43	A15		2019/12/13 9:00:00	2019	A15	367	Mental and behavioral disorders due to alcohol use, unspecified mental and behavioral disorders	F10.900	F10.900	0	0	0	0
3917	00055863	800500229	NE2641661	3	0	0	1	0	1	Z00055863	00055863	2018/12/27 8:38:31		1	1959/12/25	1	61			4	0	0	0	0	1	0	910						1	2	3	2017/12/25 8:44:22	A15		2018/12/27 7:56:59	2018	A15	367	Adolescent schizophrenia	F20.100	F20.100	0	1	0	0
4240	00056988	800800057	NE2641661	3	0	0	1	0	1	Z00056988	00055872	2019/12/31 12:53:04		2	1959/12/26	1	61			4	0	0	0	0	1	0	910						1	2	3	2018/12/26 8:24:19	A15		2019/12/31 8:04:13	2019	A15	370	Undifferentiated schizophrenia	F20.300	F20.300	0	1	0	0
4084	00056979	800800057	NE2641661	3	0	0	1	0	1	Z00056979	00055878	2019/12/31 12:54:28		2	1959/12/27	1	61			4	0	0	0	0	1	0	910						1	2	3	2018/12/26 8:25:09	A15		2019/12/31 8:03:15	2019	A15	370	Undifferentiated schizophrenia	F20.300	F20.300	0	1	0	0
2877	00058255	801000062	NE2641661	3	0	0	1	0	1	01314701	00057642	2019/12/31 12:28:46		1	1958/3/25	1	62			1	0	0	1	0	0	0	310						1	2	3	2019/11/1 8:06:42	A15		2020/6/11 13:32:10	2020	A15	60	Schizophrenia, unspecified	F20.900	F10.602	0	0	0	0
8804	89855	97629	NL3L78803	4	0	0	0	1	1	26838497	19131	2020/7/14 10:00:00		1	1958/1/28	1	62		28	2	0	1	0	0	0	1	390				0	0	1	1	3	2020/5/15 14:47:43	A15.01		2020/7/14 10:00:00	2020	A15.01	60	Schizophrenia	F20.901	F20.901	0	1	0	0
12965	88354	96218	NL3L78803	4	0	0	0	1	1	28043319	16800	2020/5/19 10:00:00		1	1957/9/14	1	62		28	2	0	1	0	0	0	1	390				0	0	1	1	3	2020/3/20 7:37:14	A15.01		2020/5/19 10:00:00	2020	A15.01	60	Moderate mental retardation with no or mild behavioral deficits	F71.000	F71.000	0	0	0	0
1862	118280	118280000	XAAA75238	2	0	1	0	0	0	03007369	00047955	2019/9/6 18:35:45		1	1956/9/28	1	62	0	24	1	0	0	1	0	0	0	310	9					1	2	1	2019/7/8 9:21:09	A15.06		2019/9/6 18:35:45	2019	A15.06	60	Organic mood disorder	F06.300	F06.300	0	0	1	0
11167	112062	112062000	XAAA75238	2	0	1	0	0	0	00634980	00053047	2019/1/8 9:30:59		2	1956/11/9	1	62	0	80	1	0	0	1	0	0	0	310	9					1	2	1	2018/11/9 9:04:53	A15.06		2019/1/8 9:30:59	2019	A15.06	60	Infectious diarrhea	A04.903	F33.100	1	0	0	0
8937	91363	99607	NL3L78803	4	0	0	0	1	1	28790672	22768	2020/9/17 10:00:00		1	1958/5/27	1	62		28	2	0	1	0	0	0	1	390				0	0	1	1	3	2020/7/18 7:23:06	A15.01		2020/9/17 10:00:00	2020	A15.01	61	Schizophrenia	F20.901	F20.901	0	1	0	0
13000	91297	99987	NL3L78803	4	0	0	0	1	1	28567424	16709	2020/9/15 10:00:00		1	1958/1/19	1	62		28	2	0	1	0	0	0	1	390				0	0	1	1	3	2020/7/16 9:59:17	A15.01		2020/9/15 10:00:00	2020	A15.01	61	Moderate mental retardation with no or mild behavioral deficits	F71.000	F71.000	0	0	0	0
8698	91233	100027	NL3L78803	4	0	0	0	1	1	26838497	19131	2020/9/14 10:00:00		1	1958/1/28	1	62		28	2	0	1	0	0	0	1	390				0	0	1	1	3	2020/7/15 8:27:32	A15.01		2020/9/14 10:00:00	2020	A15.01	61	Schizophrenia	F20.901	F20.901	0	1	0	0
8890	90699	98834	NL3L78803	4	0	0	0	1	1	29472153	34608	2020/8/17 8:00:00		2	1958/6/18	1	62		89	2	0	1	0	0	0	1	390				0	0	1	1	3	2020/6/17 16:11:06	A15.01		2020/8/17 8:00:00	2020	A15.01	61	Schizophrenia	F20.901	F20.901	0	1	0	0
11853	89061	97432	NL3L78803	4	0	0	0	1	1	63816503	31568	2020/6/12 9:29:00		2	1957/12/4	1	62		90	2	0	1	0	0	0	1	390				0	0	1	1	3	2020/4/12 8:26:33	A15.06	default	2020/6/12 9:29:00	2020	A15.06	61	Recurrent depressive disorder, unspecified	F33.900	F33.900	1	0	0	0
11747	123682	123682000	XAAA75238	2	0	1	0	0	0	01449473	00050504	2020/4/21 9:13:03		1	1958/1/18	1	62	0	80	1	0	0	1	0	0	0	310	9					1	2	1	2020/2/20 8:20:02	A15.06		2020/4/21 9:13:03	2020	A15.06	61	Recurrent depressive disorder, unspecified	F33.900	F33.900	1	0	0	0
3987	00058127	801000044	NE2641661	3	0	0	1	0	1	51222367	00055876	2019/12/10 9:38:37		1	1958/7/24	1	62			1	0	0	1	0	0	0	310						1	2	3	2019/10/10 10:37:15	A15		2019/12/10 9:21:58	2019	A15	61	Schizophrenia, unspecified	F20.900	F20.300	0	1	0	0
11256	00058247	800800061	NE2641661	3	0	0	1	0	1	27751244	00058247	2019/12/31 14:59:18		2	1958/6/7	1	62			1	0	0	1	0	0	0	310						1	2	3	2019/10/30 13:25:29	A15		2020/5/18 9:19:46	2020	A15	61.5	Recurrent depressive disorder, currently moderate onset	F33.100	F33.102	1	0	0	0
12607	125579	125579000	XAAA75238	2	0	1	0	0	0	90021162	00046694	2020/9/3 6:52:05		2	1958/7/9	1	62	0	80	1	0	0	1	0	0	0	310	9					1	2	1	2020/7/3 8:49:56	A15.06		2020/9/3 6:52:05	2020	A15.06	62	Mixed anxiety and depression disorders (anxiety and depression states)	F41.200	F41.900	1	0	0	0
11618	124756	124756000	XAAA75238	2	0	1	0	0	0	01449473	00050504	2020/7/27 11:17:10		1	1958/1/18	1	62	0	80	1	0	0	1	0	0	0	310	9					1	2	1	2020/5/26 8:23:09	A15.06		2020/7/27 11:17:10	2020	A15.06	62	Recurrent depressive disorder, unspecified	F33.900	F33.900	1	0	0	0
10254	123241	123241000	XAAA75238	2	0	1	0	0	0	02308327	00030191	2020/3/16 9:45:52		2	1957/9/4	1	62	0	80	1	0	0	1	0	0	0	310	9					1	2	1	2020/1/14 8:18:28	A15.06		2020/3/16 9:45:52	2020	A15.06	62	Bipolar disorder, currently mild or moderate depressive episode	F31.300	F31.300x002	1	0	0	0
11423	126270	126270000	XAAA75238	2	0	1	0	0	0	01449473	00050504	2020/10/28 9:07:00		1	1958/1/18	1	62	0	80	1	0	0	1	0	0	0	310	9					1	2	1	2020/8/27 9:42:20	A15.06		2020/10/28 9:07:00	2020	A15.06	62	Recurrent depressive disorder, unspecified	F33.900	F33.900	1	0	0	0
12475	108639	108639000	XAAA75238	2	0	1	0	0	0	01133888	00049156	2018/8/27 9:48:06		2	1955/7/16	1	62	0	80	1	0	0	1	0	0	0	310	9					1	2	1	2018/6/26 8:23:25	A15.06		2018/8/27 9:48:06	2018	A15.06	62	Unspecified anxiety disorder	F41.900	F41.900	1	0	0	0
12416	85196	851960000	XK2866706	1	1	0	0	0	0	95212862	1321833	2020/9/18 7:57:11		1	1957/11/3	1	62	0	90	1	0	0	1	0	0	0	310	9					1	2	1	2020/7/17 13:17:44	A15		2020/9/18 7:57:11	2020	A15	63	Other mixed anxiety disorders	F41.300	F41.300	0	0	0	1
1923	84826	848260000	XK2866706	1	1	0	0	0	0	26901922	1318400	2020/8/11 10:00:00		1	1958/4/16	1	62	0	90	2	0	1	0	0	0	1	390	9					1	2	1	2020/6/9 9:56:21	A15		2020/8/11 10:00:00	2020	A15	63	Organic anxiety disorder	F06.400	F06.400	1	0	0	0
10283	124759	124759000	XAAA75238	2	0	1	0	0	0	00459447	00048828	2020/7/28 13:03:09		1	1957/8/21	1	62	0	80	1	0	0	1	0	0	0	310	9					1	2	1	2020/5/26 8:39:56	A15.06		2020/7/28 13:03:09	2020	A15.06	63	anemia	D64.903	F31.300x002	1	0	0	0
10913	124298	124298000	XAAA75238	2	0	1	0	0	0	00469110	00037573	2020/6/16 8:29:18		2	1957/6/10	1	62	0	80	1	0	0	1	0	0	0	310	9					1	2	1	2020/4/14 7:55:17	A15.06		2020/6/16 8:29:18	2020	A15.06	63	Recurrent depressive disorder, currently moderate onset	F33.100	F33.100	1	0	0	0
7137	118507	118507000	XAAA75238	2	0	1	0	0	0	00476115	00031611	2019/9/18 9:18:54		2	1957/1/15	1	62	0	80	3	0	0	0	1	0	0	510	9					1	2	1	2019/7/17 19:58:15	A15.01		2019/9/18 9:18:54	2019	A15.01	63	Excited state	F15.001	F20.900	0	1	0	0
10719	117974	117974000	XAAA75238	2	0	1	0	0	0	00650591	00055963	2019/8/26 8:47:32		1	1956/8/17	1	62	0	80	1	0	0	1	0	0	0	310	9					1	2	1	2019/6/24 8:37:11	A15.06		2019/8/26 8:47:32	2019	A15.06	63	Mental disorders, not otherwise specified	F99.x01	F32.900	1	0	0	0
12441	116053	116053000	XAAA75238	2	0	1	0	0	0	00505102	00053276	2019/6/17 17:09:31		2	1956/8/12	1	62	0	80	1	0	0	1	0	0	0	310	9					1	2	1	2019/4/15 8:39:02	A15.06		2019/6/17 17:09:31	2019	A15.06	63	Mental disorders, not otherwise specified	F99.x01	F41.900	1	0	0	0
11066	105345	105345000	XAAA75238	2	0	1	0	0	0	00858525	00048070	2018/5/7 10:13:29		2	1955/4/10	1	62	0	80	1	0	0	1	0	0	0	310	9					1	2	1	2018/3/5 10:10:32	A15.01		2018/5/7 10:13:29	2018	A15.01	63	Recurrent depressive disorder, currently moderate onset	F33.100	F33.100	1	0	0	0
10732	67107	671070000	XK2866706	1	1	0	0	0	0	42215998	1306879	2018/3/5 9:20:11		2	1955/7/22	1	62	0	90	1	0	0	1	0	0	0	310	9					1	3	1	2018/1/1 9:59:28	A15		2018/3/5 9:20:11	2018	A15	63	Depressive episode, unspecified	F32.900	F32.900	1	0	0	0
12895	68041	680410000	XK2866706	1	1	0	0	0	0	19019662	1326111	2018/3/27 9:00:00		2	1955/12/24	1	62	0	90	2	1	0	0	0	0	1	999	9					1	3	1	2018/1/23 15:02:16	A15		2018/3/27 9:00:00	2018	A15	63	Neurosis	F48.903	F48.901	1	0	0	0
12588	103972	103972000	XAAA75238	2	0	1	0	0	0	07630756	00051219	2018/3/19 12:56:23		2	1956/1/28	1	62	0	80	1	0	0	1	0	0	0	310	9					1	2	1	2018/1/15 8:52:31	A15.06		2018/3/19 12:56:23	2018	A15.06	63	Unspecified anxiety disorder	F41.900	F41.900	1	0	0	0
12485	110269	110269000	XAAA75238	2	0	1	0	0	0	00505102	00053276	2018/11/6 13:07:49		2	1956/8/12	1	62	0	80	1	0	0	1	0	0	0	310	9					1	2	1	2018/9/3 11:19:04	A15.06		2018/11/6 13:07:49	2018	A15.06	64	Unspecified anxiety disorder	F41.900	F41.900	1	0	0	0
10489	73359	733590000	XK2866706	1	1	0	0	0	0	40972190	1310345	2018/10/16 8:00:00		2	1955/9/24	1	62	0	90	1	0	0	1	0	0	0	310	9					1	2	1	2018/8/13 13:58:44	A15		2018/10/16 8:00:00	2018	A15	64	depression	F32.902	F32.900	1	0	0	0
10919	124796	124796000	XAAA75238	2	0	1	0	0	0	90035740	00057894	2020/7/31 11:57:00		1	1958/4/10	1	62	0	80	1	0	0	1	0	0	0	310	9					1	2	1	2020/5/27 10:18:17	A15.06		2020/7/31 11:57:00	2020	A15.06	65	Recurrent depressive disorder, currently moderate onset	F33.100	F33.100	1	0	0	0
8521	88863	99085	NL3L78803	4	0	0	0	1	1	29472153	34608	2020/6/12 8:00:00		2	1958/6/18	1	62		89	2	0	1	0	0	0	1	390				0	0	1	1	3	2020/4/8 7:12:05	A15.01		2020/6/12 8:00:00	2020	A15.01	65	Schizophrenia	F20.901	F20.901	0	1	0	0
10798	80727	807270000	XK2866706	1	1	0	0	0	0	01030756	1327460	2020/1/15 9:46:15		1	1957/3/19	1	62	0	90	1	0	0	1	0	0	0	310	9					1	2	1	2019/11/11 9:34:17	A15		2020/1/15 9:46:15	2020	A15	65	depression	F32.902	F32.902	1	0	0	0
10907	115337	115337000	XAAA75238	2	0	1	0	0	0	01440274	00046204	2019/5/22 15:09:41		2	1956/8/30	1	62	0	80	1	0	0	1	0	0	0	310	9					1	2	1	2019/3/18 11:33:13	A15.01		2019/5/22 15:09:41	2019	A15.01	65	Recurrent depressive disorder, currently moderate onset	F33.100	F33.100	1	0	0	0
10968	108878	108878000	XAAA75238	2	0	1	0	0	0	02489737	00051748	2018/9/7 8:58:45		1	1956/6/11	1	62	0	80	1	0	0	1	0	0	0	310	9					1	2	1	2018/7/4 8:48:14	A15.06		2018/9/7 8:58:45	2018	A15.06	65	Recurrent depressive disorder, currently moderate onset	F33.100	F33.100	1	0	0	0
8635	90540	98757	NL3L78803	4	0	0	0	1	1	27389036	16342	2020/8/18 10:00:00		1	1957/9/8	1	62		28	2	0	1	0	0	0	1	390				0	0	1	1	3	2020/6/13 7:43:54	A15.01		2020/8/18 10:00:00	2020	A15.01	66	Schizophrenia	F20.901	F20.901	0	1	0	0
8699	90547	98742	NL3L78803	4	0	0	0	1	1	29478594	19855	2020/8/18 10:00:00		2	1957/9/19	1	62		28	2	0	1	0	0	0	1	390				0	0	1	1	3	2020/6/13 7:49:25	A15.01		2020/8/18 10:00:00	2020	A15.01	66	Schizophrenia	F20.901	F20.901	0	1	0	0
10096	90488	98964	NL3L78803	4	0	0	0	1	1	61012352	35315	2020/8/17 8:00:00		1	1957/10/23	1	62		90	1	0	0	1	0	0	0	310				0	0	1	1	3	2020/6/12 9:16:10	A15.01		2020/8/17 8:00:00	2020	A15.01	66	Bipolar disorder, currently manic episode with psychotic symptoms	F31.200	F31.200	1	0	0	0
9397	89018	97911	NL3L78803	4	0	0	0	1	1	27997393	19545	2020/6/15 8:56:00		1	1957/6/4	1	62		28	2	0	1	0	0	0	1	390				0	0	1	1	3	2020/4/10 13:53:42	A15.01		2020/6/15 8:56:00	2020	A15.01	66	Schizophrenia	F20.901	F20.901	0	1	0	0
2674	117997	117997000	XAAA75238	2	0	1	0	0	0	01375098	00043399	2019/8/29 9:19:00		1	1956/11/4	1	62	0	24	3	0	0	0	1	0	0	510	9					1	1	1	2019/6/24 20:17:51	A15.01		2019/8/29 9:19:00	2019	A15.01	66	Mental disorders, not otherwise specified	F99.x01	F09.x03	0	0	1	0
6464	121031	121031000	XAAA75238	2	0	1	0	0	0	02547526	00014262	2019/12/30 14:31:34		2	1957/6/17	1	62	0	80	3	0	0	0	1	0	0	510	9					1	2	1	2019/10/25 9:52:08	A15.01		2019/12/30 14:31:34	2019	A15.01	66	Schizophrenia, unspecified	F20.900	F20.900	0	1	0	0
9305	91940	101387	NL3L78803	4	0	0	0	1	1	29472153	34608	2020/10/23 8:00:00		2	1958/6/18	1	62		89	2	0	1	0	0	0	1	390				0	0	1	1	3	2020/8/17 14:00:03	A15.01		2020/10/23 8:00:00	2020	A15.01	67	Schizophrenia	F20.901	F20.901	0	1	0	0
10376	116907	116907000	XAAA75238	2	0	1	0	0	0	02386901	00031143	2019/7/26 9:00:43		2	1956/8/27	1	62	0	80	3	0	0	0	1	0	0	510	9					1	1	1	2019/5/20 7:27:15	A15.01		2019/7/26 9:00:43	2019	A15.01	67	Bipolar disorder, unspecified	F31.900	F31.900x001	1	0	0	0
5642	116209	116209000	XAAA75238	2	0	1	0	0	0	80404743	00055484	2019/6/24 9:00:08		2	1957/2/21	1	62	0	80	3	0	0	0	1	0	0	510	9					1	1	1	2019/4/18 19:12:08	A15.01		2019/6/24 9:00:08	2019	A15.01	67	Mental disorders, not otherwise specified	F99.x01	F20.900	0	1	0	0
11539	114864	114864000	XAAA75238	2	0	1	0	0	0	50767982	00054610	2019/5/6 8:23:28		2	1956/12/1	1	62	0	80	1	0	0	1	0	0	0	310	9					1	2	1	2019/2/28 9:02:29	A15.06		2019/5/6 8:23:28	2019	A15.06	67	Recurrent depressive disorder, unspecified	F33.900	F33.900	1	0	0	0
11814	109974	109974000	XAAA75238	2	0	1	0	0	0	00356986	00036839	2018/10/29 7:22:23		2	1955/10/21	1	62	0	80	1	0	0	1	0	0	0	310	9					1	2	1	2018/8/23 8:26:45	A15.06		2018/10/29 7:22:23	2018	A15.06	67	Recurrent depressive disorder, unspecified	F33.900	F33.900	1	0	0	0
10293	123984	123984000	XAAA75238	2	0	1	0	0	0	00513962	00031742	2020/6/1 12:22:00		2	1958/4/6	1	62	0	80	1	0	0	1	0	0	0	310	9					1	2	1	2020/3/25 8:17:23	A15.06		2020/6/1 12:22:00	2020	A15.06	68	Bipolar disorder, currently mild or moderate depressive episode	F31.300	F31.300x002	1	0	0	0
6351	121360	121360000	XAAA75238	2	0	1	0	0	0	90123044	00010685	2020/1/16 10:05:32		2	1957/8/7	1	62	0	80	3	0	0	0	1	0	0	510	9					1	2	1	2019/11/9 19:16:37	A15.01		2020/1/16 10:05:32	2020	A15.01	68	Schizophrenia, unspecified	F20.900	F20.900	0	1	0	0
11843	00057660	800800043	NE2641661	3	0	0	1	0	1	50765439	00057660	2019/8/21 10:57:49		2	1958/3/10	1	62			1	0	0	1	0	0	0	310						1	2	3	2019/6/14 9:23:09	A15		2019/8/21 9:43:36	2019	A15	68	Recurrent depressive disorder, currently moderate onset	F33.100	F33.900	1	0	0	0
11655	123845	123845000	XAAA75238	2	0	1	0	0	0	07438902	00044363	2020/5/11 11:18:00		2	1957/8/3	1	62	0	80	1	0	0	1	0	0	0	310	9					1	2	1	2020/3/3 9:14:42	A15.01		2020/5/11 11:18:00	2020	A15.01	69	Recurrent depressive disorder, unspecified	F33.900	F33.900	1	0	0	0
7144	116503	116503000	XAAA75238	2	0	1	0	0	0	00229899	00055572	2019/7/12 8:31:54		1	1957/4/19	1	62	0	80	3	0	0	0	1	0	0	510	9					1	2	1	2019/5/4 10:10:35	A15.01		2019/7/12 8:31:54	2019	A15.01	69	Mental disorders, not otherwise specified	F99.x01	F20.900	0	1	0	0
11676	113663	113663000	XAAA75238	2	0	1	0	0	0	03009611	00039014	2019/3/19 11:47:00		2	1956/12/17	1	62	0	80	1	0	0	1	0	0	0	310	9					1	2	1	2019/1/9 10:41:32	A15.06		2019/3/19 11:47:00	2019	A15.06	69	Recurrent depressive disorder, unspecified	F33.900	F33.900	1	0	0	0
3484	00058205	800800050	NE2641661	3	0	0	1	0	1	90013299	00000223	2019/12/31 8:39:38		2	1958/11/2	1	62			2	1	0	0	0	0	1	999						1	2	3	2019/10/23 7:59:03	A15		2019/12/31 8:13:52	2019	A15	69	Schizophrenia, unspecified	F20.900	F20.000	0	1	0	0
4656	00056399	800700011	NE2641661	3	0	0	1	0	1	80400688	00056399	2018/7/26 10:54:36		1	1958/7/14	1	62			2	1	0	0	0	0	1	999						1	2	3	2018/5/18 9:14:03	A15		2018/7/26 8:52:25	2018	A15	69	Schizophrenia, unspecified	F20.900	F20.500	0	1	0	0
11481	118028	118028000	XAAA75238	2	0	1	0	0	0	00608389	00055330	2019/9/3 10:58:00		2	1957/6/12	1	62	0	80	1	0	0	1	0	0	0	310	9					1	2	1	2019/6/25 10:30:54	A15.01		2019/9/3 10:58:00	2019	A15.01	70	Tinea pedis	B35.301	F33.900	1	0	0	0
11503	118029	118029000	XAAA75238	2	0	1	0	0	0	03008814	00055981	2019/9/3 10:55:04		1	1957/5/25	1	62	0	80	1	0	0	1	0	0	0	310	9					1	2	1	2019/6/25 10:30:04	A15.01		2019/9/3 10:55:04	2019	A15.01	70	Tinea pedis	B35.301	F33.900	1	0	0	0
11487	00057471	800900019	NE2641661	3	0	0	1	0	1	50772762	00054474	2019/6/21 10:08:05		2	1958/10/15	1	62			1	0	0	1	0	0	0	310						1	2	3	2019/4/12 9:18:40	A15		2019/6/21 8:42:57	2019	A15	70	Moderate depressive episode	F32.100	F33.900	1	0	0	0
2878	112668	112668000	XAAA75238	2	0	1	0	0	0	00391411	00041009	2019/2/12 18:37:25		1	1956/12/7	1	62	0	24	1	0	0	1	0	0	0	310	9					1	2	1	2018/12/4 8:48:24	A15.01		2019/2/12 18:37:25	2019	A15.01	70	Mental and behavioral disorders due to alcohol use, residual and late-onset psychotic disorders	F10.700	F10.700	0	0	0	0
12559	106869	106869000	XAAA75238	2	0	1	0	0	0	00374839	00035025	2018/7/3 7:09:34		2	1955/10/23	1	62	0	80	1	0	0	1	0	0	0	310	9					1	2	1	2018/4/24 8:25:43	A15.06		2018/7/3 7:09:34	2018	A15.06	70	Unspecified anxiety disorder	F41.900	F41.900	1	0	0	0
10700	116196	116196000	XAAA75238	2	0	1	0	0	0	00296373	00055478	2019/6/28 11:00:07		2	1956/11/6	1	62	0	80	1	0	0	1	0	0	0	310	9					1	2	1	2019/4/18 11:03:05	A15.01		2019/6/28 11:00:07	2019	A15.01	71	Depressive episode, unspecified (depressive state)	F32.900	F32.900	1	0	0	0
2654	111690	111690000	XAAA75238	2	0	1	0	0	0	02296229	00021665	2019/1/4 8:41:38		2	1956/8/3	1	62	0	80	1	0	0	1	0	0	0	310	9					1	2	1	2018/10/25 8:36:07	A15.06		2019/1/4 8:41:38	2019	A15.06	71	Organic psychosis	F09.x03	F09.x03	0	0	1	0
11196	123398	123398000	XAAA75238	2	0	1	0	0	0	01414142	00053599	2020/4/1 8:00:29		2	1958/1/10	1	62	0	80	1	0	0	1	0	0	0	310	9					1	2	1	2020/1/20 8:00:57	A15.06		2020/4/1 8:00:29	2020	A15.06	72	Recurrent depressive disorder, currently moderate onset	F33.100	F33.100	1	0	0	0
11029	75298	752980000	XK2866706	1	1	0	0	0	0	27041468	1322158	2019/2/28 10:00:00		2	1956/4/22	1	62	0	90	2	1	0	0	0	0	1	999	9					1	3	1	2018/12/17 11:10:15	A15		2019/2/28 10:00:00	2019	A15	73	Recurrent depressive disorder, currently moderate onset	F33.100	F33.100	1	0	0	0
2664	112117	112117000	XAAA75238	2	0	1	0	0	0	00683507	00052878	2019/1/24 11:10:15		2	1956/11/7	1	62	0	80	3	0	0	0	1	0	0	510	9					1	1	1	2018/11/12 10:31:57	A15.01		2019/1/24 11:10:15	2019	A15.01	73	Organic psychosis	F09.x03	F09.x03	0	0	1	0
12124	69207	692070000	XK2866706	1	1	0	0	0	0	26654569	1313419	2018/5/25 9:30:00		2	1956/2/16	1	62	0	90	2	0	1	0	0	0	1	390	9					1	2	1	2018/3/13 9:48:31	A15		2018/5/25 9:30:00	2018	A15	73	Anxiety depression	F41.201	F41.201	1	0	0	0
10570	118770	118770000	XAAA75238	2	0	1	0	0	0	03002490	00056243	2019/10/11 10:09:35		1	1957/2/10	1	62	0	80	1	0	0	1	0	0	0	310	9					1	2	1	2019/7/29 14:22:16	A15.01		2019/10/11 10:09:35	2019	A15.01	74	Depressive episode, unspecified (depressive state)	F32.900	F32.900	1	0	0	0
2410	125823	125823000	XAAA75238	2	0	1	0	0	0	40958558	00052747	2020/9/29 7:48:47		2	1958/5/16	1	62	0	80	1	0	0	1	0	0	0	310	9					1	2	1	2020/7/16 9:10:10	A15.06		2020/9/29 7:48:47	2020	A15.06	75	Mental disorder caused by cerebrovascular disease	F07.802	F07.800x002	0	0	1	0
13570	91845	101078	NL3L78803	4	0	0	0	1	1	26982473	20896	2020/10/27 8:00:00		1	1958/10/20	1	62		28	2	0	1	0	0	0	1	390				0	0	1	1	3	2020/8/13 14:13:09	A15.01		2020/10/27 8:00:00	2020	A15.01	75	Moderate mental retardation, other behavioral deficits	F71.800	F71.800	0	0	0	0
9354	87153	94821	NL3L78803	4	0	0	0	1	1	28830675	16731	2020/3/17 10:00:00		1	1957/6/29	1	62		28	2	0	1	0	0	0	1	390				0	0	1	1	3	2020/1/1 11:34:59	A15.01		2020/3/17 10:00:00	2020	A15.01	76	Schizophrenia	F20.901	F20.901	0	1	0	0
12111	73998	739980000	XK2866706	1	1	0	0	0	0	27100070	1321608	2018/12/11 8:08:06		2	1955/12/3	1	62	0	90	2	1	0	0	0	0	1	999	9					1	3	1	2018/9/26 8:45:49	A15		2018/12/11 8:08:06	2018	A15	76	Mental retardation NOS	F79.903	F41.201	1	0	0	0
12938	89467	98025	NL3L78803	4	0	0	0	1	1	28567424	16709	2020/7/15 10:00:00		1	1958/1/19	1	62		28	2	0	1	0	0	0	1	390				0	0	1	1	3	2020/4/29 9:32:48	A15.01		2020/7/15 10:00:00	2020	A15.01	77	Moderate mental retardation with no or mild behavioral deficits	F71.000	F71.000	0	0	0	0
10445	123286	123286000	XAAA75238	2	0	1	0	0	0	01370058	00057514	2020/4/1 10:55:12		1	1957/5/29	1	62	0	80	1	0	0	1	0	0	0	310	9					1	2	1	2020/1/15 9:12:09	A15.06		2020/4/1 10:55:12	2020	A15.06	77	Moderate depressive episode	F32.100	F32.100	1	0	0	0
12986	87149	94771	NL3L78803	4	0	0	0	1	1	28043319	16800	2020/3/18 10:00:00		1	1957/9/14	1	62		28	2	0	1	0	0	0	1	390				0	0	1	1	3	2020/1/1 11:29:45	A15.01		2020/3/18 10:00:00	2020	A15.01	77	Moderate mental retardation with no or mild behavioral deficits	F71.000	F71.000	0	0	0	0
12674	123602	123602000	XAAA75238	2	0	1	0	0	0	75486476	00056429	2020/4/30 9:47:26		2	1957/10/31	1	62	0	80	1	0	0	1	0	0	0	310	9					1	2	1	2020/2/12 9:14:49	A15.06		2020/4/30 9:47:26	2020	A15.06	78	Other separation [conversion] disorders	F44.800	F44.800	1	0	0	0
11081	123278	123278000	XAAA75238	2	0	1	0	0	0	00341649	00033206	2020/4/2 13:05:40		2	1957/8/29	1	62	0	80	1	0	0	1	0	0	0	310	9					1	2	1	2020/1/15 8:47:29	A15.06		2020/4/2 13:05:40	2020	A15.06	78	Recurrent depressive disorder, currently moderate onset	F33.100	F33.100	1	0	0	0
10606	80171	801710000	XK2866706	1	1	0	0	0	0	21040305	1322746	2019/12/25 8:51:55		2	1957/5/2	1	62	0	90	2	1	0	0	0	0	1	999	9					1	3	1	2019/10/8 8:23:02	A15		2019/12/25 8:51:55	2019	A15	78	Depressive episode, unspecified	F32.900	F32.900	1	0	0	0
13263	80027	800270000	XK2866706	1	1	0	0	0	0	29051433	1318113	2019/12/12 8:00:00		2	1957/3/8	1	62	0	90	2	1	0	0	0	0	1	999	9					1	3	1	2019/9/24 14:56:54	A15		2019/12/12 8:00:00	2019	A15	79	Moderate mental retardation, significant behavioral deficits, need attention and treatment	F71.100	F71.100x001	0	0	0	0
5030	80014	800140000	XK2866706	1	1	0	0	0	0	36023465	1307760	2019/12/13 8:00:00		1	1956/11/4	1	62	0	90	2	1	0	0	0	0	1	999	9					1	3	1	2019/9/24 9:18:45	A15		2019/12/13 8:00:00	2019	A15	80	Schizophrenia, unspecified	F20.900	F20.900	0	1	0	0
11691	125705	125705000	XAAA75238	2	0	1	0	0	0	02152944	00058158	2020/9/29 17:36:38		1	1958/2/13	1	62	0	80	1	0	0	1	0	0	0	310	9					1	2	1	2020/7/10 13:29:48	A15.06		2020/9/29 17:36:38	2020	A15.06	81	Mental disorders, not otherwise specified	F99.x01	F33.900	1	0	0	0
8416	00056461	800500203	NE2641661	3	0	0	1	0	1	95708224	00056461	2018/9/21 8:47:35		1	1958/4/4	1	62			1	0	0	1	0	0	0	310						1	2	3	2018/7/2 10:39:00	A15		2018/9/21 8:42:46	2018	A15	81	Schizophrenia, unspecified	F20.900	F20.900	0	1	0	0
10712	68803	688030000	XK2866706	1	1	0	0	0	0	01151786	1319757	2018/5/21 10:45:58		2	1955/10/20	1	62	0	90	1	0	0	1	0	0	0	310	9					1	2	1	2018/2/27 15:39:23	A15		2018/5/21 10:45:58	2018	A15	83	Depressive episode, unspecified	F32.900	F32.900	1	0	0	0
2994	125247	125247000	XAAA75238	2	0	1	0	0	0	00204998	00045676	2020/9/10 8:39:00		1	1958/5/25	1	62	0	80	3	0	0	0	1	0	0	510	9					1	2	1	2020/6/18 9:03:39	A15.01		2020/9/10 8:39:00	2020	A15.01	84	Mental and behavioral disorders due to the use of sedatives or hypnotics, dependence syndrome	F13.200	F13.200	0	0	0	0
10786	83661	836610000	XK2866706	1	1	0	0	0	0	01030756	1327460	2020/5/14 7:35:06		1	1957/3/19	1	62	0	90	1	0	0	1	0	0	0	310	9					1	2	1	2020/2/18 13:49:20	A15		2020/5/14 7:35:06	2020	A15	86	depression	F32.902	F32.902	1	0	0	0
11177	123034	123034000	XAAA75238	2	0	1	0	0	0	90110031	00054619	2020/4/2 8:00:49		2	1957/11/13	1	62	0	80	1	0	0	1	0	0	0	310	9					1	2	1	2020/1/7 8:09:22	A15.06		2020/4/2 8:00:49	2020	A15.06	86	Recurrent depressive disorder, currently moderate onset	F33.100	F33.100	1	0	0	0
11295	77322	773220000	XK2866706	1	1	0	0	0	0	24943190	1307520	2019/7/12 8:00:00		2	1957/3/22	1	62	0	90	1	0	0	1	0	0	0	310	9					1	2	1	2019/4/17 9:25:40	A15		2019/7/12 8:00:00	2019	A15	86	Recurrent depressive disorder, which is currently a severe episode without psychotic symptoms	F33.200	F33.200	1	0	0	0
9647	00056831	800500232	NE2641661	3	0	0	1	0	1	95674353	00056831	2019/2/1 9:08:04		1	1958/11/20	1	62			1	0	0	1	0	0	0	310						1	2	3	2018/11/7 8:35:27	A15		2019/2/1 8:34:02	2019	A15	86	Schizophrenia, unspecified	F20.900	F22.001	0	1	0	0
13070	79866	798660000	XK2866706	1	1	0	0	0	0	21070904	1328229	2019/12/14 9:00:00		1	1956/10/22	1	62	0	90	2	1	0	0	0	0	1	999	9					1	3	1	2019/9/17 8:46:29	A15		2019/12/14 9:00:00	2019	A15	88	Moderate mental retardation, significant behavioral deficits, need attention and treatment	F71.100	F71.100x001	0	0	0	0
11759	124832	124832000	XAAA75238	2	0	1	0	0	0	01237999	00055759	2020/8/26 8:09:55		2	1958/2/6	1	62	0	80	1	0	0	1	0	0	0	310	9					1	2	1	2020/5/29 8:12:07	A15.06		2020/8/26 8:09:55	2020	A15.06	89	Mental disorders, not otherwise specified	F99.x01	F33.900	1	0	0	0
10331	120126	120126000	XAAA75238	2	0	1	0	0	0	61037020	00012065	2019/12/18 8:53:40		1	1957/9/23	1	62	0	70	3	0	0	0	1	0	0	510	9					1	2	1	2019/9/20 9:31:26	A15.01		2019/12/18 8:53:40	2019	A15.01	89	Bipolar disorder, unspecified	F31.900	F31.500	1	0	0	0
7091	119995	119995000	XAAA75238	2	0	1	0	0	0	01163284	00024605	2019/12/18 8:27:56		2	1956/11/14	1	62	0	80	3	0	0	0	1	0	0	510	9					1	2	1	2019/9/20 8:11:40	A15.01		2019/12/18 8:27:56	2019	A15.01	89	Schizophrenia, unspecified	F20.900	F20.900	0	1	0	0
6073	119990	119990000	XAAA75238	2	0	1	0	0	0	01254844	00010255	2019/12/18 8:24:47		2	1957/2/12	1	62	0	80	3	0	0	0	1	0	0	510	9					1	2	1	2019/9/20 8:09:49	A15.01		2019/12/18 8:24:47	2019	A15.01	89	Schizophrenia, unspecified	F20.900	F20.900	0	1	0	0
3047	120116	120116000	XAAA75238	2	0	1	0	0	0	00650587	00011015	2019/12/18 8:00:34		1	1956/12/6	1	62	0	80	3	0	0	0	1	0	0	510	9					1	2	1	2019/9/20 9:34:11	A15.01		2019/12/18 8:00:34	2019	A15.01	89	Paranoid schizophrenia	F20.000	F20.000	0	1	0	0
5361	120167	120167000	XAAA75238	2	0	1	0	0	0	00328296	00010643	2019/12/18 8:00:25		1	1957/9/8	1	62	0	24	3	0	0	0	1	0	0	510	9					1	2	1	2019/9/20 9:43:49	A15.01		2019/12/18 8:00:25	2019	A15.01	89	Schizophrenia, unspecified	F20.900	F20.900	0	1	0	0
4848	120130	120130000	XAAA75238	2	0	1	0	0	0	00558490	00016858	2019/12/18 7:47:30		1	1957/6/4	1	62	0	11	3	0	0	0	1	0	0	510	9					1	2	1	2019/9/20 9:35:25	A15.01		2019/12/18 7:47:30	2019	A15.01	89	Other schizophrenia	F20.800	F20.800	0	1	0	0
6096	120156	120156000	XAAA75238	2	0	1	0	0	0	01136432	00012790	2019/12/18 7:00:49		1	1957/9/2	1	62	0	80	3	0	0	0	1	0	0	510	9					1	2	1	2019/9/20 9:39:28	A15.01		2019/12/18 7:00:49	2019	A15.01	89	Schizophrenia, unspecified	F20.900	F20.900	0	1	0	0
2998	120044	120044000	XAAA75238	2	0	1	0	0	0	90102615	00024302	2019/12/18 7:00:00		2	1957/6/30	1	62	0	80	3	0	0	0	1	0	0	510	9					1	2	1	2019/9/20 8:52:18	A15.01		2019/12/18 7:00:00	2019	A15.01	89	Mental and behavioral disorders due to the use of sedatives or hypnotics, acute poisoning	F13.000	F13.900	0	0	0	0
5440	119989	119989000	XAAA75238	2	0	1	0	0	0	90003666	00045138	2019/12/18 15:53:30		2	1957/3/7	1	62	0	80	3	0	0	0	1	0	0	510	9					1	2	1	2019/9/20 8:08:44	A15.01		2019/12/18 15:53:30	2019	A15.01	89	Schizophrenia, unspecified	F20.900	F20.900	0	1	0	0
10780	79306	793060000	XK2866706	1	1	0	0	0	0	25946869	1323275	2019/11/11 7:49:40		2	1957/6/22	1	62	0	90	1	0	0	1	0	0	0	310	9					1	2	1	2019/8/14 13:44:24	A15		2019/11/11 7:49:40	2019	A15	89	depression	F32.902	F32.902	1	0	0	0
2305	00058540	800500259	NE2641661	3	0	0	1	0	1	27115967	00058540	2020/3/31 14:49:54		1	1958/8/31	1	62			2	0	1	0	0	0	1	390						1	2	3	2020/1/1 11:41:21	A15		2020/3/31 8:33:14	2020	A15	90	Schizophrenia, unspecified	F20.900	F07.203	0	0	1	0
4641	00058478	800500258	NE2641661	3	0	0	1	0	1	25442757	00054538	2020/3/31 10:04:34		2	1958/7/10	1	62			1	0	0	1	0	0	0	310						1	2	3	2020/1/1 8:53:16	A15		2020/3/31 10:01:58	2020	A15	90	Schizophrenia, unspecified	F20.900	F20.500	0	1	0	0
11571	125840	125840000	XAAA75238	2	0	1	0	0	0	90077633	00056951	2020/10/15 9:05:38		2	1958/5/11	1	62	0	80	1	0	0	1	0	0	0	310	9					1	2	1	2020/7/17 7:57:32	A15.06		2020/10/15 9:05:38	2020	A15.06	90	Mental disorders, not otherwise specified	F99.x01	F33.900	1	0	0	0
12622	70992	709920000	XK2866706	1	1	0	0	0	0	40953386	1306462	2018/8/1 9:30:00		1	1956/4/24	1	62	0	90	1	0	0	1	0	0	0	310	9					1	2	1	2018/5/3 8:48:00	A15		2018/8/1 9:30:00	2018	A15	90	Anxiety depression	F41.201	F42.000x011	0	0	0	1
11014	125394	125394000	XAAA75238	2	0	1	0	0	0	00367955	00029065	2020/9/22 7:26:48		2	1958/1/31	1	62	0	80	1	0	0	1	0	0	0	310	9					1	2	1	2020/6/23 8:57:49	A15.06		2020/9/22 7:26:48	2020	A15.06	91	Recurrent depressive disorder, currently moderate onset	F33.100	F33.100	1	0	0	0
10950	123617	123617000	XAAA75238	2	0	1	0	0	0	40949050	00055476	2020/5/15 9:00:23		2	1957/8/19	1	62	0	80	1	0	0	1	0	0	0	310	9					1	2	1	2020/2/14 8:57:34	A15.06		2020/5/15 9:00:23	2020	A15.06	91	Recurrent depressive disorder, currently moderate onset	F33.100	F33.100	1	0	0	0
12495	122904	122904000	XAAA75238	2	0	1	0	0	0	95203071	00054429	2020/4/2 8:00:06		1	1957/10/11	1	62	0	80	1	0	0	1	0	0	0	310	9					1	2	1	2020/1/2 8:56:02	A15.06		2020/4/2 8:00:06	2020	A15.06	91	Infectious diarrhea	A04.903	F41.900	1	0	0	0
13978	00058408	800500259	NE2641661	3	0	0	1	0	1	54122007	00056420	2020/3/31 14:51:45		1	1958/8/12	1	62			1	0	0	1	0	0	0	310						1	2	3	2019/12/17 8:14:46	A15		2020/3/31 8:32:44	2020	A15	91	Schizophrenia, unspecified	F20.900	G40.903+F02.802*	0	0	1	0
11740	125795	125795000	XAAA75238	2	0	1	0	0	0	90273804	00058185	2020/10/14 7:47:40		1	1957/8/31	1	62	0	80	1	0	0	1	0	0	0	310	9					1	2	1	2020/7/15 8:06:54	A15.06		2020/10/14 7:47:40	2020	A15.06	91	Mental disorders, not otherwise specified	F99.x01	F33.900	1	0	0	0
4446	00056663	800500231	NE2641661	3	0	0	1	0	1	80369234	00056663	2019/1/21 10:24:19		1	1958/6/11	1	62			2	1	0	0	0	0	1	999						1	2	3	2018/10/22 15:00:30	A15		2019/1/21 10:16:01	2019	A15	91	Schizophrenia, unspecified	F20.900	F20.300	0	1	0	0
11527	124695	124695000	XAAA75238	2	0	1	0	0	0	00387945	00056443	2020/8/21 10:25:39		2	1958/5/21	1	62	0	80	1	0	0	1	0	0	0	310	9					1	2	1	2020/5/21 8:12:29	A15.06		2020/8/21 10:25:39	2020	A15.06	92	Recurrent depressive disorder, unspecified	F33.900	F33.900	1	0	0	0
8895	87470	94913	NL3L78803	4	0	0	0	1	1	29472153	34608	2020/4/7 10:00:00		2	1958/6/18	1	62		89	2	0	1	0	0	0	1	390				0	0	1	1	3	2020/1/6 14:16:17	A15.01		2020/4/7 10:00:00	2020	A15.01	92	Schizophrenia	F20.901	F20.901	0	1	0	0
3048	78131	781310000	XK2866706	1	1	0	0	0	0	32069533	1322299	2019/9/4 8:00:00		1	1957/2/20	1	62	0	90	2	1	0	0	0	0	1	999	9					1	3	1	2019/6/4 13:27:19	A15		2019/9/4 8:00:00	2019	A15	92	Schizophrenia, unspecified	F20.900	F20.000	0	1	0	0
7177	117740	117740000	XAAA75238	2	0	1	0	0	0	01163284	00024605	2019/9/20 9:50:38		2	1956/11/14	1	62	0	80	3	0	0	0	1	0	0	510	9					1	2	1	2019/6/20 7:28:13	A15.01		2019/9/20 9:50:38	2019	A15.01	92	Schizophrenia, unspecified	F20.900	F20.900	0	1	0	0
7156	117817	117817000	XAAA75238	2	0	1	0	0	0	00558490	00016858	2019/9/20 9:27:19		1	1957/6/4	1	62	0	11	3	0	0	0	1	0	0	510	9					1	2	1	2019/6/20 8:49:01	A15.01		2019/9/20 9:27:19	2019	A15.01	92	Schizophrenia, unspecified	F20.900	F20.900	0	1	0	0
2065	117838	117838000	XAAA75238	2	0	1	0	0	0	00457903	00034651	2019/9/20 8:00:45		1	1957/3/8	1	62	0	80	3	0	0	0	1	0	0	510	9					1	2	1	2019/6/20 9:01:29	A15.01		2019/9/20 8:00:45	2019	A15.01	92	Unspecified mental disorders due to brain damage, dysfunction and somatic diseases	F06.900	F06.900	0	0	1	0
5617	117903	117903000	XAAA75238	2	0	1	0	0	0	01318992	00009785	2019/9/20 8:00:44		1	1956/7/16	1	62	0	24	3	0	0	0	1	0	0	510	9					1	2	1	2019/6/20 9:50:39	A15.01		2019/9/20 8:00:44	2019	A15.01	92	Schizophrenia, unspecified	F20.900	F20.900	0	1	0	0
3150	117809	117809000	XAAA75238	2	0	1	0	0	0	00650587	00011015	2019/9/20 8:00:01		1	1956/12/6	1	62	0	80	3	0	0	0	1	0	0	510	9					1	2	1	2019/6/20 8:47:52	A15.01		2019/9/20 8:00:01	2019	A15.01	92	Paranoid schizophrenia	F20.000	F20.000	0	1	0	0
2987	117789	117789000	XAAA75238	2	0	1	0	0	0	90102615	00024302	2019/9/20 12:28:00		2	1957/6/30	1	62	0	80	3	0	0	0	1	0	0	510	9					1	2	1	2019/6/20 8:11:49	A15.01		2019/9/20 12:28:00	2019	A15.01	92	Mental and behavioral disorders due to the use of sedatives or hypnotics, acute poisoning	F13.000	F12.900	0	0	0	0
11850	00057081	800600024	NE2641661	3	0	0	1	0	1	50772762	00054474	2019/4/9 9:19:03		2	1958/10/15	1	62			1	0	0	1	0	0	0	310						1	2	3	2019/1/7 13:16:21	A15		2019/4/9 8:22:17	2019	A15	92	Moderate depressive episode	F32.100	F33.900	1	0	0	0
5848	111825	111825000	XAAA75238	2	0	1	0	0	0	27240141	00009692	2019/1/30 8:37:30		1	1956/4/12	1	62	0	27	3	0	0	0	1	0	0	510	9					1	2	1	2018/10/30 14:19:52	A15.01		2019/1/30 8:37:30	2019	A15.01	92	Schizophrenia, unspecified	F20.900	F20.900	0	1	0	0
10722	124200	124200000	XAAA75238	2	0	1	0	0	0	00356792	00057661	2020/7/10 8:00:38		1	1958/1/22	1	62	0	80	1	0	0	1	0	0	0	310	9					1	2	1	2020/4/7 9:47:09	A15.06		2020/7/10 8:00:38	2020	A15.06	94	Depressive episode, unspecified (depressive state)	F32.900	F32.900	1	0	0	0
11656	123411	123411000	XAAA75238	2	0	1	0	0	0	27613605	00056993	2020/4/23 9:55:04		2	1958/1/31	1	62	0	70	2	0	1	0	0	0	1	390	9					1	2	1	2020/1/20 8:56:00	A15.06		2020/4/23 9:55:04	2020	A15.06	94	Recurrent depressive disorder, unspecified	F33.900	F33.900	1	0	0	0
2739	105050	105050000	XAAA75238	2	0	1	0	0	0	Z105050	00052140	2018/5/29 8:38:27		1	1955/8/4	1	62	0	80	4	0	0	0	0	1	0	910	9					1	2	1	2018/2/24 9:18:47	A15.01		2018/5/29 8:38:27	2018	A15.01	94	Mental and behavioral disorders due to alcohol use, dependence syndrome	F10.200	F10.200	0	0	0	0
7627	66320	663200000	XK2866706	1	1	0	0	0	0	21079358	1316141	2018/3/22 8:00:00		2	1955/8/27	1	62	0	90	2	1	0	0	0	0	1	999	9					1	3	1	2017/12/18 8:36:03	A15		2018/3/22 8:00:00	2018	A15	94	Schizophrenia, unspecified	F20.900	F20.900	0	1	0	0
9502	87460	96716	NL3L78803	4	0	0	0	1	1	27997393	19545	2020/4/10 10:00:00		1	1957/6/4	1	62		28	2	0	1	0	0	0	1	390				0	0	1	1	3	2020/1/6 13:31:46	A15.01		2020/4/10 10:00:00	2020	A15.01	95	Schizophrenia	F20.901	F20.901	0	1	0	0
9811	71218	712180000	XK2866706	1	1	0	0	0	0	14170983	1310480	2018/8/13 14:18:07		1	1956/1/18	1	62	0	90	2	1	0	0	0	0	1	999	9					1	3	1	2018/5/9 13:53:17	A15		2018/8/13 14:18:07	2018	A15	96	Manic episode, unspecified	F30.900	F30.900x001	1	0	0	0
9813	68290	682900000	XK2866706	1	1	0	0	0	0	14170983	1310480	2018/5/9 8:00:00		1	1956/1/18	1	62	0	90	2	1	0	0	0	0	1	999	9					1	3	1	2018/2/2 15:18:06	A15		2018/5/9 8:00:00	2018	A15	96	Manic episode, unspecified	F30.900	F30.900x001	1	0	0	0
11245	00055843	800500169	NE2641661	3	0	0	1	0	1	50796959	00055843	2018/3/21 10:12:23		2	1958/9/8	1	62			1	0	0	1	0	0	0	310						1	2	3	2017/12/14 9:40:42	A15		2018/3/21 10:03:48	2018	A15	97	Recurrent depressive disorder, currently mild onset	F33.000	F33.102	1	0	0	0
5919	123456	123456000	XAAA75238	2	0	1	0	0	0	Z123456	00043565	2020/4/29 8:00:17		1	1957/10/22	1	62	0	80	4	0	0	0	0	1	0	910	9					1	2	1	2020/1/22 9:51:45	A15.01		2020/4/29 8:00:17	2020	A15.01	98	Schizophrenia, unspecified	F20.900	F20.900	0	1	0	0
11967	118664	118664000	XAAA75238	2	0	1	0	0	0	02335673	00056196	2019/10/30 8:00:52		2	1956/11/2	1	62	0	80	1	0	0	1	0	0	0	310	9					1	2	1	2019/7/24 13:34:02	A15.06		2019/10/30 8:00:52	2019	A15.06	98	Anxiety and depression	F41.103	F41.103	1	0	0	0
12351	69429	694290000	XK2866706	1	1	0	0	0	0	40706373	1319743	2018/6/25 10:00:00		2	1955/9/5	1	62	0	90	1	0	0	1	0	0	0	310	9					1	2	1	2018/3/19 8:55:23	A15		2018/6/25 10:00:00	2018	A15	98	Anxiety depression	F41.201	F41.201	1	0	0	0
12885	65544	655440000	XK2866706	1	1	0	0	0	0	27100070	1321608	2018/3/14 8:00:00		2	1955/12/3	1	62	0	90	2	1	0	0	0	0	1	999	9					1	3	1	2017/12/6 8:05:55	A15		2018/3/14 8:00:00	2018	A15	98	Mental retardation NOS	F79.903	F48.901	1	0	0	0
11716	124694	124694000	XAAA75238	2	0	1	0	0	0	01555954	00045404	2020/8/28 9:48:25		2	1958/5/20	1	62	0	80	1	0	0	1	0	0	0	310	9					1	2	1	2020/5/21 8:04:34	A15.06		2020/8/28 9:48:25	2020	A15.06	99	Mental disorders, not otherwise specified	F99.x01	F33.900	1	0	0	0
1894	120473	120473000	XAAA75238	2	0	1	0	0	0	02318119	00056666	2020/1/15 13:25:00		2	1957/9/28	1	62	0	80	1	0	0	1	0	0	0	310	9					1	2	1	2019/10/8 8:50:34	A15.01		2020/1/15 13:25:00	2020	A15.01	99	Anxiety state	F41.102	F06.300	0	0	1	0
8430	00057522	801000019	NE2641661	3	0	0	1	0	1	80240134	00000285	2019/8/2 9:25:39		1	1958/4/2	1	62			2	1	0	0	0	0	1	999						1	2	3	2019/4/24 9:24:00	A15		2019/8/1 9:36:17	2019	A15	99	Schizophrenia, unspecified	F20.900	F20.900	0	1	0	0
6252	79649	796490000	XK2866706	1	1	0	0	0	0	32069533	1322299	2019/12/12 8:11:21		1	1957/2/20	1	62	0	90	2	1	0	0	0	0	1	999	9					1	3	1	2019/9/4 13:33:18	A15		2019/12/12 8:11:21	2019	A15	99	Schizophrenia, unspecified	F20.900	F20.900	0	1	0	0
12883	70608	706080000	XK2866706	1	1	0	0	0	0	19019662	1326111	2018/7/27 8:00:00		2	1955/12/24	1	62	0	90	2	1	0	0	0	0	1	999	9					1	3	1	2018/4/19 9:54:31	A15		2018/7/27 8:00:00	2018	A15	99	Neurosis	F48.903	F48.901	1	0	0	0
5993	117530	117530000	XAAA75238	2	0	1	0	0	0	90003666	00045138	2019/9/20 10:12:54		2	1957/3/7	1	62	0	80	3	0	0	0	1	0	0	510	9					1	2	1	2019/6/12 10:09:39	A15.01		2019/9/20 10:12:54	2019	A15.01	100	Schizophrenia, unspecified	F20.900	F20.900	0	1	0	0
9521	77414	774140000	XK2866706	1	1	0	0	0	0	36023465	1307760	2019/7/31 14:35:56		1	1956/11/4	1	62	0	90	2	1	0	0	0	0	1	999	9					1	3	1	2019/4/22 12:05:03	A15		2019/7/31 14:35:56	2019	A15	100	Schizophrenia	F20.901	F20.901	0	1	0	0
9464	87417	95258	NL3L78803	4	0	0	0	1	1	27389036	16342	2020/4/14 10:00:00		1	1957/9/8	1	62		28	2	0	1	0	0	0	1	390				0	0	1	1	3	2020/1/4 14:04:23	A15.01		2020/4/14 10:00:00	2020	A15.01	101	Schizophrenia	F20.901	F20.901	0	1	0	0
7215	122384	122384000	XAAA75238	2	0	1	0	0	0	00328296	00010643	2020/3/28 15:50:59		1	1957/9/8	1	62	0	24	3	0	0	0	1	0	0	510	9					1	2	1	2019/12/18 8:20:26	A15.01		2020/3/28 15:50:59	2020	A15.01	101	Schizophrenia, unspecified	F20.900	F20.900	0	1	0	0
7897	65410	654100000	XK2866706	1	1	0	0	0	0	23033446	1306582	2018/3/15 8:00:00		2	1955/6/25	1	62	0	90	2	1	0	0	0	0	1	999	9					1	3	1	2017/12/4 12:25:15	A15		2018/3/15 8:00:00	2018	A15	101	Schizophrenia	F20.901	F20.900	0	1	0	0
8773	87403	95290	NL3L78803	4	0	0	0	1	1	29478594	19855	2020/4/15 10:00:00		2	1957/9/19	1	62		28	2	0	1	0	0	0	1	390				0	0	1	1	3	2020/1/4 13:53:52	A15.01		2020/4/15 10:00:00	2020	A15.01	102	Schizophrenia	F20.901	F20.901	0	1	0	0
11793	69648	696480000	XK2866706	1	1	0	0	0	0	42215998	1306879	2018/7/4 8:00:00		2	1955/7/22	1	62	0	90	1	0	0	1	0	0	0	310	9					1	2	1	2018/3/24 8:17:42	A15		2018/7/4 8:00:00	2018	A15	102	Anxiety depression	F41.201	F33.900	1	0	0	0
7815	66242	662420000	XK2866706	1	1	0	0	0	0	25060315	1309372	2018/3/27 8:29:54		2	1955/11/25	1	62	0	90	2	1	0	0	0	0	1	999	9					1	3	1	2017/12/15 9:46:38	A15		2018/3/27 8:29:54	2018	A15	102	Schizophrenia, unspecified	F20.900	F20.900	0	1	0	0
12618	65798	657980000	XK2866706	1	1	0	0	0	0	16072188	1321739	2018/3/20 8:45:13		2	1955/12/1	1	62	0	90	2	1	0	0	0	0	1	999	9					1	3	1	2017/12/8 10:07:04	A15		2018/3/20 8:45:13	2018	A15	102	Anxiety NOS	F41.901	F41.901	0	0	0	1
12535	107543	107543000	XAAA75238	2	0	1	0	0	0	03010510	00043656	2018/8/28 7:30:45		2	1955/6/18	1	62	0	80	1	0	0	1	0	0	0	310	9					1	2	1	2018/5/17 8:32:22	A15.06		2018/8/28 7:30:45	2018	A15.06	103	anemia	D64.903	F41.900	1	0	0	0
2086	109594	109594000	XAAA75238	2	0	1	0	0	0	Z109594	00053652	2018/11/14 10:30:43		1	1956/1/1	1	62	0	70	4	0	0	0	0	1	0	910	9					1	2	1	2018/8/3 14:39:07	A15.01		2018/11/14 10:30:43	2018	A15.01	103	Unspecified mental disorders due to brain damage, dysfunction and somatic diseases	F06.900	F06.900	0	0	1	0
5038	66146	661460000	XK2866706	1	1	0	0	0	0	12059293	1309126	2018/3/28 8:00:00		2	1955/2/14	1	62	0	90	2	1	0	0	0	0	1	999	9					1	3	1	2017/12/14 9:23:11	A15		2018/3/28 8:00:00	2018	A15	104	Schizophrenia, unspecified	F20.900	F20.900	0	1	0	0
9718	123871	123871000	XAAA75238	2	0	1	0	0	0	28192945	00057592	2020/6/18 8:39:00		1	1958/3/11	1	62	0	70	3	0	0	0	1	0	0	510	9					1	2	1	2020/3/5 16:29:26	A15.01		2020/6/18 8:39:00	2020	A15.01	105	Acute and transient psychotic disorder, unspecified (hallucinating (delusional) state)	F23.900	F23.900	0	1	0	0
11731	110617	110617000	XAAA75238	2	0	1	0	0	0	00720216	00051143	2018/12/28 9:52:59		2	1956/2/26	1	62	0	80	1	0	0	1	0	0	0	310	9					1	2	1	2018/9/13 15:22:43	A15.06		2018/12/28 9:52:59	2018	A15.06	106	Tinea pedis	B35.301	F33.900	1	0	0	0
12946	87760	95696	NL3L78803	4	0	0	0	1	1	28567424	16709	2020/4/29 10:00:00		1	1958/1/19	1	62		28	2	0	1	0	0	0	1	390				0	0	1	1	3	2020/1/13 14:57:54	A15.01		2020/4/29 10:00:00	2020	A15.01	107	Moderate mental retardation with no or mild behavioral deficits	F71.000	F71.000	0	0	0	0
10880	123191	123191000	XAAA75238	2	0	1	0	0	0	90000104	00017613	2020/4/30 8:00:50		1	1957/10/20	1	62	0	24	1	0	0	1	0	0	0	310	9					1	2	1	2020/1/13 8:27:08	A15.01		2020/4/30 8:00:50	2020	A15.01	108	Recurrent depressive disorder, currently moderate onset	F33.100	F33.100	1	0	0	0
11877	83106	831060000	XK2866706	1	1	0	0	0	0	26934139	1322746	2020/4/20 8:28:59		2	1957/5/2	1	62	0	90	2	0	1	0	0	0	1	390	9					1	2	1	2020/1/2 10:00:05	A15		2020/4/20 8:28:59	2020	A15	109	Recurrent depressive disorder	F33.901	F33.901	1	0	0	0
11849	00058740	800800070	NE2641661	3	0	0	1	0	1	17170075	00058247	2020/9/7 9:08:18		2	1958/6/7	1	62			1	0	0	1	0	0	0	310						1	2	3	2020/5/19 8:02:30	A15		2020/9/7 8:36:49	2020	A15	111	Recurrent depressive disorder, currently moderate onset	F33.100	F33.900	1	0	0	0
13983	00056805	800500239	NE2641661	3	0	0	1	0	1	54122007	00056420	2019/2/25 9:15:20		1	1958/8/12	1	62			1	0	0	1	0	0	0	310						1	2	3	2018/11/6 8:50:02	A15		2019/2/25 8:53:20	2019	A15	111	Schizophrenia, unspecified	F20.900	G40.903+F02.802*	0	0	1	0
3587	00058801	800900035	NE2641661	3	0	0	1	0	1	27074385	00058560	2020/9/22 8:57:42		2	1958/11/2	1	62			2	0	1	0	0	0	1	390						1	2	3	2020/6/2 8:11:52	A15		2020/9/22 8:38:58	2020	A15	112	Schizophrenia, unspecified	F20.900	F20.000	0	1	0	0
13526	78129	781290000	XK2866706	1	1	0	0	0	0	29051433	1318113	2019/9/24 8:00:00		2	1957/3/8	1	62	0	90	2	1	0	0	0	0	1	999	9					1	3	1	2019/6/4 13:28:52	A15		2019/9/24 8:00:00	2019	A15	112	Moderate mental retardation, significant behavioral deficits, need attention and treatment	F71.100	F71.100x001	0	0	0	0
11173	124114	124114000	XAAA75238	2	0	1	0	0	0	00344298	00057369	2020/7/21 14:31:00		2	1958/3/13	1	62	0	80	1	0	0	1	0	0	0	310	9					1	2	1	2020/3/30 9:51:32	A15.06		2020/7/21 14:31:00	2020	A15.06	113	Mental disorders, not otherwise specified	F99.x01	F33.100	1	0	0	0
11855	00056815	800900012	NE2641661	3	0	0	1	0	1	01435737	00054849	2019/2/28 9:05:17		2	1958/4/4	1	62			1	0	0	1	0	0	0	310						1	2	3	2018/11/6 8:42:48	A15		2019/2/28 8:24:24	2019	A15	114	Moderate depressive episode	F32.100	F33.900	1	0	0	0
12677	107805	107805000	XAAA75238	2	0	1	0	0	0	01478119	00022102	2018/9/18 10:00:00		2	1955/6/22	1	62	0	90	3	0	0	0	1	0	0	510	9					1	1	1	2018/5/27 20:55:34	A15.01		2018/9/18 10:00:00	2018	A15.01	114	Schizophrenia, unspecified	F20.900	F44.800	1	0	0	0
5036	67055	670550000	XK2866706	1	1	0	0	0	0	95246132	1307840	2018/4/25 8:00:00		2	1955/11/1	1	62	0	90	1	0	0	1	0	0	0	310	9					1	2	1	2018/1/1 9:29:30	A15		2018/4/25 8:00:00	2018	A15	114	Schizophrenia, unspecified	F20.900	F20.900	0	1	0	0
2122	65404	654040000	XK2866706	1	1	0	0	0	0	25090857	1318545	2018/3/28 8:00:00		1	1955/9/5	1	62	0	90	2	1	0	0	0	0	1	999	9					1	3	1	2017/12/4 12:22:15	A15		2018/3/28 8:00:00	2018	A15	114	Mental disorders caused by craniocerebral trauma	F07.202	F06.900x002	0	0	1	0
5520	73700	737000000	XK2866706	1	1	0	0	0	0	00658466	1327439	2018/12/28 8:00:00		2	1956/1/8	1	62	0	90	1	0	0	1	0	0	0	310	9					1	2	1	2018/9/4 11:31:33	A15		2018/12/28 8:00:00	2018	A15	115	Schizophrenia, unspecified	F20.900	F20.900	0	1	0	0
3895	00057760	800600037	NE2641661	3	0	0	1	0	1	90013299	00000223	2019/10/22 8:40:16		2	1958/11/2	1	62			2	1	0	0	0	0	1	999						1	2	3	2019/6/28 8:58:31	A15		2019/10/22 8:04:57	2019	A15	116	Schizophrenia, unspecified	F20.900	F20.000x001	0	1	0	0
8438	00056970	800500250	NE2641661	3	0	0	1	0	1	80240134	00000285	2019/4/23 9:55:33		1	1958/4/2	1	62			2	1	0	0	0	0	1	999						1	2	3	2018/12/26 8:18:19	A15		2019/4/23 9:17:52	2019	A15	118	Schizophrenia, unspecified	F20.900	F20.900	0	1	0	0
3208	00056766	800900013	NE2641661	3	0	0	1	0	1	51108288	00054524	2019/2/28 10:50:17		2	1958/8/25	1	62			1	0	0	1	0	0	0	310						1	2	3	2018/11/2 8:25:30	A15		2019/2/28 10:13:52	2019	A15	118	Schizophrenia, unspecified	F20.900	F20.000	0	1	0	0
10698	73853	738530000	XK2866706	1	1	0	0	0	0	01151786	1319757	2019/1/11 8:00:00		2	1955/10/20	1	62	0	90	1	0	0	1	0	0	0	310	9					1	2	1	2018/9/14 10:19:35	A15		2019/1/11 8:00:00	2019	A15	119	Depressive episode, unspecified	F32.900	F32.900	1	0	0	0
4936	76786	767860000	XK2866706	1	1	0	0	0	0	00004617	1323372	2019/7/18 8:00:00		2	1957/2/19	1	62	0	90	2	1	0	0	0	0	1	999	9					1	3	1	2019/3/20 13:44:27	A15		2019/7/18 8:00:00	2019	A15	120	Schizophrenia, unspecified	F20.900	F20.900	0	1	0	0
12427	83462	834620000	XK2866706	1	1	0	0	0	0	27326240	1309542	2020/5/20 8:00:00		2	1957/10/2	1	62	0	90	2	0	1	0	0	0	1	390	9					1	2	1	2020/1/20 10:11:48	A15		2020/5/20 8:00:00	2020	A15	121	Other mixed anxiety disorders	F41.300	F41.300	0	0	0	1
12389	65850	658500000	XK2866706	1	1	0	0	0	0	32019172	1321138	2018/4/12 10:28:43		1	1955/10/11	1	62	0	90	2	1	0	0	0	0	1	999	9					1	3	1	2017/12/11 8:43:21	A15		2018/4/12 10:28:43	2018	A15	122	Cerebral organic psychosis	F09. 02	F41.201	1	0	0	0
4457	00056784	800900015	NE2641661	3	0	0	1	0	1	25442757	00054538	2019/3/5 12:03:24		2	1958/7/10	1	62			1	0	0	1	0	0	0	310						1	2	3	2018/11/2 8:30:40	A15		2019/3/5 9:12:11	2019	A15	123	Schizophrenia, unspecified	F20.900	F20.300	0	1	0	0
2281	65785	657850000	XK2866706	1	1	0	0	0	0	31022315	1308408	2018/4/10 8:00:00		1	1955/8/29	1	62	0	90	2	1	0	0	0	0	1	999	9					1	3	1	2017/12/8 9:28:02	A15		2018/4/10 8:00:00	2018	A15	123	Mental disorders caused by craniocerebral trauma	F07.202	F06.900x002	0	0	1	0
12045	72781	727810000	XK2866706	1	1	0	0	0	0	43074350	1321657	2018/11/16 10:30:00		1	1955/11/18	1	62	0	90	2	1	0	0	0	0	1	999	9					1	3	1	2018/7/16 8:07:22	A15		2018/11/16 10:30:00	2018	A15	123	Cerebral organic psychosis	F09. 02	F41.201	1	0	0	0
6239	65784	657840000	XK2866706	1	1	0	0	0	0	36032438	1323097	2018/4/12 8:00:00		2	1955/12/21	1	62	0	90	2	1	0	0	0	0	1	999	9					1	3	1	2017/12/8 9:27:10	A15		2018/4/12 8:00:00	2018	A15	125	Schizophrenia, unspecified	F20.900	F20.900	0	1	0	0
13431	66531	665310000	XK2866706	1	1	0	0	0	0	11080637	1306861	2018/4/25 8:00:00		1	1955/9/20	1	62	0	90	2	1	0	0	0	0	1	999	9					1	3	1	2017/12/20 13:34:18	A15		2018/4/25 8:00:00	2018	A15	126	Moderate mental retardation, significant behavioral deficits, need attention and treatment	F71.100	F71.100x001	0	0	0	0
2150	66065	660650000	XK2866706	1	1	0	0	0	0	44060671	1306205	2018/4/18 8:00:00		1	1955/10/23	1	62	0	90	2	1	0	0	0	0	1	999	9					1	3	1	2017/12/13 9:50:40	A15		2018/4/18 8:00:00	2018	A15	126	Mental disorders caused by craniocerebral trauma	F07.202	F06.900x002	0	0	1	0
9237	73295	732950000	XK2866706	1	1	0	0	0	0	25060315	1309372	2018/12/13 7:57:55		2	1955/11/25	1	62	0	90	2	1	0	0	0	0	1	999	9					1	3	1	2018/8/9 11:51:35	A15		2018/12/13 7:57:55	2018	A15	126	Schizophrenia	F20.901	F20.901	0	1	0	0
13989	00057237	801000010	NE2641661	3	0	0	1	0	1	54122007	00056420	2019/7/3 9:05:44		1	1958/8/12	1	62			1	0	0	1	0	0	0	310						1	2	3	2019/2/26 8:40:19	A15		2019/7/3 8:48:12	2019	A15	127	Schizophrenia, unspecified	F20.900	G40.903+F02.802*	0	0	1	0
2240	66075	660750000	XK2866706	1	1	0	0	0	0	34059313	1323370	2018/4/19 8:00:00		1	1955/3/22	1	62	0	90	2	1	0	0	0	0	1	999	9					1	3	1	2017/12/13 9:51:43	A15		2018/4/19 8:00:00	2018	A15	127	Mental disorders caused by craniocerebral trauma	F07.202	F06.900x002	0	0	1	0
4582	00058376	800900029	NE2641661	3	0	0	1	0	1	94783091	00058376	2020/5/7 9:27:53		1	1958/12/29	1	62			1	0	0	1	0	0	0	310						1	2	3	2019/12/9 9:56:04	A15		2020/5/7 7:46:56	2020	A15	128	Schizophrenia, unspecified	F20.900	F20.500	0	1	0	0
2874	00058844	800600052	NE2641661	3	0	0	1	0	1	01314701	00057642	2020/10/18 14:46:24		1	1958/3/25	1	62			1	0	0	1	0	0	0	310						1	2	3	2020/6/12 8:10:50	A15		2020/10/18 14:33:57	2020	A15	128	Schizophrenia, unspecified	F20.900	F10.600	0	0	0	0
7159	116830	116830000	XAAA75238	2	0	1	0	0	0	01254844	00010255	2019/9/20 9:53:09		2	1957/2/12	1	62	0	80	3	0	0	0	1	0	0	510	9					1	2	1	2019/5/15 10:04:35	A15.01		2019/9/20 9:53:09	2019	A15.01	128	Schizophrenia, unspecified	F20.900	F20.900	0	1	0	0
8689	87500	96380	NL3L78803	4	0	0	0	1	1	26838497	19131	2020/5/15 10:00:00		1	1958/1/28	1	62		28	2	0	1	0	0	0	1	390				0	0	1	1	3	2020/1/7 14:27:20	A15.01		2020/5/15 10:00:00	2020	A15.01	129	Schizophrenia	F20.901	F20.901	0	1	0	0
11273	00055768	800700009	NE2641661	3	0	0	1	0	1	01435737	00054849	2018/6/28 10:37:09		2	1958/4/4	1	62			1	0	0	1	0	0	0	310						1	2	3	2017/11/28 8:43:29	A15		2018/5/11 8:40:17	2018	A15	130	Moderate depressive episode	F32.100	F33.102	1	0	0	0
7528	123569	123569000	XAAA75238	2	0	1	0	0	0	02547526	00014262	2020/6/18 7:28:24		2	1957/6/17	1	62	0	80	3	0	0	0	1	0	0	510	9					1	2	1	2020/2/8 9:28:56	A15.01		2020/6/18 7:28:24	2020	A15.01	131	Schizophrenia, unspecified	F20.900	F20.900	0	1	0	0
7587	75200	752000000	XK2866706	1	1	0	0	0	0	36023465	1307760	2019/4/22 7:30:00		1	1956/11/4	1	62	0	90	2	1	0	0	0	0	1	999	9					1	3	1	2018/12/12 11:41:26	A15		2019/4/22 7:30:00	2019	A15	131	Schizophrenia, unspecified	F20.900	F20.900	0	1	0	0
3466	00057281	800800041	NE2641661	3	0	0	1	0	1	51108288	00054524	2019/7/11 10:41:15		2	1958/8/25	1	62			1	0	0	1	0	0	0	310						1	2	3	2019/3/1 9:27:40	A15		2019/7/11 10:31:21	2019	A15	132	Schizophrenia, unspecified	F20.900	F20.000	0	1	0	0
6786	108295	108295000	XAAA75238	2	0	1	0	0	0	27240141	00009692	2018/10/22 8:32:09		1	1956/4/12	1	62	0	27	3	0	0	0	1	0	0	510	9					1	2	1	2018/6/12 10:01:51	A15.01		2018/10/22 8:32:09	2018	A15.01	132	Schizophrenia, unspecified	F20.900	F20.900	0	1	0	0
11642	125106	125106000	XAAA75238	2	0	1	0	0	0	00696924	00031734	2020/10/29 9:07:57		1	1957/8/6	1	62	0	80	1	0	0	1	0	0	0	310	9					1	2	1	2020/6/18 7:31:54	A15.06		2020/10/29 9:07:57	2020	A15.06	133	Recurrent depressive disorder, unspecified	F33.900	F33.900	1	0	0	0
5838	108290	108290000	XAAA75238	2	0	1	0	0	0	00652190	00030266	2018/10/23 11:16:18		1	1956/1/16	1	62	0	24	3	0	0	0	1	0	0	510	9					1	2	1	2018/6/12 9:27:26	A15.01		2018/10/23 11:16:18	2018	A15.01	133	Schizophrenia, unspecified	F20.900	F20.900	0	1	0	0
14020	00058688	800900032	NE2641661	3	0	0	1	0	1	54122007	00056420	2020/8/13 8:32:24		1	1958/8/12	1	62			1	0	0	1	0	0	0	310						1	2	3	2020/4/1 12:26:34	A15		2020/8/13 7:34:25	2020	A15	134	Schizophrenia, unspecified	F20.900	G40.903+F02.802*	0	0	1	0
3430	00055779	800700007	NE2641661	3	0	0	1	0	1	51108288	00054524	2018/6/27 20:21:14		2	1958/8/25	1	62			1	0	0	1	0	0	0	310						1	2	3	2017/11/28 13:34:53	A15		2018/5/15 9:00:57	2018	A15	134	Schizophrenia, unspecified	F20.900	F20.000	0	1	0	0
4177	00055661	800700006	NE2641661	3	0	0	1	0	1	25442757	00054538	2018/6/27 19:41:39		2	1958/7/10	1	62			1	0	0	1	0	0	0	310						1	2	3	2017/11/20 13:20:22	A15		2018/5/15 8:54:29	2018	A15	134	Schizophrenia, unspecified	F20.900	F20.300	0	1	0	0
10927	00055578	800800013	NE2641661	3	0	0	1	0	1	50751311	00055578	2018/5/15 10:34:16		1	1958/12/9	1	62			1	0	0	1	0	0	0	310						1	2	3	2017/11/16 13:12:17	A15		2018/5/15 8:50:41	2018	A15	134	Moderate depressive episode	F32.100	F33.100	1	0	0	0
10876	00055761	800500192	NE2641661	3	0	0	1	0	1	50772762	00054474	2018/6/27 15:12:24		2	1958/10/15	1	62			1	0	0	1	0	0	0	310						1	2	3	2017/11/28 8:15:19	A15		2018/5/15 8:50:26	2018	A15	134	Moderate depressive episode	F32.100	F33.100	1	0	0	0
10869	00056243	800900005	NE2641661	3	0	0	1	0	1	50772762	00054474	2018/9/28 10:17:09		2	1958/10/15	1	62			1	0	0	1	0	0	0	310						1	2	3	2018/5/16 8:22:08	A15		2018/9/28 9:49:54	2018	A15	135	Moderate depressive episode	F32.100	F33.100	1	0	0	0
8006	69777	697770000	XK2866706	1	1	0	0	0	0	25060315	1309372	2018/8/9 8:13:12		2	1955/11/25	1	62	0	90	2	1	0	0	0	0	1	999	9					1	3	1	2018/3/27 13:32:30	A15		2018/8/9 8:13:12	2018	A15	135	Schizophrenia, unspecified	F20.900	F20.900	0	1	0	0
14027	00058714	801000082	NE2641661	3	0	0	1	0	1	50790082	00057884	2020/9/3 14:06:55		2	1958/11/10	1	62			1	0	0	1	0	0	0	310						1	2	3	2020/4/20 8:41:11	A15		2020/9/3 9:53:20	2020	A15	136	Schizophrenia, unspecified	F20.900	G40.903+F02.802*	0	0	1	0
9978	110688	110688000	XAAA75238	2	0	1	0	0	0	01150551	00019874	2019/1/31 9:19:53		2	1955/10/17	1	62	0	80	3	0	0	0	1	0	0	510	9					1	2	1	2018/9/17 11:54:49	A15.01		2019/1/31 9:19:53	2019	A15.01	136	Bipolar disorder, currently manic episode without psychotic symptoms	F31.100	F31.100	1	0	0	0
12166	72228	722280000	XK2866706	1	1	0	0	0	0	27041468	1322158	2018/11/5 9:00:00		2	1956/4/22	1	62	0	90	2	1	0	0	0	0	1	999	9					1	3	1	2018/6/21 8:04:21	A15		2018/11/5 9:00:00	2018	A15	137	Anxiety depression	F41.201	F41.201	1	0	0	0
12040	68252	682520000	XK2866706	1	1	0	0	0	0	43074350	1321657	2018/6/20 8:00:00		1	1955/11/18	1	62	0	90	2	1	0	0	0	0	1	999	9					1	3	1	2018/2/2 8:48:11	A15		2018/6/20 8:00:00	2018	A15	138	Cerebral organic psychosis	F09. 02	F41.201	1	0	0	0
11241	00058247	800700022	NE2641661	3	0	0	1	0	1	17170075	00058247	2020/5/18 9:34:22		2	1958/6/7	1	62			1	0	0	1	0	0	0	310						1	2	3	2019/10/30 13:25:29	A15		2020/5/18 9:19:46	2020	A15	139	Recurrent depressive disorder, currently moderate onset	F33.100	F33.102	1	0	0	0
3944	00057767	801000040	NE2641661	3	0	0	1	0	1	80369234	00056663	2019/11/19 9:12:32		1	1958/6/11	1	62			2	1	0	0	0	0	1	999						1	2	3	2019/7/1 8:11:09	A15		2019/11/19 8:13:27	2019	A15	141	Schizophrenia, unspecified	F20.900	F20.300	0	1	0	0
12241	73758	737580000	XK2866706	1	1	0	0	0	0	26654569	1313419	2019/1/29 8:20:00		2	1956/2/16	1	62	0	90	2	0	1	0	0	0	1	390	9					1	2	1	2018/9/10 8:47:22	A15		2019/1/29 8:20:00	2019	A15	141	Anxiety depression	F41.201	F41.201	1	0	0	0
4988	119048	119048000	XAAA75238	2	0	1	0	0	0	50792238	00044220	2020/1/2 12:39:40		2	1957/8/6	1	62	0	80	3	0	0	0	1	0	0	510	9					1	2	1	2019/8/12 10:31:22	A15.01		2020/1/2 12:39:40	2020	A15.01	143	Schizophrenia, unspecified	F20.900	F20.900	0	1	0	0
6593	78960	789600000	XK2866706	1	1	0	0	0	0	23041404	1312642	2019/12/13 8:00:00		2	1957/5/11	1	62	0	90	2	1	0	0	0	0	1	999	9					1	3	1	2019/7/23 9:16:38	A15		2019/12/13 8:00:00	2019	A15	143	Schizophrenia, unspecified	F20.900	F20.900	0	1	0	0
2876	00057642	800700018	NE2641661	3	0	0	1	0	1	01314701	00057642	2019/10/31 11:32:03		1	1958/3/25	1	62			1	0	0	1	0	0	0	310						1	2	3	2019/6/6 14:52:34	A15		2019/10/31 11:28:27	2019	A15	147	Schizophrenia, unspecified	F20.900	F10.602	0	0	0	0
4795	00057352	800600033	NE2641661	3	0	0	1	0	1	25442757	00054538	2019/8/1 10:26:00		2	1958/7/10	1	62			1	0	0	1	0	0	0	310						1	2	3	2019/3/6 8:38:20	A15		2019/8/1 10:00:27	2019	A15	148	Schizophrenia, unspecified	F20.900	F20.500	0	1	0	0
8418	00055738	800500171	NE2641661	3	0	0	1	0	1	51092276	00054409	2018/4/24 9:51:33		1	1958/11/17	1	62			1	0	0	1	0	0	0	310						1	2	3	2017/11/27 8:00:23	A15		2018/4/24 9:43:36	2018	A15	148	Schizophrenia, unspecified	F20.900	F20.900	0	1	0	0
12364	70245	702450000	XK2866706	1	1	0	0	0	0	27100070	1321608	2018/9/6 9:00:00		2	1955/12/3	1	62	0	90	2	1	0	0	0	0	1	999	9					1	3	1	2018/4/10 9:19:44	A15		2018/9/6 9:00:00	2018	A15	149	Mental retardation NOS	F79.903	F41.201	1	0	0	0
7005	00057979	800800052	NE2641661	3	0	0	1	0	1	80240134	00000285	2019/12/31 9:42:41		1	1958/4/2	1	62			2	1	0	0	0	0	1	999						1	2	3	2019/8/2 9:31:03	A15		2019/12/31 8:29:28	2019	A15	151	Schizophrenia, unspecified	F20.900	F20.900	0	1	0	0
4677	00057974	800800056	NE2641661	3	0	0	1	0	1	25442757	00054538	2019/12/31 12:38:08		2	1958/7/10	1	62			1	0	0	1	0	0	0	310						1	2	3	2019/8/2 9:03:50	A15		2019/12/31 8:06:36	2019	A15	151	Schizophrenia, unspecified	F20.900	F20.500	0	1	0	0
8237	78800	788000000	XK2866706	1	1	0	0	0	0	29023538	1306667	2019/12/11 7:33:27		1	1957/1/26	1	62	0	90	2	0	1	0	0	0	1	390	9					1	2	1	2019/7/13 7:49:56	A15		2019/12/11 7:33:27	2019	A15	151	Schizophrenia, unspecified	F20.900	F20.900	0	1	0	0
3689	00058560	800800067	NE2641661	3	0	0	1	0	1	27074385	00058560	2020/6/1 13:41:41		2	1958/11/2	1	62			2	0	1	0	0	0	1	390						1	2	3	2020/1/1 12:15:32	A15		2020/6/1 7:57:43	2020	A15	152	Schizophrenia, unspecified	F20.900	F20.000	0	1	0	0
9551	74920	749200000	XK2866706	1	1	0	0	0	0	36032438	1323097	2019/5/6 8:00:00		2	1955/12/21	1	62	0	90	2	1	0	0	0	0	1	999	9					1	3	1	2018/12/4 11:26:06	A15		2019/5/6 8:00:00	2019	A15	153	Schizophrenia	F20.901	F20.901	0	1	0	0
7036	123333	123333000	XAAA75238	2	0	1	0	0	0	50792238	00044220	2020/6/18 9:27:07		2	1957/8/6	1	62	0	80	3	0	0	0	1	0	0	510	9					1	2	1	2020/1/16 10:52:38	A15.01		2020/6/18 9:27:07	2020	A15.01	154	Schizophrenia, unspecified	F20.900	F20.900	0	1	0	0
13959	00056420	800500214	NE2641661	3	0	0	1	0	1	54122007	00056420	2018/11/5 9:53:34		1	1958/8/12	1	62			1	0	0	1	0	0	0	310						1	2	3	2018/6/4 10:45:10	A15		2018/11/5 9:44:39	2018	A15	154	Schizophrenia, unspecified	F20.900	G40.903+F02.802*	0	0	1	0
11315	79177	791770000	XK2866706	1	1	0	0	0	0	24943190	1307520	2020/1/10 7:28:15		2	1957/3/22	1	62	0	90	1	0	0	1	0	0	0	310	9					1	2	1	2019/8/6 15:30:38	A15		2020/1/10 7:28:15	2020	A15	157	Recurrent depressive disorder, which is currently a severe episode without psychotic symptoms	F33.200	F33.200	1	0	0	0
11242	00056409	800800023	NE2641661	3	0	0	1	0	1	01435737	00054849	2018/11/1 10:07:33		2	1958/4/4	1	62			1	0	0	1	0	0	0	310						1	2	3	2018/5/28 9:41:06	A15		2018/11/1 8:49:55	2018	A15	157	Moderate depressive episode	F32.100	F33.102	1	0	0	0
1739	82909	829090000	XK2866706	1	1	0	0	0	0	44135581	1325351	2020/6/7 8:40:00		2	1957/9/6	1	62	0	90	2	0	1	0	0	0	1	390	9					1	2	1	2020/1/1 15:14:19	A15		2020/6/7 8:40:00	2020	A15	158	Senile dementia	F03.x04	F03.x04	0	0	1	0
3086	00058458	800600045	NE2641661	3	0	0	1	0	1	51108288	00054524	2020/6/9 8:42:17		2	1958/8/25	1	62			1	0	0	1	0	0	0	310						1	2	3	2020/1/1 8:44:36	A15		2020/6/9 8:39:11	2020	A15	160	Schizophrenia, unspecified	F20.900	F20.000	0	1	0	0
11703	123093	123093000	XAAA75238	2	0	1	0	0	0	00696924	00031734	2020/6/18 9:05:39		1	1957/8/6	1	62	0	80	1	0	0	1	0	0	0	310	9					1	2	1	2020/1/8 9:18:47	A15.06		2020/6/18 9:05:39	2020	A15.06	162	Recurrent depressive disorder, unspecified	F33.900	F33.900	1	0	0	0
2875	00058255	800900030	NE2641661	3	0	0	1	0	1	01314701	00057642	2020/6/11 13:57:29		1	1958/3/25	1	62			1	0	0	1	0	0	0	310						1	2	3	2019/11/1 8:06:42	A15		2020/6/11 13:32:10	2020	A15	163	Schizophrenia, unspecified	F20.900	F10.602	0	0	0	0
2710	115968	115968000	XAAA75238	2	0	1	0	0	0	00580836	00055407	2019/9/20 8:00:08		1	1956/12/1	1	62	0	80	3	0	0	0	1	0	0	510	9					1	2	1	2019/4/10 13:58:31	A15.01		2019/9/20 8:00:08	2019	A15.01	163	Organic psychosis	F09.x03	F09.x03	0	0	1	0
14017	00057814	801000046	NE2641661	3	0	0	1	0	1	54122007	00056420	2019/12/16 10:35:44		1	1958/8/12	1	62			1	0	0	1	0	0	0	310						1	2	3	2019/7/4 8:22:29	A15		2019/12/16 8:39:54	2019	A15	165	Schizophrenia, unspecified	F20.900	G40.903+F02.802*	0	0	1	0
6360	78896	788960000	XK2866706	1	1	0	0	0	0	00004617	1323372	2019/12/31 2:00:00		2	1957/2/19	1	62	0	90	2	1	0	0	0	0	1	999	9					1	3	1	2019/7/18 13:56:28	A15		2019/12/31 2:00:00	2019	A15	166	Schizophrenia, unspecified	F20.900	F20.900	0	1	0	0
13501	72748	727480000	XK2866706	1	1	0	0	0	0	94819990	1308746	2018/12/25 8:00:00		1	1956/3/10	1	62	0	90	2	0	1	0	0	0	1	390	9					1	2	1	2018/7/12 14:16:31	A15		2018/12/25 8:00:00	2018	A15	166	Moderate mental retardation, significant behavioral deficits, need attention and treatment	F71.100	F71.100x001	0	0	0	0
14026	00057884	800800054	NE2641661	3	0	0	1	0	1	50790082	00057884	2019/12/31 11:54:20		2	1958/11/10	1	62			1	0	0	1	0	0	0	310						1	2	3	2019/7/15 10:40:22	A15		2019/12/31 8:19:08	2019	A15	169	Schizophrenia, unspecified	F20.900	G40.903+F02.802*	0	0	1	0
3432	00056286	800600012	NE2641661	3	0	0	1	0	1	51108288	00054524	2018/11/1 11:13:56		2	1958/8/25	1	62			1	0	0	1	0	0	0	310						1	2	3	2018/5/16 8:47:08	A15		2018/11/1 10:52:29	2018	A15	169	Schizophrenia, unspecified	F20.900	F20.000	0	1	0	0
4187	00056298	800600013	NE2641661	3	0	0	1	0	1	25442757	00054538	2018/11/1 12:17:02		2	1958/7/10	1	62			1	0	0	1	0	0	0	310						1	2	3	2018/5/16 8:52:08	A15		2018/11/1 10:27:54	2018	A15	169	Schizophrenia, unspecified	F20.900	F20.300	0	1	0	0
12100	70881	708810000	XK2866706	1	1	0	0	0	0	32019172	1321138	2018/10/15 10:00:30		1	1955/10/11	1	62	0	90	2	1	0	0	0	0	1	999	9					1	3	1	2018/4/28 8:38:01	A15		2018/10/15 10:00:30	2018	A15	170	Cerebral organic psychosis	F09. 02	F41.201	1	0	0	0
3119	00057875	800800054	NE2641661	3	0	0	1	0	1	51108288	00054524	2019/12/31 11:47:55		2	1958/8/25	1	62			1	0	0	1	0	0	0	310						1	2	3	2019/7/12 10:03:58	A15		2019/12/31 8:18:39	2019	A15	172	Schizophrenia, unspecified	F20.900	F20.000	0	1	0	0
2140	70567	705670000	XK2866706	1	1	0	0	0	0	44060671	1306205	2018/10/11 8:00:00		1	1955/10/23	1	62	0	90	2	1	0	0	0	0	1	999	9					1	3	1	2018/4/18 13:21:32	A15		2018/10/11 8:00:00	2018	A15	176	Mental disorders caused by craniocerebral trauma	F07.202	F06.900x002	0	0	1	0
12020	83865	838650000	XK2866706	1	1	0	0	0	0	95218882	1313540	2020/9/14 11:26:37		1	1958/1/1	1	62	0	90	1	0	0	1	0	0	0	310	9					1	2	1	2020/3/18 8:31:09	A15		2020/9/14 11:26:37	2020	A15	180	Mixed anxiety and depressive disorder	F41.200	F41.200	0	0	0	1
4326	75037	750370000	XK2866706	1	1	0	0	0	0	23033847	1309051	2019/6/4 8:00:00		1	1956/3/31	1	62	0	90	2	1	0	0	0	0	1	999	9					1	3	1	2018/12/6 13:43:44	A15		2019/6/4 8:00:00	2019	A15	180	Schizophrenia, unspecified	F20.900	F20.300	0	1	0	0
2308	00057792	801000052	NE2641661	3	0	0	1	0	1	80233177	00000186	2019/12/30 12:12:35		1	1958/8/31	1	62			2	1	0	0	0	0	1	999						1	2	3	2019/7/3 8:16:38	A15		2019/12/30 9:49:43	2019	A15	180	Schizophrenia, unspecified	F20.900	F07.203	0	0	1	0
13318	78303	783030000	XK2866706	1	1	0	0	0	0	14132680	1308412	2019/12/12 8:00:00		1	1956/9/26	1	62	0	90	2	1	0	0	0	0	1	999	9					1	3	1	2019/6/14 11:36:18	A15		2019/12/12 8:00:00	2019	A15	181	Moderate mental retardation, significant behavioral deficits, need attention and treatment	F71.100	F71.100x001	0	0	0	0
7096	115487	115487000	XAAA75238	2	0	1	0	0	0	27240141	00009692	2019/9/20 9:14:55		1	1956/4/12	1	62	0	27	3	0	0	0	1	0	0	510	9					1	2	1	2019/3/22 10:30:48	A15.01		2019/9/20 9:14:55	2019	A15.01	182	Schizophrenia, unspecified	F20.900	F20.900	0	1	0	0
3239	00057044	800600029	NE2641661	3	0	0	1	0	1	90013299	00000223	2019/6/27 9:58:20		2	1958/11/2	1	62			2	1	0	0	0	0	1	999						1	2	3	2018/12/27 10:48:04	A15		2019/6/27 9:11:52	2019	A15	182	Schizophrenia, unspecified	F20.900	F20.000	0	1	0	0
12811	75682	756820000	XK2866706	1	1	0	0	0	0	40965967	1326702	2019/6/25 8:22:56		2	1956/6/15	1	62	0	90	1	0	0	1	0	0	0	310	9					1	2	1	2018/12/25 15:25:08	A15		2019/6/25 8:22:56	2019	A15	182	Schizophrenia, unspecified	F20.900	F44.902	0	0	0	1
7413	113171	113171000	XAAA75238	2	0	1	0	0	0	01672083	00007825	2019/6/20 9:20:00		1	1956/6/22	1	62	0	24	3	0	0	0	1	0	0	510	9					1	2	1	2018/12/20 8:30:26	A15.01		2019/6/20 9:20:00	2019	A15.01	182	Schizophrenia, unspecified	F20.900	F20.900	0	1	0	0
5857	113203	113203000	XAAA75238	2	0	1	0	0	0	00538335	00011886	2019/6/20 8:48:10		2	1956/6/1	1	62	0	80	3	0	0	0	1	0	0	510	9					1	2	1	2018/12/20 9:39:53	A15.01		2019/6/20 8:48:10	2019	A15.01	182	Schizophrenia, unspecified	F20.900	F20.900	0	1	0	0
4994	113207	113207000	XAAA75238	2	0	1	0	0	0	01163284	00024605	2019/6/20 8:42:57		2	1956/11/14	1	62	0	80	3	0	0	0	1	0	0	510	9					1	2	1	2018/12/20 9:41:43	A15.01		2019/6/20 8:42:57	2019	A15.01	182	Schizophrenia, unspecified	F20.900	F20.900	0	1	0	0
3049	113153	113153000	XAAA75238	2	0	1	0	0	0	00650587	00011015	2019/6/20 8:00:00		1	1956/12/6	1	62	0	80	3	0	0	0	1	0	0	510	9					1	2	1	2018/12/20 8:11:38	A15.01		2019/6/20 8:00:00	2019	A15.01	182	Paranoid schizophrenia	F20.000	F20.000	0	1	0	0
10047	113109	113109000	XAAA75238	2	0	1	0	0	0	00318408	00014563	2019/6/20 8:00:00		1	1956/1/30	1	62	0	80	3	0	0	0	1	0	0	510	9					1	2	1	2018/12/20 8:02:48	A15.01		2019/6/20 8:00:00	2019	A15.01	182	Bipolar disorder, currently manic episode without psychotic symptoms	F31.100	F31.100	1	0	0	0
10373	122324	122324000	XAAA75238	2	0	1	0	0	0	61037020	00012065	2020/6/18 9:08:05		1	1957/9/23	1	62	0	70	3	0	0	0	1	0	0	510	9					1	2	1	2019/12/18 7:57:13	A15.01		2020/6/18 9:08:05	2020	A15.01	183	Bipolar disorder, unspecified	F31.900	F31.900x001	1	0	0	0
7374	122410	122410000	XAAA75238	2	0	1	0	0	0	90003666	00045138	2020/6/18 8:52:09		2	1957/3/7	1	62	0	80	3	0	0	0	1	0	0	510	9					1	2	1	2019/12/18 8:40:19	A15.01		2020/6/18 8:52:09	2020	A15.01	183	Schizophrenia, unspecified	F20.900	F20.900	0	1	0	0
5370	122344	122344000	XAAA75238	2	0	1	0	0	0	01136432	00012790	2020/6/18 8:12:08		1	1957/9/2	1	62	0	80	3	0	0	0	1	0	0	510	9					1	2	1	2019/12/18 7:59:29	A15.01		2020/6/18 8:12:08	2020	A15.01	183	Schizophrenia, unspecified	F20.900	F20.900	0	1	0	0
7343	122450	122450000	XAAA75238	2	0	1	0	0	0	00558490	00016858	2020/6/18 8:10:01		1	1957/6/4	1	62	0	11	3	0	0	0	1	0	0	510	9					1	2	1	2019/12/18 9:05:07	A15.01		2020/6/18 8:10:01	2020	A15.01	183	Schizophrenia, unspecified	F20.900	F20.900	0	1	0	0
6353	122404	122404000	XAAA75238	2	0	1	0	0	0	01254844	00010255	2020/6/18 7:34:58		2	1957/2/12	1	62	0	80	3	0	0	0	1	0	0	510	9					1	2	1	2019/12/18 8:35:39	A15.01		2020/6/18 7:34:58	2020	A15.01	183	Schizophrenia, unspecified	F20.900	F20.900	0	1	0	0
5967	113037	113037000	XAAA75238	2	0	1	0	0	0	01318992	00009785	2019/6/20 8:00:31		1	1956/7/16	1	62	0	24	3	0	0	0	1	0	0	510	9					1	2	1	2018/12/19 8:30:27	A15.01		2019/6/20 8:00:31	2019	A15.01	183	Schizophrenia, unspecified	F20.900	F20.900	0	1	0	0
13375	75225	752250000	XK2866706	1	1	0	0	0	0	14132680	1308412	2019/6/14 8:23:44		1	1956/9/26	1	62	0	90	2	1	0	0	0	0	1	999	9					1	3	1	2018/12/13 13:19:42	A15		2019/6/14 8:23:44	2019	A15	183	Moderate mental retardation, significant behavioral deficits, need attention and treatment	F71.100	F71.100x001	0	0	0	0
6589	81375	813750000	XK2866706	1	1	0	0	0	0	40704943	1317111	2020/6/11 8:00:00		2	1957/11/12	1	62	0	90	1	0	0	1	0	0	0	310	9					1	2	1	2019/12/10 13:16:33	A15		2020/6/11 8:00:00	2020	A15	184	Schizophrenia, unspecified	F20.900	F20.900	0	1	0	0
2310	00057031	801000008	NE2641661	3	0	0	1	0	1	80233177	00000186	2019/7/2 9:42:10		1	1958/8/31	1	62			2	1	0	0	0	0	1	999						1	2	3	2018/12/27 8:22:56	A15		2019/7/2 8:49:55	2019	A15	187	Schizophrenia, unspecified	F20.900	F07.203	0	0	1	0
10027	120871	120871000	XAAA75238	2	0	1	0	0	0	62057188	00041011	2020/4/30 8:00:00		1	1957/3/9	1	62	0	24	3	0	0	0	1	0	0	510	9					1	2	1	2019/10/19 16:09:30	A15.01		2020/4/30 8:00:00	2020	A15.01	194	Bipolar disorder, currently manic episode with psychotic symptoms	F31.200	F31.100	1	0	0	0
4758	00056227	800500219	NE2641661	3	0	0	1	0	1	51092276	00054409	2018/11/19 9:30:06		1	1958/11/17	1	62			1	0	0	1	0	0	0	310						1	2	3	2018/5/4 9:18:20	A15		2018/11/19 9:25:21	2018	A15	199	Schizophrenia, unspecified	F20.900	F20.500	0	1	0	0
2366	84080	840800000	XK2866706	1	1	0	0	0	0	28653668	1329027	2020/10/26 7:00:00		1	1957/12/20	1	62	0	90	2	0	1	0	0	0	1	390	9					1	2	1	2020/4/7 9:39:08	A15		2020/10/26 7:00:00	2020	A15	202	Bad mood	F34.100	F07.800x002	0	0	1	0
2667	117010	117010000	XAAA75238	2	0	1	0	0	0	02296229	00021665	2019/12/27 10:40:00		2	1956/8/3	1	62	0	80	1	0	0	1	0	0	0	310	9					1	2	1	2019/5/23 8:33:35	A15.06		2019/12/27 10:40:00	2019	A15.06	218	Organic psychosis	F09.x03	F09.x03	0	0	1	0
11833	82557	825570000	XK2866706	1	1	0	0	0	0	27296490	1309313	2020/8/14 8:00:00		2	1957/4/11	1	62	0	90	2	0	1	0	0	0	1	390	9					1	2	1	2020/1/1 12:18:43	A15		2020/8/14 8:00:00	2020	A15	226	Recurrent depressive disorder, unspecified	F33.900	F33.900	1	0	0	0
13541	70789	707890000	XK2866706	1	1	0	0	0	0	11080637	1306861	2018/12/13 8:00:00		1	1955/9/20	1	62	0	90	2	1	0	0	0	0	1	999	9					1	3	1	2018/4/25 13:55:45	A15		2018/12/13 8:00:00	2018	A15	232	Moderate mental retardation, significant behavioral deficits, need attention and treatment	F71.100	F71.100x001	0	0	0	0
12769	80832	808320000	XK2866706	1	1	0	0	0	0	40912818	1307107	2020/7/8 8:18:45		2	1956/12/13	1	62	0	90	1	0	0	1	0	0	0	310	9					1	2	1	2019/11/18 8:51:19	A15		2020/7/8 8:18:45	2020	A15	233	Hysteria	F44.902	F44.902	0	0	0	1
2102	70852	708520000	XK2866706	1	1	0	0	0	0	31022315	1308408	2018/12/17 8:30:00		1	1955/8/29	1	62	0	90	2	1	0	0	0	0	1	999	9					1	3	1	2018/4/26 16:40:17	A15		2018/12/17 8:30:00	2018	A15	235	Mental disorders caused by craniocerebral trauma	F07.202	F06.900x002	0	0	1	0
8240	70376	703760000	XK2866706	1	1	0	0	0	0	36032438	1323097	2018/12/4 8:00:00		2	1955/12/21	1	62	0	90	2	1	0	0	0	0	1	999	9					1	3	1	2018/4/12 13:19:03	A15		2018/12/4 8:00:00	2018	A15	236	Schizophrenia, unspecified	F20.900	F20.900	0	1	0	0
2429	80448	804480000	XK2866706	1	1	0	0	0	0	17186409	1321128	2020/6/18 13:00:00		1	1957/10/23	1	62	0	90	1	0	0	1	0	0	0	310	9					1	2	1	2019/10/23 10:36:05	A15		2020/6/18 13:00:00	2020	A15	239	Mental disorder caused by cerebrovascular disease	F07.802	F07.800x002	0	0	1	0
7808	70822	708220000	XK2866706	1	1	0	0	0	0	95246132	1307840	2018/12/24 8:00:00		2	1955/11/1	1	62	0	90	1	0	0	1	0	0	0	310	9					1	2	1	2018/4/25 17:16:56	A15		2018/12/24 8:00:00	2018	A15	243	Schizophrenia, unspecified	F20.900	F20.900	0	1	0	0
13352	77044	770440000	XK2866706	1	1	0	0	0	0	33140014	1322401	2019/12/5 7:50:00		1	1957/3/28	1	62	0	90	2	1	0	0	0	0	1	999	9					1	3	1	2019/4/3 12:16:40	A15		2019/12/5 7:50:00	2019	A15	246	Moderate mental retardation, significant behavioral deficits, need attention and treatment	F71.100	F71.100x001	0	0	0	0
2238	69821	698210000	XK2866706	1	1	0	0	0	0	25090857	1318545	2018/12/6 8:00:00		1	1955/9/5	1	62	0	90	2	1	0	0	0	0	1	999	9					1	3	1	2018/3/28 13:35:09	A15		2018/12/6 8:00:00	2018	A15	253	Mental disorders caused by craniocerebral trauma	F07.202	F06.900x002	0	0	1	0
13345	77006	770060000	XK2866706	1	1	0	0	0	0	11071010	1309197	2019/12/14 8:00:00		1	1957/3/22	1	62	0	90	2	1	0	0	0	0	1	999	9					1	3	1	2019/4/2 11:47:02	A15		2019/12/14 8:00:00	2019	A15	256	Moderate mental retardation, significant behavioral deficits, need attention and treatment	F71.100	F71.100x001	0	0	0	0
6606	69619	696190000	XK2866706	1	1	0	0	0	0	21079358	1316141	2018/12/10 8:00:00		2	1955/8/27	1	62	0	90	2	1	0	0	0	0	1	999	9					1	3	1	2018/3/22 13:30:05	A15		2018/12/10 8:00:00	2018	A15	263	Schizophrenia	F20.901	F20.900	0	1	0	0
6861	69325	693250000	XK2866706	1	1	0	0	0	0	23033446	1306582	2018/12/4 8:00:00		2	1955/6/25	1	62	0	90	2	1	0	0	0	0	1	999	9					1	3	1	2018/3/15 13:34:43	A15		2018/12/4 8:00:00	2018	A15	264	Schizophrenia, unspecified	F20.900	F20.900	0	1	0	0
8264	69390	693900000	XK2866706	1	1	0	0	0	0	23033847	1309051	2018/12/6 8:30:00		1	1956/3/31	1	62	0	90	2	1	0	0	0	0	1	999	9					1	3	1	2018/3/16 13:45:22	A15		2018/12/6 8:30:00	2018	A15	265	Schizophrenia, unspecified	F20.900	F20.900	0	1	0	0
10342	81368	813680000	XK2866706	1	1	0	0	0	0	40983123	1308043	2020/9/1 8:00:00		2	1957/10/3	1	62	0	90	1	0	0	1	0	0	0	310	9					1	2	1	2019/12/10 13:13:43	A15		2020/9/1 8:00:00	2020	A15	266	Bipolar disorder, unspecified	F31.900	F31.900x001	1	0	0	0
12340	78997	789970000	XK2866706	1	1	0	0	0	0	94820512	1328483	2020/4/20 10:13:35		2	1956/9/21	1	62	0	90	1	0	0	1	0	0	0	310	9					1	2	1	2019/7/26 9:23:39	A15		2020/4/20 10:13:35	2020	A15	269	Anxiety depression	F41.201	F41.201	1	0	0	0
9981	103195	103195000	XAAA75238	2	0	1	0	0	0	00627711	00011508	2018/9/27 9:54:03		1	1955/7/1	1	62	0	80	3	0	0	0	1	0	0	510	9					1	2	1	2018/1/1 8:48:45	A15.01		2018/9/27 9:54:03	2018	A15.01	269	Bipolar disorder, currently manic episode without psychotic symptoms	F31.100	F31.100	1	0	0	0
5995	110801	110801000	XAAA75238	2	0	1	0	0	0	00562353	00014033	2019/6/20 11:00:38		2	1956/5/7	1	62	0	80	3	0	0	0	1	0	0	510	9					1	2	1	2018/9/20 10:38:17	A15.01		2019/6/20 11:00:38	2019	A15.01	273	Schizophrenia, unspecified	F20.900	F20.900	0	1	0	0
6288	68826	688260000	XK2866706	1	1	0	0	0	0	27555471	1323849	2018/12/5 7:46:00		2	1955/7/8	1	62	0	90	2	0	1	0	0	0	1	390	9					1	2	1	2018/2/28 16:31:33	A15		2018/12/5 7:46:00	2018	A15	280	Paranoid psychosis	F22.001	F20.900	0	1	0	0
2025	82780	827800000	XK2866706	1	1	0	0	0	0	27038991	1328669	2020/10/21 8:00:00		2	1958/1/3	1	62	0	90	2	0	1	0	0	0	1	390	9					1	2	1	2020/1/1 14:20:20	A15		2020/10/21 8:00:00	2020	A15	294	Epileptic psychosis	F06.804	F06.804	0	0	1	0
6104	82734	827340000	XK2866706	1	1	0	0	0	0	29271755	1308428	2020/10/21 7:00:00		2	1957/11/22	1	62	0	90	2	0	1	0	0	0	1	390	9					1	2	1	2020/1/1 14:03:19	A15		2020/10/21 7:00:00	2020	A15	294	Schizophrenia, unspecified	F20.900	F20.900	0	1	0	0
2839	82445	824450000	XK2866706	1	1	0	0	0	0	25926163	1309063	2020/10/22 8:19:22		1	1957/10/3	1	62	0	90	2	0	1	0	0	0	1	390	9					1	2	1	2020/1/1 10:26:56	A15		2020/10/22 8:19:22	2020	A15	295	Mental disorders caused by alcoholism	F10.502	F10.502	0	0	0	0
13304	82684	826840000	XK2866706	1	1	0	0	0	0	26794259	1321882	2020/10/22 7:30:00		2	1957/6/3	1	62	0	90	2	0	1	0	0	0	1	390	9					1	2	1	2020/1/1 13:50:33	A15		2020/10/22 7:30:00	2020	A15	295	Moderate mental retardation, significant behavioral deficits, need attention and treatment	F71.100	F71.100x001	0	0	0	0
5004	82451	824510000	XK2866706	1	1	0	0	0	0	29023538	1306667	2020/10/23 8:28:40		1	1957/1/26	1	62	0	90	2	0	1	0	0	0	1	390	9					1	2	1	2020/1/1 10:27:08	A15		2020/10/23 8:28:40	2020	A15	296	Schizophrenia, unspecified	F20.900	F20.900	0	1	0	0
7915	82811	828110000	XK2866706	1	1	0	0	0	0	26827095	1309030	2020/10/23 8:00:00		2	1957/2/14	1	62	0	90	2	0	1	0	0	0	1	390	9					1	2	1	2020/1/1 14:49:02	A15		2020/10/23 8:00:00	2020	A15	296	Schizophrenia, unspecified	F20.900	F20.900	0	1	0	0
13099	82680	826800000	XK2866706	1	1	0	0	0	0	27035328	1318113	2020/10/23 7:00:00		2	1957/3/8	1	62	0	90	2	0	1	0	0	0	1	390	9					1	2	1	2020/1/1 13:43:23	A15		2020/10/23 7:00:00	2020	A15	296	Moderate mental retardation, significant behavioral deficits, need attention and treatment	F71.100	F71.100x001	0	0	0	0
8218	82775	827750000	XK2866706	1	1	0	0	0	0	28229622	1323372	2020/10/26 8:00:00		2	1957/2/19	1	62	0	90	2	0	1	0	0	0	1	390	9					1	2	1	2020/1/1 14:23:16	A15		2020/10/26 8:00:00	2020	A15	299	Schizophrenia, unspecified	F20.900	F20.900	0	1	0	0
5052	83021	830210000	XK2866706	1	1	0	0	0	0	28184982	1322299	2020/10/26 7:00:00		1	1957/2/20	1	62	0	90	2	0	1	0	0	0	1	390	9					1	2	1	2020/1/1 16:55:37	A15		2020/10/26 7:00:00	2020	A15	299	Schizophrenia, unspecified	F20.900	F20.900	0	1	0	0
13303	82693	826930000	XK2866706	1	1	0	0	0	0	27014850	1309197	2020/10/27 7:00:00		1	1957/3/22	1	62	0	90	2	0	1	0	0	0	1	390	9					1	2	1	2020/1/1 13:50:40	A15		2020/10/27 7:00:00	2020	A15	300	Moderate mental retardation, significant behavioral deficits, need attention and treatment	F71.100	F71.100x001	0	0	0	0
3143	104405	104405000	XAAA75238	2	0	1	0	0	0	96108456	00052436	2018/12/21 7:41:03		1	1955/12/24	1	62	0	80	3	0	0	0	1	0	0	510	9					1	2	1	2018/1/29 10:45:00	A15.01		2018/12/21 7:41:03	2018	A15.01	326	Paranoid schizophrenia	F20.000	F20.000	0	1	0	0
12808	75613	756130000	XK2866706	1	1	0	0	0	0	41500685	1323603	2019/12/5 8:05:52		2	1956/11/5	1	62	0	90	1	0	0	1	0	0	0	310	9					1	2	1	2018/12/25 13:54:06	A15		2019/12/5 8:05:52	2019	A15	345	Hysterical psychosis	F44.903	F44.902	0	0	0	1
9288	75621	756210000	XK2866706	1	1	0	0	0	0	28553876	1313675	2019/12/9 7:30:00		2	1956/9/17	1	62	0	90	2	0	1	0	0	0	1	390	9					1	2	1	2018/12/25 14:18:39	A15		2019/12/9 7:30:00	2019	A15	349	Schizophrenia, unspecified	F20.900	F20.901	0	1	0	0
8951	75497	754970000	XK2866706	1	1	0	0	0	0	W2010217	1308019	2019/12/5 7:30:00		1	1956/3/23	1	62	0	90	1	0	0	1	0	0	0	310	9					1	2	1	2018/12/20 14:51:59	A15		2019/12/5 7:30:00	2019	A15	350	Schizophrenia	F20.901	F20.901	0	1	0	0
5730	75760	757600000	XK2866706	1	1	0	0	0	0	94826875	1312857	2019/12/13 7:30:00		1	1956/7/30	1	62	0	90	2	0	1	0	0	0	1	390	9					1	2	1	2018/12/28 14:12:45	A15		2019/12/13 7:30:00	2019	A15	350	Schizophrenia, unspecified	F20.900	F20.900	0	1	0	0
6753	75681	756810000	XK2866706	1	1	0	0	0	0	40915007	1306590	2019/12/10 7:51:27		2	1956/11/23	1	62	0	90	1	0	0	1	0	0	0	310	9					1	2	1	2018/12/25 15:24:09	A15		2019/12/10 7:51:27	2019	A15	350	Schizophrenia, unspecified	F20.900	F20.900	0	1	0	0
2885	103157	103157000	XAAA75238	2	0	1	0	0	0	00662878	00022827	2018/12/17 13:29:46		1	1955/10/24	1	62	0	70	3	0	0	0	1	0	0	510	9					1	2	1	2018/1/1 8:47:12	A15.01		2018/12/17 13:29:46	2018	A15.01	350	Mental and behavioral disorders due to alcohol use, unspecified mental and behavioral disorders	F10.900	F10.900	0	0	0	0
13516	75644	756440000	XK2866706	1	1	0	0	0	0	94819990	1308746	2019/12/13 7:30:00		1	1956/3/10	1	62	0	90	2	0	1	0	0	0	1	390	9					1	2	1	2018/12/25 14:54:04	A15		2019/12/13 7:30:00	2019	A15	353	Moderate mental retardation, significant behavioral deficits, need attention and treatment	F71.100	F71.100x001	0	0	0	0
6867	67230	672300000	XK2866706	1	1	0	0	0	0	40928680	1309092	2018/12/25 8:00:00		1	1955/3/9	1	62	0	90	1	0	0	1	0	0	0	310	9					1	2	1	2018/1/1 11:15:35	A15		2018/12/25 8:00:00	2018	A15	358	Schizophrenia, unspecified	F20.900	F20.900	0	1	0	0
4096	00055921	800800029	NE2641661	3	0	0	1	0	1	90013299	00000223	2018/12/27 10:17:12		2	1958/11/2	1	62			2	1	0	0	0	0	1	999						1	2	3	2018/1/1 9:15:04	A15		2018/12/26 8:55:19	2018	A15	359	Schizophrenia, unspecified	F20.900	F20.300	0	1	0	0
2314	00055898	800500228	NE2641661	3	0	0	1	0	1	80233177	00000186	2018/12/26 8:59:24		1	1958/8/31	1	62			2	1	0	0	0	0	1	999						1	2	3	2018/1/1 9:09:11	A15		2018/12/26 8:31:07	2018	A15	359	Schizophrenia, unspecified	F20.900	F07.203	0	0	1	0
11534	125730	125730000	XAAA75238	2	0	1	0	0	0	26461168	00045012	2020/9/11 8:00:59		2	1956/11/15	1	63	0	80	1	0	0	1	0	0	0	310	9					1	2	1	2020/7/13 8:42:24	A15.01		2020/9/11 8:00:59	2020	A15.01	60	Recurrent depressive disorder, unspecified	F33.900	F33.900	1	0	0	0
8825	89845	97827	NL3L78803	4	0	0	0	1	1	28830675	16731	2020/7/14 10:00:00		1	1957/6/29	1	63		28	2	0	1	0	0	0	1	390				0	0	1	1	3	2020/5/15 14:42:40	A15.01		2020/7/14 10:00:00	2020	A15.01	60	Schizophrenia	F20.901	F20.901	0	1	0	0
11171	117112	117112000	XAAA75238	2	0	1	0	0	0	95303391	00055760	2019/7/26 8:00:16		1	1956/2/22	1	63	0	80	1	0	0	1	0	0	0	310	9					1	2	1	2019/5/27 10:54:10	A15.06		2019/7/26 8:00:16	2019	A15.06	60	Psychosis	F99.x02	F33.100	1	0	0	0
10974	113514	113514000	XAAA75238	2	0	1	0	0	0	00407357	00054217	2019/3/4 9:44:17		2	1955/4/17	1	63	0	80	1	0	0	1	0	0	0	310	9					1	2	1	2019/1/3 10:07:39	A15.06		2019/3/4 9:44:17	2019	A15.06	60	Infectious diarrhea	A04.903	F33.100	1	0	0	0
3414	85084	93975	NL3L78803	4	0	0	0	1	1	67074344	33237	2019/12/30 10:00:00		2	1957/2/13	1	63		28	1	0	0	1	0	0	0	310				0	0	1	2	3	2019/10/31 15:09:09	A15.01		2019/12/30 10:00:00	2019	A15.01	60	Paranoid schizophrenia	F20.000	F20.000	0	1	0	0
1891	119593	119593000	XAAA75238	2	0	1	0	0	0	00692628	00045479	2019/11/4 15:44:00		2	1955/11/19	1	63	0	80	1	0	0	1	0	0	0	310	9					1	2	1	2019/9/5 10:05:14	A15.01		2019/11/4 15:44:00	2019	A15.01	60	Organic mood disorder	F06.300	F06.300	0	0	1	0
12852	119054	119054000	XAAA75238	2	0	1	0	0	0	94952761	00038987	2019/10/11 10:18:05		2	1956/7/21	1	63	0	80	1	0	0	1	0	0	0	310	9					1	2	1	2019/8/12 13:14:28	A15.06		2019/10/11 10:18:05	2019	A15.06	60	Somatoform disorder, unspecified	F45.900	F45.900	0	0	0	1
5818	00058250	801000057	NE2641661	3	0	0	1	0	1	51107038	00055842	2019/12/31 10:28:03		1	1958/1/1	1	63			1	0	0	1	0	0	0	310						1	2	3	2019/10/31 7:39:53	A15		2020/5/28 8:16:56	2020	A15	60.5	Schizophrenia, unspecified	F20.900	F20.900	0	1	0	0
9375	91244	100094	NL3L78803	4	0	0	0	1	1	28830675	16731	2020/9/14 10:00:00		1	1957/6/29	1	63		28	2	0	1	0	0	0	1	390				0	0	1	1	3	2020/7/15 8:34:46	A15.01		2020/9/14 10:00:00	2020	A15.01	61	Schizophrenia	F20.901	F20.901	0	1	0	0
3348	90696	98896	NL3L78803	4	0	0	0	1	1	67074344	33237	2020/8/17 10:00:00		2	1957/2/13	1	63		28	1	0	0	1	0	0	0	310				0	0	1	1	3	2020/6/17 15:46:25	A15.01		2020/8/17 10:00:00	2020	A15.01	61	Paranoid schizophrenia	F20.000	F20.000	0	1	0	0
12600	120795	120795000	XAAA75238	2	0	1	0	0	0	00207152	00036456	2019/12/16 8:53:29		2	1956/2/17	1	63	0	80	1	0	0	1	0	0	0	310	9					1	2	1	2019/10/16 8:32:50	A15.06		2019/12/16 8:53:29	2019	A15.06	61	anemia	D64.903	F41.900	1	0	0	0
11472	110435	110435000	XAAA75238	2	0	1	0	0	0	94946582	00051923	2018/11/7 9:50:22		2	1954/11/5	1	63	0	80	1	0	0	1	0	0	0	310	9					1	2	1	2018/9/7 11:01:47	A15.06		2018/11/7 9:50:22	2018	A15.06	61	Depressive episode, unspecified (depressive state)	F32.900	F33.900	1	0	0	0
12011	73336	733360000	XK2866706	1	1	0	0	0	0	44126882	1321318	2018/10/13 8:00:00		1	1955/3/18	1	63	0	90	1	0	0	1	0	0	0	310	9					1	2	1	2018/8/13 9:28:39	A15		2018/10/13 8:00:00	2018	A15	61	Mixed anxiety and depressive disorder	F41.200	F41.200	0	0	0	1
9373	90527	98824	NL3L78803	4	0	0	0	1	1	27484561	21180	2020/8/14 8:00:00		1	1957/6/22	1	63		89	2	0	1	0	0	0	1	390				0	0	1	1	3	2020/6/13 7:35:50	A15.01		2020/8/14 8:00:00	2020	A15.01	62	Schizophrenia	F20.901	F20.901	0	1	0	0
11147	122702	122702000	XAAA75238	2	0	1	0	0	0	01319899	00041855	2020/2/26 9:00:45		2	1956/10/22	1	63	0	80	1	0	0	1	0	0	0	310	9					1	2	1	2019/12/26 8:36:20	A15.06		2020/2/26 9:00:45	2020	A15.06	62	Recurrent depressive disorder, currently moderate onset	F33.100	F33.100	1	0	0	0
11162	118335	118335000	XAAA75238	2	0	1	0	0	0	90092886	00053510	2019/9/10 19:20:05		2	1955/10/21	1	63	0	80	1	0	0	1	0	0	0	310	9					1	2	1	2019/7/10 8:32:00	A15.06		2019/9/10 19:20:05	2019	A15.06	62	Recurrent depressive disorder, currently moderate onset	F33.100	F33.100	1	0	0	0
11725	115776	115776000	XAAA75238	2	0	1	0	0	0	90151313	00050831	2019/6/4 10:14:37		2	1955/6/24	1	63	0	80	1	0	0	1	0	0	0	310	9					1	2	1	2019/4/3 8:24:25	A15.06		2019/6/4 10:14:37	2019	A15.06	62	Recurrent depressive disorder, unspecified	F33.900	F33.900	1	0	0	0
11732	105686	105686000	XAAA75238	2	0	1	0	0	0	T0265244	00047080	2018/5/14 8:48:22		2	1954/12/20	1	63	0	80	1	0	0	1	0	0	0	310	9					1	2	1	2018/3/13 8:57:13	A15.06		2018/5/14 8:48:22	2018	A15.06	62	Infectious diarrhea	A04.903	F33.900	1	0	0	0
10954	103455	103455000	XAAA75238	2	0	1	0	0	0	01528978	00051013	2018/3/6 8:40:00		1	1954/6/3	1	63	0	80	1	0	0	1	0	0	0	310	9					1	2	1	2018/1/3 8:24:23	A15.06		2018/3/6 8:40:00	2018	A15.06	62	infect	B99.x01	F33.100	1	0	0	0
11772	111150	111150000	XAAA75238	2	0	1	0	0	0	40705429	00051683	2018/12/10 9:58:55		2	1955/6/24	1	63	0	80	1	0	0	1	0	0	0	310	9					1	2	1	2018/10/9 8:34:55	A15.06		2018/12/10 9:58:55	2018	A15.06	62	Recurrent depressive disorder, unspecified	F33.900	F33.900	1	0	0	0
8298	00058235	800800063	NE2641661	3	0	0	1	0	1	00471983	00054489	2019/12/31 15:38:54		1	1957/6/23	1	63			1	0	0	1	0	0	0	310						1	2	3	2019/10/29 8:33:42	A15		2020/5/25 8:37:58	2020	A15	62.5	Schizophrenia, unspecified	F20.900	F20.900	0	1	0	0
11220	116309	116309000	XAAA75238	2	0	1	0	0	0	01133305	00052114	2019/6/25 11:49:24		2	1955/12/6	1	63	0	80	1	0	0	1	0	0	0	310	9					1	2	1	2019/4/23 8:30:08	A15.06		2019/6/25 11:49:24	2019	A15.06	63	Recurrent depressive disorder, currently moderate onset	F33.100	F33.100	1	0	0	0
6933	114767	114767000	XAAA75238	2	0	1	0	0	0	T0336607	00009943	2019/4/29 16:00:38		1	1955/9/5	1	63	0	70	3	0	0	0	1	0	0	510	9					1	2	1	2019/2/25 13:43:29	A15.01		2019/4/29 16:00:38	2019	A15.01	63	Schizophrenia, unspecified	F20.900	F20.900	0	1	0	0
10507	69905	699050000	XK2866706	1	1	0	0	0	0	40973402	1306529	2018/6/1 8:00:00		2	1954/5/29	1	63	0	90	1	0	0	1	0	0	0	310	9					1	2	1	2018/3/30 15:04:28	A15		2018/6/1 8:00:00	2018	A15	63	Depressive episode, unspecified	F32.900	F32.900	1	0	0	0
2738	111671	111671000	XAAA75238	2	0	1	0	0	0	00320870	00024452	2018/12/26 8:49:50		1	1955/5/14	1	63	0	80	3	0	0	0	1	0	0	510	9					1	2	1	2018/10/24 9:48:21	A15.01		2018/12/26 8:49:50	2018	A15.01	63	Mental and behavioral disorders due to alcohol use, dependence syndrome	F10.200	F10.200	0	0	0	0
11735	110513	110513000	XAAA75238	2	0	1	0	0	0	T0265244	00047080	2018/11/13 9:03:29		2	1954/12/20	1	63	0	80	1	0	0	1	0	0	0	310	9					1	2	1	2018/9/11 10:17:59	A15.06		2018/11/13 9:03:29	2018	A15.06	63	Infectious diarrhea	A04.903	F33.900	1	0	0	0
2474	90775	98997	NL3L78803	4	0	0	0	1	1	29445775	36504	2020/8/25 10:00:00		1	1956/9/15	1	63		28	2	0	1	0	0	0	1	390				0	0	1	1	3	2020/6/22 13:39:26	A15.01		2020/8/25 10:00:00	2020	A15.01	64	Mental disorder caused by cerebrovascular disease	F07.802	F07.800x002	0	0	1	0
11210	106625	106625000	XAAA75238	2	0	1	0	0	0	Z106625	00052110	2018/6/19 10:37:26		2	1954/5/12	1	63	0	80	4	0	0	0	0	1	0	910	9					1	2	1	2018/4/16 8:45:13	A15.06		2018/6/19 10:37:26	2018	A15.06	64	Recurrent depressive disorder, currently moderate onset	F33.100	F33.100	1	0	0	0
7776	74191	741910000	XK2866706	1	1	0	0	0	0	12059293	1309126	2018/12/14 8:00:00		2	1955/2/14	1	63	0	90	2	1	0	0	0	0	1	999	9					1	3	1	2018/10/11 13:35:10	A15		2018/12/14 8:00:00	2018	A15	64	Schizophrenia, unspecified	F20.900	F20.900	0	1	0	0
12581	110662	110662000	XAAA75238	2	0	1	0	0	0	03662858	00042607	2018/11/19 18:56:04		2	1955/3/1	1	63	0	80	1	0	0	1	0	0	0	310	9					1	2	1	2018/9/16 10:04:38	A15.01		2018/11/19 18:56:04	2018	A15.01	64	Unspecified anxiety disorder	F41.900	F41.900	1	0	0	0
8610	88862	99084	NL3L78803	4	0	0	0	1	1	27484561	21180	2020/6/12 8:00:00		1	1957/6/22	1	63		89	2	0	1	0	0	0	1	390				0	0	1	1	3	2020/4/8 7:11:48	A15.01		2020/6/12 8:00:00	2020	A15.01	65	Schizophrenia	F20.901	F20.901	0	1	0	0
10997	110711	110711000	XAAA75238	2	0	1	0	0	0	00858525	00048070	2018/11/22 10:46:27		2	1955/4/10	1	63	0	80	1	0	0	1	0	0	0	310	9					1	2	1	2018/9/18 8:48:42	A15.01		2018/11/22 10:46:27	2018	A15.01	65	Recurrent depressive disorder, currently moderate onset	F33.100	F33.100	1	0	0	0
10861	85287	852870000	XK2866706	1	1	0	0	0	0	40935621	1325384	2020/9/29 8:21:42		2	1957/3/6	1	63	0	90	1	0	0	1	0	0	0	310	9					1	2	1	2020/7/25 14:56:05	A15		2020/9/29 8:21:42	2020	A15	66	depression	F32.902	F32.902	1	0	0	0
9148	90533	98645	NL3L78803	4	0	0	0	1	1	26936636	19190	2020/8/18 10:00:00		1	1957/4/21	1	63		28	2	0	1	0	0	0	1	390				0	0	1	1	3	2020/6/13 7:38:00	A15.01		2020/8/18 10:00:00	2020	A15.01	66	Schizophrenia	F20.901	F20.901	0	1	0	0
11401	117982	117982000	XAAA75238	2	0	1	0	0	0	90068237	00045191	2019/8/29 10:44:41		2	1956/2/23	1	63	0	80	1	0	0	1	0	0	0	310	9					1	2	1	2019/6/24 9:13:00	A15.06		2019/8/29 10:44:41	2019	A15.06	66	Mental disorders, not otherwise specified	F99.x01	F33.300	1	0	0	0
11627	76150	761500000	XK2866706	1	1	0	0	0	0	01151786	1319757	2019/4/9 10:20:00		2	1955/10/20	1	63	0	90	1	0	0	1	0	0	0	310	9					1	2	1	2019/2/2 9:11:37	A15		2019/4/9 10:20:00	2019	A15	66	Recurrent depressive disorder, unspecified	F33.900	F33.900	1	0	0	0
10741	88535	96433	NL3L78803	4	0	0	0	1	1	27525237	22155	2020/5/31 8:00:00		1	1957/3/7	1	63		89	2	0	1	0	0	0	1	390				0	0	1	1	3	2020/3/25 10:21:48	A15.01		2020/5/31 8:00:00	2020	A15.01	67	depression	F32.901	F32.901	1	0	0	0
7227	117097	117097000	XAAA75238	2	0	1	0	0	0	02545213	00055752	2019/8/2 9:00:14		2	1955/9/29	1	63	0	80	3	0	0	0	1	0	0	510	9					1	2	1	2019/5/27 9:25:24	A15.01		2019/8/2 9:00:14	2019	A15.01	67	Schizophrenia, unspecified	F20.900	F20.900	0	1	0	0
11488	117023	117023000	XAAA75238	2	0	1	0	0	0	00377628	00055733	2019/7/29 7:42:13		2	1955/9/18	1	63	0	80	1	0	0	1	0	0	0	310	9					1	2	1	2019/5/23 10:45:46	A15.06		2019/7/29 7:42:13	2019	A15.06	67	Recurrent depressive disorder, unspecified	F33.900	F33.900	1	0	0	0
11555	117024	117024000	XAAA75238	2	0	1	0	0	0	02147650	00055734	2019/7/29 7:23:57		2	1955/6/26	1	63	0	80	1	0	0	1	0	0	0	310	9					1	2	1	2019/5/23 10:46:12	A15.06		2019/7/29 7:23:57	2019	A15.06	67	Recurrent depressive disorder, unspecified	F33.900	F33.900	1	0	0	0
2203	80221	802210000	XK2866706	1	1	0	0	0	0	19052326	1328786	2019/12/15 7:30:00		1	1956/7/6	1	63	0	90	2	1	0	0	0	0	1	999	9					1	3	1	2019/10/9 13:09:59	A15		2019/12/15 7:30:00	2019	A15	67	Mental disorders caused by craniocerebral trauma	F07.202	F06.900x002	0	0	1	0
6373	104909	104909000	XAAA75238	2	0	1	0	0	0	T0216124	00008292	2018/4/27 11:00:44		2	1955/1/28	1	63	0	80	3	0	0	0	1	0	0	510	9					1	2	1	2018/2/19 9:44:06	A15.01		2018/4/27 11:00:44	2018	A15.01	67	Schizophrenia, unspecified	F20.900	F20.900	0	1	0	0
12117	70134	701340000	XK2866706	1	1	0	0	0	0	40977991	1326172	2018/6/15 8:00:00		1	1954/9/3	1	63	0	90	1	0	0	1	0	0	0	310	9					1	2	1	2018/4/8 8:17:02	A15		2018/6/15 8:00:00	2018	A15	68	Anxiety depression	F41.201	F41.201	1	0	0	0
13974	00058179	801000069	NE2641661	3	0	0	1	0	1	94727864	00054688	2019/12/31 15:16:03		1	1957/4/7	1	63			2	0	1	0	0	0	1	390						1	2	3	2019/10/22 7:47:01	A15		2020/6/17 7:50:38	2020	A15	69.5	epilepsy	G40.901	G40.903+F02.802*	0	0	1	0
11007	119545	119545000	XAAA75238	2	0	1	0	0	0	00720216	00051143	2019/11/13 8:00:12		2	1956/2/26	1	63	0	80	1	0	0	1	0	0	0	310	9					1	2	1	2019/9/4 9:56:22	A15.06		2019/11/13 8:00:12	2019	A15.06	70	Recurrent depressive disorder, currently moderate onset	F33.100	F33.100	1	0	0	0
11528	119259	119259000	XAAA75238	2	0	1	0	0	0	03001781	00052372	2019/11/1 7:45:35		1	1956/4/25	1	63	0	80	1	0	0	1	0	0	0	310	9					1	2	1	2019/8/23 9:23:59	A15.06		2019/11/1 7:45:35	2019	A15.06	70	Recurrent depressive disorder, unspecified	F33.900	F33.900	1	0	0	0
1802	108793	108793000	XAAA75238	2	0	1	0	0	0	01237351	00030222	2018/9/10 7:08:13		2	1954/12/27	1	63	0	24	1	0	0	1	0	0	0	310	9					1	2	1	2018/7/2 10:27:11	A15.06		2018/9/10 7:08:13	2018	A15.06	70	anemia	D64.903	F04.x01	0	0	1	0
3514	67617	75315	NL3L78803	4	0	0	0	1	1	95049889	19047	2018/8/7 17:21:00		1	1955/7/4	1	63		28	1	0	0	1	0	0	0	310				0	0	1	1	3	2018/5/29 13:33:28	A15.01		2018/8/7 17:21:00	2018	A15.01	70	Paranoid schizophrenia	F20.000	F20.000	0	1	0	0
11879	71140	711400000	XK2866706	1	1	0	0	0	0	40918666	1306949	2018/7/17 8:00:00		2	1955/2/19	1	63	0	90	1	0	0	1	0	0	0	310	9					1	2	1	2018/5/8 8:22:16	A15		2018/7/17 8:00:00	2018	A15	70	Anxiety depression	F41.201	F33.901	1	0	0	0
2423	89022	97548	NL3L78803	4	0	0	0	1	1	29445775	36504	2020/6/21 10:00:00		1	1956/9/15	1	63		28	2	0	1	0	0	0	1	390				0	0	1	1	3	2020/4/11 7:16:51	A15.01		2020/6/21 10:00:00	2020	A15.01	71	Mental disorder caused by cerebrovascular disease	F07.802	F07.800x002	0	0	1	0
11606	122688	122688000	XAAA75238	2	0	1	0	0	0	00712709	00041239	2020/3/5 11:18:08		2	1956/2/22	1	63	0	80	1	0	0	1	0	0	0	310	9					1	2	1	2019/12/25 14:07:54	A15.06		2020/3/5 11:18:08	2020	A15.06	71	Mental disorders, not otherwise specified	F99.x01	F33.900	1	0	0	0
12549	123291	123291000	XAAA75238	2	0	1	0	0	0	01518596	00045990	2020/3/26 8:00:15		1	1956/9/17	1	63	0	80	1	0	0	1	0	0	0	310	9					1	2	1	2020/1/15 9:26:23	A15.06		2020/3/26 8:00:15	2020	A15.06	71	Unspecified anxiety disorder	F41.900	F41.900	1	0	0	0
11726	108916	108916000	XAAA75238	2	0	1	0	0	0	90204851	00046180	2018/9/14 8:25:42		2	1955/4/8	1	63	0	80	1	0	0	1	0	0	0	310	9					1	2	1	2018/7/5 9:10:07	A15.06		2018/9/14 8:25:42	2018	A15.06	71	Mental disorders, not otherwise specified	F99.x01	F33.900	1	0	0	0
11021	125509	125509000	XAAA75238	2	0	1	0	0	0	01358617	00053502	2020/9/11 10:20:09		2	1956/10/5	1	63	0	80	1	0	0	1	0	0	0	310	9					1	2	1	2020/6/30 8:34:25	A15.06		2020/9/11 10:20:09	2020	A15.06	73	Recurrent depressive disorder, currently moderate onset	F33.100	F33.100	1	0	0	0
11824	123262	123262000	XAAA75238	2	0	1	0	0	0	00393292	00056109	2020/3/27 7:08:53		2	1956/5/8	1	63	0	80	1	0	0	1	0	0	0	310	9					1	2	1	2020/1/14 10:31:19	A15.06		2020/3/27 7:08:53	2020	A15.06	73	Recurrent depressive disorder, unspecified	F33.900	F33.900	1	0	0	0
3279	00058157	801000050	NE2641661	3	0	0	1	0	1	80365511	00055416	2019/12/30 9:56:37		1	1957/9/10	1	63			2	1	0	0	0	0	1	999						1	2	3	2019/10/18 7:53:50	A15		2019/12/30 8:43:28	2019	A15	73	Schizophrenia, unspecified	F20.900	F20.000	0	1	0	0
9462	87367	95123	NL3L78803	4	0	0	0	1	1	26981703	19151	2020/3/18 10:00:00		2	1956/6/30	1	63		28	2	0	1	0	0	0	1	390				0	0	1	1	3	2020/1/3 16:19:26	A15.01		2020/3/18 10:00:00	2020	A15.01	75	Schizophrenia	F20.901	F20.901	0	1	0	0
10916	106515	106515000	XAAA75238	2	0	1	0	0	0	01507549	00044748	2018/6/25 10:17:57		2	1954/7/25	1	63	0	80	1	0	0	1	0	0	0	310	9					1	2	1	2018/4/11 8:24:02	A15.01		2018/6/25 10:17:57	2018	A15.01	75	Somatoform disorder, unspecified	F45.900	F33.100	1	0	0	0
11597	123130	123130000	XAAA75238	2	0	1	0	0	0	00565815	00039612	2020/3/25 8:00:55		2	1956/3/22	1	63	0	80	1	0	0	1	0	0	0	310	9					1	2	1	2020/1/9 9:25:39	A15.06		2020/3/25 8:00:55	2020	A15.06	76	Recurrent depressive disorder, unspecified	F33.900	F33.900	1	0	0	0
11279	00056411	800900004	NE2641661	3	0	0	1	0	1	51616162	00056411	2018/8/13 9:27:00		2	1957/8/27	1	63			1	0	0	1	0	0	0	310						1	2	3	2018/5/29 9:20:15	A15		2018/8/13 9:09:54	2018	A15	76	Moderate depressive episode	F32.100	F33.102	1	0	0	0
11626	106504	106504000	XAAA75238	2	0	1	0	0	0	94946582	00051923	2018/6/25 8:35:34		2	1954/11/5	1	63	0	80	1	0	0	1	0	0	0	310	9					1	2	1	2018/4/10 11:17:49	A15.06		2018/6/25 8:35:34	2018	A15.06	76	Moderate depressive episode	F32.100	F33.900	1	0	0	0
2786	00055788	800800001	NE2641661	3	0	0	1	0	1	00454537	00054494	2018/3/23 14:00:50		1	1958/1/30	1	63			1	0	0	1	0	0	0	310						1	2	3	2017/11/29 14:01:48	A15		2018/2/13 8:35:41	2018	A15	76	Schizophrenia, unspecified	F20.900	F10.500	0	0	0	0
10665	118402	118402000	XAAA75238	2	0	1	0	0	0	00393292	00056109	2019/9/27 7:40:51		2	1956/5/8	1	63	0	80	1	0	0	1	0	0	0	310	9					1	2	1	2019/7/12 11:23:42	A15.06		2019/9/27 7:40:51	2019	A15.06	77	Depressive episode, unspecified (depressive state)	F32.900	F32.900	1	0	0	0
7281	118084	118084000	XAAA75238	2	0	1	0	0	0	00728478	00056000	2019/9/12 9:48:50		2	1955/7/14	1	63	0	80	3	0	0	0	1	0	0	510	9					1	2	1	2019/6/27 12:35:52	A15.01		2019/9/12 9:48:50	2019	A15.01	77	Schizophrenia, unspecified	F20.900	F20.900	0	1	0	0
9749	00058123	800900027	NE2641661	3	0	0	1	0	1	27011005	00057462	2019/12/25 7:58:48		2	1957/9/10	1	63			2	0	1	0	0	0	1	390						1	2	3	2019/10/9 9:50:42	A15		2019/12/25 7:35:42	2019	A15	77	Schizophrenia, unspecified	F20.900	F25.902	0	1	0	0
11126	104037	104037000	XAAA75238	2	0	1	0	0	0	01522674	00033328	2018/4/3 8:00:34		2	1954/8/23	1	63	0	80	1	0	0	1	0	0	0	310	9					1	2	1	2018/1/16 8:14:11	A15.06		2018/4/3 8:00:34	2018	A15.06	77	Recurrent depressive disorder, currently moderate onset	F33.100	F33.100	1	0	0	0
10970	104684	104684000	XAAA75238	2	0	1	0	0	0	00642328	00036372	2018/4/25 10:29:49		2	1954/10/29	1	63	0	80	1	0	0	1	0	0	0	310	9					1	2	1	2018/2/7 8:09:53	A15.01		2018/4/25 10:29:49	2018	A15.01	77	Recurrent depressive disorder, currently moderate onset	F33.100	F33.100	1	0	0	0
10996	123336	123336000	XAAA75238	2	0	1	0	0	0	08535244	00057119	2020/4/3 9:08:33		2	1956/12/25	1	63	0	80	1	0	0	1	0	0	0	310	9					1	2	1	2020/1/16 11:27:37	A15.06		2020/4/3 9:08:33	2020	A15.06	78	Recurrent depressive disorder, currently moderate onset	F33.100	F33.100	1	0	0	0
11795	116319	116319000	XAAA75238	2	0	1	0	0	0	00618689	00044874	2019/7/10 10:26:41		2	1955/6/2	1	63	0	80	1	0	0	1	0	0	0	310	9					1	2	1	2019/4/23 9:37:06	A15.01		2019/7/10 10:26:41	2019	A15.01	78	Tinea pedis	B35.301	F33.900	1	0	0	0
10585	115877	115877000	XAAA75238	2	0	1	0	0	0	01254555	00055382	2019/6/25 7:40:31		1	1955/8/23	1	63	0	80	1	0	0	1	0	0	0	310	9					1	2	1	2019/4/8 9:23:49	A15.06		2019/6/25 7:40:31	2019	A15.06	78	Depressive episode, unspecified (depressive state)	F32.900	F32.900	1	0	0	0
11856	79044	790440000	XK2866706	1	1	0	0	0	0	41482774	1320849	2019/10/15 8:00:00		1	1956/4/9	1	63	0	90	1	0	0	1	0	0	0	310	9					1	2	1	2019/7/29 13:57:05	A15		2019/10/15 8:00:00	2019	A15	78	Recurrent depressive disorder	F33.901	F33.901	1	0	0	0
10720	71615	716150000	XK2866706	1	1	0	0	0	0	94839338	1306607	2018/8/13 7:37:51		2	1954/9/22	1	63	0	90	1	0	0	1	0	0	0	310	9					1	2	1	2018/5/27 9:08:16	A15		2018/8/13 7:37:51	2018	A15	78	depression	F32.902	F32.900	1	0	0	0
10686	84295	842950000	XK2866706	1	1	0	0	0	0	02389452	1326197	2020/7/9 8:19:15		2	1957/2/13	1	63	0	90	1	0	0	1	0	0	0	310	9					1	2	1	2020/4/21 9:11:23	A15		2020/7/9 8:19:15	2020	A15	79	Depressive episode, unspecified	F32.900	F32.900	1	0	0	0
10750	87468	94843	NL3L78803	4	0	0	0	1	1	27525237	22155	2020/3/25 8:00:00		1	1957/3/7	1	63		89	2	0	1	0	0	0	1	390				0	0	1	1	3	2020/1/6 14:15:23	A15.01		2020/3/25 8:00:00	2020	A15.01	79	depression	F32.901	F32.901	1	0	0	0
11922	124355	124355000	XAAA75238	2	0	1	0	0	0	41500426	00056644	2020/7/6 9:00:00		1	1956/5/31	1	63	0	80	1	0	0	1	0	0	0	310	9					1	2	1	2020/4/17 9:39:23	A15.06		2020/7/6 9:00:00	2020	A15.06	80	Generalized anxiety disorder	F41.100	F41.100	0	0	0	1
2173	81421	89762	NL3L78803	4	0	0	0	1	1	62253768	35790	2019/9/22 14:00:00		1	1956/2/2	1	63		28	1	0	0	1	0	0	0	310				0	0	1	1	3	2019/7/4 8:20:03	A15.01		2019/9/22 14:00:00	2019	A15.01	80	Mental disorders caused by craniocerebral trauma	F07.202	F06.900x002	0	0	1	0
11815	116796	116796000	XAAA75238	2	0	1	0	0	0	03001781	00052372	2019/8/2 7:11:19		1	1956/4/25	1	63	0	80	1	0	0	1	0	0	0	310	9					1	2	1	2019/5/14 9:50:02	A15.06		2019/8/2 7:11:19	2019	A15.06	80	Tinea pedis	B35.301	F33.900	1	0	0	0
12860	124040	124040000	XAAA75238	2	0	1	0	0	0	94952761	00038987	2020/6/16 8:00:00		2	1956/7/21	1	63	0	80	1	0	0	1	0	0	0	310	9					1	2	1	2020/3/26 8:08:02	A15.06		2020/6/16 8:00:00	2020	A15.06	82	anemia	D64.903	F45.900	0	0	0	1
2440	125655	125655000	XAAA75238	2	0	1	0	0	0	40966442	00044986	2020/9/29 8:00:15		2	1957/6/12	1	63	0	80	1	0	0	1	0	0	0	310	9					1	2	1	2020/7/8 8:19:56	A15.06		2020/9/29 8:00:15	2020	A15.06	83	Recurrent depressive disorder, unspecified	F33.900	F07.800x002	0	0	1	0
13575	87528	93587	NL3L78803	4	0	0	0	1	1	26982473	20896	2020/3/31 8:00:00		1	1958/10/20	1	63		28	2	0	1	0	0	0	1	390				0	0	1	1	3	2020/1/8 8:17:33	A15.01		2020/3/31 8:00:00	2020	A15.01	83	Moderate mental retardation, other behavioral deficits	F71.800	F71.800	0	0	0	0
3242	71779	79216	NL3L78803	4	0	0	0	1	1	95049889	19047	2018/12/4 10:00:00		1	1955/7/4	1	63		89	1	0	0	1	0	0	0	310				0	0	1	1	3	2018/9/12 13:22:27	A15.01		2018/12/4 10:00:00	2018	A15.01	83	Paranoid schizophrenia	F20.000	F20.000	0	1	0	0
2259	80415	804150000	XK2866706	1	1	0	0	0	0	00454049	1325469	2020/1/13 7:21:06		1	1956/6/9	1	63	0	90	2	1	0	0	0	0	1	999	9					1	2	1	2019/10/21 10:43:10	A15		2020/1/13 7:21:06	2020	A15	84	Mental disorders caused by craniocerebral trauma	F07.202	F06.900x002	0	0	1	0
10069	113887	113887000	XAAA75238	2	0	1	0	0	0	02375696	00009385	2019/4/11 8:40:28		2	1955/3/4	1	63	0	80	3	0	0	0	1	0	0	510	9					1	1	1	2019/1/17 12:43:13	A15.01		2019/4/11 8:40:28	2019	A15.01	84	Bipolar disorder, currently manic episode with psychotic symptoms	F31.200	F31.100	1	0	0	0
8896	87743	94918	NL3L78803	4	0	0	0	1	1	27484561	21180	2020/4/7 10:00:00		1	1957/6/22	1	63		89	2	0	1	0	0	0	1	390				0	0	1	1	3	2020/1/12 16:57:11	A15.01		2020/4/7 10:00:00	2020	A15.01	86	Schizophrenia	F20.901	F20.901	0	1	0	0
6472	79932	799320000	XK2866706	1	1	0	0	0	0	32030524	1328732	2019/12/14 9:00:00		1	1956/1/22	1	63	0	90	2	1	0	0	0	0	1	999	9					1	3	1	2019/9/19 9:44:04	A15		2019/12/14 9:00:00	2019	A15	86	Schizophrenia, unspecified	F20.900	F20.900	0	1	0	0
5891	119333	119333000	XAAA75238	2	0	1	0	0	0	02545213	00055752	2019/11/22 8:00:25		2	1955/9/29	1	63	0	80	3	0	0	0	1	0	0	510	9					1	2	1	2019/8/27 10:11:13	A15.01		2019/11/22 8:00:25	2019	A15.01	87	Schizophrenia, unspecified	F20.900	F20.900	0	1	0	0
2249	78391	783910000	XK2866706	1	1	0	0	0	0	31022315	1308408	2019/9/14 10:27:05		1	1955/8/29	1	63	0	90	2	1	0	0	0	0	1	999	9					1	3	1	2019/6/18 11:28:58	A15		2019/9/14 10:27:05	2019	A15	88	Mental disorders caused by craniocerebral trauma	F07.202	F06.900x002	0	0	1	0
11664	77977	779770000	XK2866706	1	1	0	0	0	0	40983699	1319903	2019/8/23 8:00:00		2	1956/3/8	1	63	0	90	1	0	0	1	0	0	0	310	9					1	2	1	2019/5/27 9:40:47	A15		2019/8/23 8:00:00	2019	A15	88	Recurrent depressive disorder, unspecified	F33.900	F33.900	1	0	0	0
10303	00057509	800600030	NE2641661	3	0	0	1	0	1	50779064	00054799	2019/7/17 13:41:20		2	1957/5/20	1	63			1	0	0	1	0	0	0	310						1	2	3	2019/4/19 9:53:22	A15		2019/7/16 8:20:54	2019	A15	88	Bipolar disorder, unspecified	F31.900	F31.301	1	0	0	0
12557	79000	790000000	XK2866706	1	1	0	0	0	0	00682748	1313072	2019/10/22 9:32:51		2	1955/10/6	1	63	0	90	1	0	0	1	0	0	0	310	9					1	2	1	2019/7/26 11:09:43	A15		2019/10/22 9:32:51	2019	A15	88	Unspecified anxiety disorder	F41.900	F41.900	1	0	0	0
11603	117531	117531000	XAAA75238	2	0	1	0	0	0	00510528	00054869	2019/9/9 12:46:13		2	1955/9/29	1	63	0	80	1	0	0	1	0	0	0	310	9					1	2	1	2019/6/12 10:00:12	A15.06		2019/9/9 12:46:13	2019	A15.06	89	Recurrent depressive disorder, unspecified	F33.900	F33.900	1	0	0	0
7381	120102	120102000	XAAA75238	2	0	1	0	0	0	01672083	00007825	2019/12/18 9:37:07		1	1956/6/22	1	63	0	24	3	0	0	0	1	0	0	510	9					1	2	1	2019/9/20 9:31:15	A15.01		2019/12/18 9:37:07	2019	A15.01	89	Schizophrenia, unspecified	F20.900	F20.900	0	1	0	0
5397	120071	120071000	XAAA75238	2	0	1	0	0	0	27240141	00009692	2019/12/18 9:35:43		1	1956/4/12	1	63	0	27	3	0	0	0	1	0	0	510	9					1	2	1	2019/9/20 9:07:14	A15.01		2019/12/18 9:35:43	2019	A15.01	89	Schizophrenia, unspecified	F20.900	F20.900	0	1	0	0
2946	119971	119971000	XAAA75238	2	0	1	0	0	0	00662878	00022827	2019/12/18 9:35:21		1	1955/10/24	1	63	0	70	3	0	0	0	1	0	0	510	9					1	2	1	2019/9/20 7:48:29	A15.01		2019/12/18 9:35:21	2019	A15.01	89	Mental and behavioral disorders due to alcohol use, unspecified mental and behavioral disorders	F10.900	F10.900	0	0	0	0
5972	120013	120013000	XAAA75238	2	0	1	0	0	0	00538335	00011886	2019/12/18 9:09:09		2	1956/6/1	1	63	0	80	3	0	0	0	1	0	0	510	9					1	2	1	2019/9/20 8:31:14	A15.01		2019/12/18 9:09:09	2019	A15.01	89	Schizophrenia, unspecified	F20.900	F20.900	0	1	0	0
4324	120180	120180000	XAAA75238	2	0	1	0	0	0	00565546	00052436	2019/12/18 8:13:53		1	1955/12/24	1	63	0	80	3	0	0	0	1	0	0	510	9					1	2	1	2019/9/20 9:50:24	A15.01		2019/12/18 8:13:53	2019	A15.01	89	Undifferentiated schizophrenia	F20.300	F20.300	0	1	0	0
9976	120125	120125000	XAAA75238	2	0	1	0	0	0	00318408	00014563	2019/12/18 8:00:45		1	1956/1/30	1	63	0	80	3	0	0	0	1	0	0	510	9					1	2	1	2019/9/20 9:34:36	A15.01		2019/12/18 8:00:45	2019	A15.01	89	Bipolar disorder, currently manic episode without psychotic symptoms	F31.100	F31.100	1	0	0	0
6038	120169	120169000	XAAA75238	2	0	1	0	0	0	01318992	00009785	2019/12/18 8:00:34		1	1956/7/16	1	63	0	24	3	0	0	0	1	0	0	510	9					1	2	1	2019/9/20 9:44:06	A15.01		2019/12/18 8:00:34	2019	A15.01	89	Schizophrenia, unspecified	F20.900	F20.900	0	1	0	0
7061	120050	120050000	XAAA75238	2	0	1	0	0	0	00562353	00014033	2019/12/18 7:00:59		2	1956/5/7	1	63	0	80	3	0	0	0	1	0	0	510	9					1	2	1	2019/9/20 8:56:16	A15.01		2019/12/18 7:00:59	2019	A15.01	89	Schizophrenia, unspecified	F20.900	F20.900	0	1	0	0
10362	120059	120059000	XAAA75238	2	0	1	0	0	0	01150551	00019874	2019/12/18 7:00:01		2	1955/10/17	1	63	0	80	3	0	0	0	1	0	0	510	9					1	2	1	2019/9/20 9:03:20	A15.01		2019/12/18 7:00:01	2019	A15.01	89	Bipolar disorder, unspecified	F31.900	F31.900x001	1	0	0	0
10987	125349	125349000	XAAA75238	2	0	1	0	0	0	40979629	00058033	2020/9/18 11:58:00		2	1956/9/14	1	63	0	90	1	0	0	1	0	0	0	310	9					1	2	1	2020/6/20 15:44:34	A15.06		2020/9/18 11:58:00	2020	A15.06	90	Recurrent depressive disorder, currently moderate onset	F33.100	F33.100	1	0	0	0
11494	124157	124157000	XAAA75238	2	0	1	0	0	0	26357015	00039608	2020/7/1 8:10:47		2	1956/4/29	1	63	0	70	2	0	1	0	0	0	1	390	9					1	2	1	2020/4/2 9:53:56	A15.06		2020/7/1 8:10:47	2020	A15.06	90	Tinea pedis	B35.301	F33.900	1	0	0	0
11661	123586	123586000	XAAA75238	2	0	1	0	0	0	01305356	00057144	2020/5/11 8:00:12		2	1956/3/27	1	63	0	90	1	0	0	1	0	0	0	310	9					1	2	1	2020/2/11 8:09:10	A15.06		2020/5/11 8:00:12	2020	A15.06	90	Recurrent depressive disorder, unspecified	F33.900	F33.900	1	0	0	0
11026	123589	123589000	XAAA75238	2	0	1	0	0	0	01213036	00057266	2020/5/11 7:58:15		2	1956/7/13	1	63	0	80	1	0	0	1	0	0	0	310	9					1	2	1	2020/2/11 8:20:47	A15.06		2020/5/11 7:58:15	2020	A15.06	90	Psychosis	F99.x02	F33.100	1	0	0	0
11736	120928	120928000	XAAA75238	2	0	1	0	0	0	40956709	00056795	2020/1/20 12:28:14		2	1955/12/8	1	63	0	80	1	0	0	1	0	0	0	310	9					1	2	1	2019/10/22 9:02:43	A15.06		2020/1/20 12:28:14	2020	A15.06	90	Mental disorders, not otherwise specified	F99.x01	F33.900	1	0	0	0
10289	117008	117008000	XAAA75238	2	0	1	0	0	0	00344313	00055257	2019/8/21 11:32:00		1	1955/8/20	1	63	0	80	1	0	0	1	0	0	0	310	9					1	2	1	2019/5/23 8:08:02	A15.06		2019/8/21 11:32:00	2019	A15.06	90	Recurrent depressive disorder, currently moderate onset	F33.100	F31.300x002	1	0	0	0
7313	125253	125253000	XAAA75238	2	0	1	0	0	0	01518653	00022843	2020/9/17 16:01:38		1	1956/10/5	1	63	0	80	3	0	0	0	1	0	0	510	9					1	2	1	2020/6/18 9:07:42	A15.01		2020/9/17 16:01:38	2020	A15.01	91	Schizophrenia, unspecified	F20.900	F20.900	0	1	0	0
11057	124220	124220000	XAAA75238	2	0	1	0	0	0	50767982	00054610	2020/7/8 8:00:43		2	1956/12/1	1	63	0	80	1	0	0	1	0	0	0	310	9					1	2	1	2020/4/8 8:05:48	A15.06		2020/7/8 8:00:43	2020	A15.06	91	Recurrent depressive disorder, currently moderate onset	F33.100	F33.100	1	0	0	0
12025	83676	836760000	XK2866706	1	1	0	0	0	0	26811537	1322158	2020/5/21 10:00:00		2	1956/4/22	1	63	0	90	2	0	1	0	0	0	1	390	9					1	2	1	2020/2/20 9:07:27	A15		2020/5/21 10:00:00	2020	A15	91	Mixed anxiety and depressive disorder	F41.200	F41.200	0	0	0	1
11923	123616	123616000	XAAA75238	2	0	1	0	0	0	40922407	00055692	2020/5/15 9:00:09		1	1956/9/26	1	63	0	80	1	0	0	1	0	0	0	310	9					1	2	1	2020/2/14 8:57:26	A15.06		2020/5/15 9:00:09	2020	A15.06	91	Generalized anxiety disorder	F41.100	F41.100	0	0	0	1
10810	79685	796850000	XK2866706	1	1	0	0	0	0	28533726	1309525	2019/12/6 7:26:40		2	1955/9/29	1	63	0	90	2	0	1	0	0	0	1	390	9					1	2	1	2019/9/6 9:18:26	A15		2019/12/6 7:26:40	2019	A15	91	depression	F32.902	F32.902	1	0	0	0
6714	69816	698160000	XK2866706	1	1	0	0	0	0	12059293	1309126	2018/6/27 8:00:00		2	1955/2/14	1	63	0	90	2	1	0	0	0	0	1	999	9					1	3	1	2018/3/28 13:41:40	A15		2018/6/27 8:00:00	2018	A15	91	Schizophrenia, unspecified	F20.900	F20.900	0	1	0	0
10654	63672	636720000	XK2866706	1	1	0	0	0	0	20071079	1308834	2018/1/18 8:00:00		2	1954/4/14	1	63	0	90	2	1	0	0	0	0	1	999	9					1	3	1	2017/10/19 8:14:34	A15		2018/1/18 8:00:00	2018	A15	91	Bipolar disorder, currently mild or moderate depressive episode	F31.300	F32.900	1	0	0	0
12483	125094	125094000	XAAA75238	2	0	1	0	0	0	90194681	00033153	2020/9/17 8:54:02		2	1956/8/10	1	63	0	80	1	0	0	1	0	0	0	310	9					1	2	1	2020/6/17 8:03:25	A15.06		2020/9/17 8:54:02	2020	A15.06	92	Unspecified anxiety disorder	F41.900	F41.900	1	0	0	0
12459	83160	831600000	XK2866706	1	1	0	0	0	0	40976326	1329143	2020/4/7 11:14:12		2	1957/1/7	1	63	0	90	1	0	0	1	0	0	0	310	9					1	2	1	2020/1/6 9:32:30	A15		2020/4/7 11:14:12	2020	A15	92	Unspecified anxiety disorder	F41.900	F41.900	1	0	0	0
11687	121966	121966000	XAAA75238	2	0	1	0	0	0	00720216	00051143	2020/3/5 9:47:06		2	1956/2/26	1	63	0	80	1	0	0	1	0	0	0	310	9					1	2	1	2019/12/4 10:34:51	A15.06		2020/3/5 9:47:06	2020	A15.06	92	Recurrent depressive disorder, unspecified	F33.900	F33.900	1	0	0	0
3896	78138	781380000	XK2866706	1	1	0	0	0	0	23033847	1309051	2019/9/4 8:00:00		1	1956/3/31	1	63	0	90	2	1	0	0	0	0	1	999	9					1	3	1	2019/6/4 13:29:09	A15		2019/9/4 8:00:00	2019	A15	92	Paranoid schizophrenia	F20.000	F20.002	0	1	0	0
10840	00057630	800800043	NE2641661	3	0	0	1	0	1	50792915	00057630	2019/9/3 8:46:11		2	1958/2/1	1	63			1	0	0	1	0	0	0	310						1	2	3	2019/6/3 13:48:59	A15		2019/9/3 8:39:55	2019	A15	92	Depressive episode, unspecified	F32.900	F32.902	1	0	0	0
6057	117799	117799000	XAAA75238	2	0	1	0	0	0	01672083	00007825	2019/9/20 9:30:04		1	1956/6/22	1	63	0	24	3	0	0	0	1	0	0	510	9					1	2	1	2019/6/20 8:43:43	A15.01		2019/9/20 9:30:04	2019	A15.01	92	Schizophrenia, unspecified	F20.900	F20.900	0	1	0	0
2944	117848	117848000	XAAA75238	2	0	1	0	0	0	00662878	00022827	2019/9/20 8:30:23		1	1955/10/24	1	63	0	70	3	0	0	0	1	0	0	510	9					1	2	1	2019/6/20 9:06:20	A15.01		2019/9/20 8:30:23	2019	A15.01	92	Mental and behavioral disorders due to alcohol use, unspecified mental and behavioral disorders	F10.900	F10.900	0	0	0	0
10062	117814	117814000	XAAA75238	2	0	1	0	0	0	00318408	00014563	2019/9/20 8:00:50		1	1956/1/30	1	63	0	80	3	0	0	0	1	0	0	510	9					1	2	1	2019/6/20 8:48:37	A15.01		2019/9/20 8:00:50	2019	A15.01	92	Bipolar disorder, currently manic episode without psychotic symptoms	F31.100	F31.100	1	0	0	0
7118	117772	117772000	XAAA75238	2	0	1	0	0	0	00562353	00014033	2019/9/20 7:00:31		2	1956/5/7	1	63	0	80	3	0	0	0	1	0	0	510	9					1	2	1	2019/6/20 7:59:08	A15.01		2019/9/20 7:00:31	2019	A15.01	92	Schizophrenia, unspecified	F20.900	F20.900	0	1	0	0
6858	117760	117760000	XAAA75238	2	0	1	0	0	0	00538335	00011886	2019/9/20 13:02:51		2	1956/6/1	1	63	0	80	3	0	0	0	1	0	0	510	9					1	2	1	2019/6/20 7:36:41	A15.01		2019/9/20 13:02:51	2019	A15.01	92	Schizophrenia, unspecified	F20.900	F20.900	0	1	0	0
9025	77625	776250000	XK2866706	1	1	0	0	0	0	36032438	1323097	2019/8/6 7:30:00		2	1955/12/21	1	63	0	90	2	1	0	0	0	0	1	999	9					1	3	1	2019/5/6 14:07:48	A15		2019/8/6 7:30:00	2019	A15	92	Schizophrenia	F20.901	F20.901	0	1	0	0
4902	65385	653850000	XK2866706	1	1	0	0	0	0	15121806	1308752	2018/3/6 8:00:00		1	1954/11/28	1	63	0	90	2	1	0	0	0	0	1	999	9					1	3	1	2017/12/4 10:34:31	A15		2018/3/6 8:00:00	2018	A15	92	Schizophrenia, unspecified	F20.900	F20.900	0	1	0	0
9765	79770	797700000	XK2866706	1	1	0	0	0	0	14170983	1310480	2019/12/12 8:00:00		1	1956/1/18	1	63	0	90	2	1	0	0	0	0	1	999	9					1	3	1	2019/9/10 14:23:29	A15		2019/12/12 8:00:00	2019	A15	93	Mania with psychotic symptoms	F30.200	F30.200	1	0	0	0
12838	124771	124771000	XAAA75238	2	0	1	0	0	0	01478704	00017635	2020/8/28 8:00:11		2	1957/1/12	1	63	0	80	1	0	0	1	0	0	0	310	9					1	2	1	2020/5/26 10:57:09	A15.06		2020/8/28 8:00:11	2020	A15.06	94	Neurasthenia	F48.002	F45.200	0	0	0	1
10800	74434	744340000	XK2866706	1	1	0	0	0	0	44126882	1321318	2019/2/1 8:00:00		1	1955/3/18	1	63	0	90	1	0	0	1	0	0	0	310	9					1	2	1	2018/10/30 8:34:52	A15		2019/2/1 8:00:00	2019	A15	94	depression	F32.902	F32.902	1	0	0	0
2940	124955	124955000	XAAA75238	2	0	1	0	0	0	00653059	00055276	2020/9/11 9:09:43		1	1957/3/28	1	63	0	80	1	0	0	1	0	0	0	310	9					1	2	1	2020/6/8 9:23:38	A15.06		2020/9/11 9:09:43	2020	A15.06	95	Mental and behavioral disorders due to alcohol use, unspecified mental and behavioral disorders	F10.900	F10.900	0	0	0	0
6052	102756	102756000	XAAA75238	2	0	1	0	0	0	Z102756	00011914	2018/3/21 8:00:00		1	1954/2/13	1	63	0	80	4	0	0	0	0	1	0	910	9					1	2	1	2017/12/16 15:07:08	A15.01		2018/3/21 8:00:00	2018	A15.01	95	Schizophrenia, unspecified	F20.900	F20.900	0	1	0	0
12186	65659	656590000	XK2866706	1	1	0	0	0	0	36080931	1325324	2018/3/13 9:14:57		1	1954/8/21	1	63	0	90	2	1	0	0	0	0	1	999	9					1	3	1	2017/12/7 8:51:46	A15		2018/3/13 9:14:57	2018	A15	96	Cerebral organic psychosis	F09. 02	F41.201	1	0	0	0
1823	115362	115362000	XAAA75238	2	0	1	0	0	0	00380929	00055226	2019/6/24 10:15:47		2	1955/10/11	1	63	0	80	1	0	0	1	0	0	0	310	9					1	2	1	2019/3/19 9:12:51	A15.06		2019/6/24 10:15:47	2019	A15.06	97	Mental disorders, not otherwise specified	F99.x01	F06.300	0	0	1	0
2347	87368	95484	NL3L78803	4	0	0	0	1	1	29445775	36504	2020/4/10 8:00:00		1	1956/9/15	1	63		28	2	0	1	0	0	0	1	390				0	0	1	1	3	2020/1/3 16:20:04	A15.01		2020/4/10 8:00:00	2020	A15.01	98	Mental disorder caused by cerebrovascular disease	F07.802	F07.800x002	0	0	1	0
11018	123489	123489000	XAAA75238	2	0	1	0	0	0	00653702	00051033	2020/5/8 8:00:28		1	1957/2/2	1	63	0	80	1	0	0	1	0	0	0	310	9					1	2	1	2020/1/30 7:54:43	A15.06		2020/5/8 8:00:28	2020	A15.06	99	Recurrent depressive disorder, currently moderate onset	F33.100	F33.100	1	0	0	0
4982	79646	796460000	XK2866706	1	1	0	0	0	0	23033847	1309051	2019/12/12 8:10:46		1	1956/3/31	1	63	0	90	2	1	0	0	0	0	1	999	9					1	3	1	2019/9/4 13:33:08	A15		2019/12/12 8:10:46	2019	A15	99	Schizophrenia, unspecified	F20.900	F20.900	0	1	0	0
10573	124892	124892000	XAAA75238	2	0	1	0	0	0	02311460	00057929	2020/9/11 10:17:09		1	1956/11/20	1	63	0	80	1	0	0	1	0	0	0	310	9					1	2	1	2020/6/3 9:01:53	A15.06		2020/9/11 10:17:09	2020	A15.06	100	Depressive episode, unspecified (depressive state)	F32.900	F32.900	1	0	0	0
5904	114093	114093000	XAAA75238	2	0	1	0	0	0	00352456	00018999	2019/5/7 9:00:00		2	1955/8/1	1	63	0	80	3	0	0	0	1	0	0	510	9					1	2	1	2019/1/27 18:42:09	A15.01		2019/5/7 9:00:00	2019	A15.01	100	Schizophrenia, unspecified	F20.900	F20.900	0	1	0	0
1804	113039	113039000	XAAA75238	2	0	1	0	0	0	01319204	00010295	2019/3/29 16:41:25		1	1955/4/29	1	63	0	24	3	0	0	0	1	0	0	510	9					1	2	1	2018/12/19 8:31:05	A15.01		2019/3/29 16:41:25	2019	A15.01	100	Schizophrenia, unspecified	F20.900	F05.901	0	1	0	0
6284	69011	690110000	XK2866706	1	1	0	0	0	0	15121806	1308752	2018/6/14 10:00:00		1	1954/11/28	1	63	0	90	2	1	0	0	0	0	1	999	9					1	3	1	2018/3/6 14:10:05	A15		2018/6/14 10:00:00	2018	A15	100	Schizophrenia, unspecified	F20.900	F20.900	0	1	0	0
10519	67044	670440000	XK2866706	1	1	0	0	0	0	W2006041	1306913	2018/4/11 14:43:48		2	1954/4/19	1	63	0	90	1	0	0	1	0	0	0	310	9					1	3	1	2018/1/1 9:40:23	A15		2018/4/11 14:43:48	2018	A15	100	Depressive episode, unspecified	F32.900	F32.900	1	0	0	0
9131	87387	95303	NL3L78803	4	0	0	0	1	1	26936636	19190	2020/4/14 10:00:00		1	1957/4/21	1	63		28	2	0	1	0	0	0	1	390				0	0	1	1	3	2020/1/4 7:19:06	A15.01		2020/4/14 10:00:00	2020	A15.01	101	Schizophrenia	F20.901	F20.901	0	1	0	0
11073	123322	123322000	XAAA75238	2	0	1	0	0	0	02546956	00055261	2020/4/28 7:48:00		2	1956/2/10	1	63	0	80	1	0	0	1	0	0	0	310	9					1	2	1	2020/1/16 8:48:32	A15.06		2020/4/28 7:48:00	2020	A15.06	103	Recurrent depressive disorder, currently moderate onset	F33.100	F33.100	1	0	0	0
11767	125557	125557000	XAAA75238	2	0	1	0	0	0	E1030540	00054702	2020/10/12 8:41:00		2	1956/8/31	1	63	0	80	2	1	0	0	0	0	1	999	9					1	2	1	2020/7/1 14:01:33	A15.06		2020/10/12 8:41:00	2020	A15.06	103	Recurrent depressive disorder, unspecified	F33.900	F33.900	1	0	0	0
4116	00056975	800500248	NE2641661	3	0	0	1	0	1	80365511	00055416	2019/4/9 14:24:17		1	1957/9/10	1	63			2	1	0	0	0	0	1	999						1	2	3	2018/12/26 8:22:41	A15		2019/4/9 13:53:25	2019	A15	104	Schizophrenia, unspecified	F20.900	F20.300	0	1	0	0
8394	00058753	800600050	NE2641661	3	0	0	1	0	1	00471983	00054489	2020/9/8 9:31:41		1	1957/6/23	1	63			1	0	0	1	0	0	0	310						1	2	3	2020/5/26 7:54:18	A15		2020/9/8 9:09:07	2020	A15	105	Schizophrenia, unspecified	F20.900	F20.900	0	1	0	0
10443	114161	114161000	XAAA75238	2	0	1	0	0	0	00510528	00054869	2019/5/14 11:07:06		2	1955/9/29	1	63	0	80	1	0	0	1	0	0	0	310	9					1	2	1	2019/1/29 8:44:02	A15.06		2019/5/14 11:07:06	2019	A15.06	105	Mental disorders, not otherwise specified	F99.x01	F32.100	1	0	0	0
8436	00056834	800600022	NE2641661	3	0	0	1	0	1	00471983	00054489	2019/2/21 8:23:08		1	1957/6/23	1	63			1	0	0	1	0	0	0	310						1	2	3	2018/11/7 10:14:19	A15		2019/2/21 8:13:57	2019	A15	106	Schizophrenia, unspecified	F20.900	F20.900	0	1	0	0
10280	107544	107544000	XAAA75238	2	0	1	0	0	0	01237248	00049035	2018/8/31 11:18:14		2	1954/12/18	1	63	0	80	1	0	0	1	0	0	0	310	9					1	2	1	2018/5/17 8:32:52	A15.06		2018/8/31 11:18:14	2018	A15.06	106	anemia	D64.903	F31.300x002	1	0	0	0
7625	72371	723710000	XK2866706	1	1	0	0	0	0	12059293	1309126	2018/10/11 8:00:00		2	1955/2/14	1	63	0	90	2	1	0	0	0	0	1	999	9					1	3	1	2018/6/27 13:57:43	A15		2018/10/11 8:00:00	2018	A15	106	Schizophrenia, unspecified	F20.900	F20.900	0	1	0	0
10953	116271	116271000	XAAA75238	2	0	1	0	0	0	01134528	00050331	2019/8/8 11:40:32		1	1955/9/13	1	63	0	80	1	0	0	1	0	0	0	310	9					1	2	1	2019/4/22 9:35:11	A15.06		2019/8/8 11:40:32	2019	A15.06	108	Recurrent depressive disorder, currently moderate onset	F33.100	F33.100	1	0	0	0
12694	00058619	800700022	NE2641661	3	0	0	1	0	1	27699937	00058619	2020/4/30 9:19:30		2	1958/1/30	1	63			1	0	0	1	0	0	0	310						1	2	3	2020/1/12 9:31:32	A15		2020/4/30 9:16:51	2020	A15	109	Schizophrenia, unspecified	F20.900	F44.900	1	0	0	0
12891	66177	661770000	XK2866706	1	1	0	0	0	0	19063697	1314152	2018/4/2 8:08:18		2	1954/11/30	1	63	0	90	2	1	0	0	0	0	1	999	9					1	3	1	2017/12/14 10:15:35	A15		2018/4/2 8:08:18	2018	A15	109	Neurosis	F48.903	F48.901	1	0	0	0
3869	00057399	800800038	NE2641661	3	0	0	1	0	1	58066707	00057399	2019/7/1 9:15:30		2	1957/6/24	1	63			1	0	0	1	0	0	0	310						1	2	3	2019/3/13 14:11:15	A15		2019/7/1 8:27:20	2019	A15	110	Schizophrenia, unspecified	F20.900	F20.000	0	1	0	0
4227	00056792	800500235	NE2641661	3	0	0	1	0	1	51107038	00055842	2019/2/20 9:26:53		1	1958/1/1	1	63			1	0	0	1	0	0	0	310						1	2	3	2018/11/2 9:04:48	A15		2019/2/20 8:38:41	2019	A15	110	Schizophrenia, unspecified	F20.900	F20.300	0	1	0	0
10917	116843	116843000	XAAA75238	2	0	1	0	0	0	95147487	00038273	2019/9/4 8:00:54		2	1955/11/11	1	63	0	80	1	0	0	1	0	0	0	310	9					1	2	1	2019/5/16 8:17:25	A15.06		2019/9/4 8:00:54	2019	A15.06	111	Recurrent depressive disorder, currently moderate onset	F33.100	F33.100	1	0	0	0
6232	66080	660800000	XK2866706	1	1	0	0	0	0	25081215	1322513	2018/4/3 8:00:00		1	1954/1/12	1	63	0	90	2	1	0	0	0	0	1	999	9					1	3	1	2017/12/13 9:51:14	A15		2018/4/3 8:00:00	2018	A15	111	Schizophrenia, unspecified	F20.900	F20.900	0	1	0	0
2475	90839	101329	NL3L78803	4	0	0	0	1	1	26464606	31748	2020/10/16 8:00:00		1	1957/8/13	1	63		28	2	0	1	0	0	0	1	390				0	0	1	1	3	2020/6/26 9:50:38	A15.01		2020/10/16 8:00:00	2020	A15.01	112	Mental disorder caused by cerebrovascular disease	F07.802	F07.800x002	0	0	1	0
9330	75223	752230000	XK2866706	1	1	0	0	0	0	25060315	1309372	2019/4/4 8:00:00		2	1955/11/25	1	63	0	90	2	1	0	0	0	0	1	999	9					1	3	1	2018/12/13 13:26:25	A15		2019/4/4 8:00:00	2019	A15	112	Schizophrenia	F20.901	F20.901	0	1	0	0
14042	00057228	801000002	NE2641661	3	0	0	1	0	1	94727864	00054688	2019/6/19 8:42:36		1	1957/4/7	1	63			2	0	1	0	0	0	1	390						1	2	3	2019/2/26 8:26:14	A15		2019/6/19 8:08:57	2019	A15	113	epilepsy	G40.901	G40.903+F02.802*	0	0	1	0
10424	118734	118734000	XAAA75238	2	0	1	0	0	0	02544200	00056224	2019/11/19 13:06:06		2	1955/9/24	1	63	0	80	1	0	0	1	0	0	0	310	9					1	2	1	2019/7/29 8:05:51	A15.06		2019/11/19 13:06:06	2019	A15.06	113	Moderate depressive episode	F32.100	F32.100	1	0	0	0
10048	104972	104972000	XAAA75238	2	0	1	0	0	0	40967207	00009388	2018/6/15 8:41:30		1	1954/11/5	1	63	0	80	3	0	0	0	1	0	0	510	9					1	2	1	2018/2/22 11:45:52	A15.01		2018/6/15 8:41:30	2018	A15.01	113	Bipolar disorder, currently manic episode without psychotic symptoms	F31.100	F31.100	1	0	0	0
5099	66954	669540000	XK2866706	1	1	0	0	0	0	01486203	1308371	2018/4/24 8:00:00		1	1954/7/30	1	63	0	90	1	0	0	1	0	0	0	310	9					1	2	1	2018/1/1 8:53:10	A15		2018/4/24 8:00:00	2018	A15	113	Schizophrenia, unspecified	F20.900	F20.900	0	1	0	0
3562	87476	95501	NL3L78803	4	0	0	0	1	1	26382646	35615	2020/4/30 9:13:00		2	1957/4/17	1	63		28	2	0	1	0	0	0	1	390				0	0	1	1	3	2020/1/7 7:23:22	A15.01		2020/4/30 9:13:00	2020	A15.01	114	Paranoid schizophrenia	F20.000	F20.000	0	1	0	0
4304	00057225	801000003	NE2641661	3	0	0	1	0	1	50773066	00056218	2019/6/20 9:31:12		1	1957/6/30	1	63			1	0	0	1	0	0	0	310						1	2	3	2019/2/26 8:28:45	A15		2019/6/20 8:09:36	2019	A15	114	Schizophrenia, unspecified	F20.900	F20.300	0	1	0	0
8875	75115	83221	NL3L78803	4	0	0	0	1	1	95049889	19047	2019/4/11 10:00:00		1	1955/7/4	1	63		28	1	0	0	1	0	0	0	310				0	0	1	1	3	2018/12/18 14:35:40	A15.01		2019/4/11 10:00:00	2019	A15.01	114	Schizophrenia	F20.901	F20.901	0	1	0	0
8279	66889	668890000	XK2866706	1	1	0	0	0	0	01140016	1307350	2018/4/25 8:00:00		2	1954/10/25	1	63	0	90	1	0	0	1	0	0	0	310	9					1	2	1	2018/1/1 8:28:44	A15		2018/4/25 8:00:00	2018	A15	114	Schizophrenia, unspecified	F20.900	F20.900	0	1	0	0
10914	120205	120205000	XAAA75238	2	0	1	0	0	0	95147487	00038273	2020/1/16 8:00:13		2	1955/11/11	1	63	0	80	1	0	0	1	0	0	0	310	9					1	2	1	2019/9/23 8:12:08	A15.06		2020/1/16 8:00:13	2020	A15.06	115	Recurrent depressive disorder, currently moderate onset	F33.100	F33.100	1	0	0	0
9753	00057462	800600033	NE2641661	3	0	0	1	0	1	27011005	00057462	2019/8/1 11:15:23		2	1957/9/10	1	63			2	0	1	0	0	0	1	390						1	2	3	2019/4/8 8:17:29	A15		2019/8/1 9:35:37	2019	A15	115	Schizophrenia, unspecified	F20.900	F25.902	0	1	0	0
14043	00055722	800500165	NE2641661	3	0	0	1	0	1	94727864	00054688	2018/3/19 10:33:27		1	1957/4/7	1	63			2	0	1	0	0	0	1	390						1	2	3	2017/11/24 7:58:35	A15		2018/3/19 10:13:06	2018	A15	115	epilepsy	G40.901	G40.903+F02.802*	0	0	1	0
2267	83977	839770000	XK2866706	1	1	0	0	0	0	00454049	1325469	2020/7/21 7:27:13		1	1956/6/9	1	63	0	90	2	1	0	0	0	0	1	999	9					1	2	1	2020/3/27 14:27:25	A15		2020/7/21 7:27:13	2020	A15	116	Mental disorders caused by craniocerebral trauma	F07.202	F06.900x002	0	0	1	0
9010	79436	794360000	XK2866706	1	1	0	0	0	0	25060315	1309372	2019/12/15 7:52:11		2	1955/11/25	1	63	0	90	2	1	0	0	0	0	1	999	9					1	3	1	2019/8/21 13:39:09	A15		2019/12/15 7:52:11	2019	A15	116	Schizophrenia	F20.901	F20.901	0	1	0	0
4720	00057404	801000015	NE2641661	3	0	0	1	0	1	94727262	00054485	2019/7/10 10:06:38		1	1957/8/18	1	63			1	0	0	1	0	0	0	310						1	2	3	2019/3/14 10:07:36	A15		2019/7/10 9:30:03	2019	A15	118	Schizophrenia, unspecified	F20.900	F20.500	0	1	0	0
4012	00056719	800500239	NE2641661	3	0	0	1	0	1	50773066	00056218	2019/2/25 9:03:31		1	1957/6/30	1	63			1	0	0	1	0	0	0	310						1	2	3	2018/10/30 8:36:02	A15		2019/2/25 8:34:06	2019	A15	118	Schizophrenia, unspecified	F20.900	F20.300	0	1	0	0
11237	119232	119232000	XAAA75238	2	0	1	0	0	0	E1030540	00054702	2019/12/17 15:32:06		2	1956/8/31	1	63	0	80	2	1	0	0	0	0	1	999	9					1	2	1	2019/8/21 14:47:29	A15.06		2019/12/17 15:32:06	2019	A15.06	118	Recurrent depressive disorder, currently moderate onset	F33.100	F33.100	1	0	0	0
3682	00055755	800600003	NE2641661	3	0	0	1	0	1	51108296	00054527	2018/3/26 15:49:46		2	1957/3/7	1	63			1	0	0	1	0	0	0	310						1	2	3	2017/11/27 8:40:33	A15		2018/3/26 15:22:07	2018	A15	119	Schizophrenia, unspecified	F20.900	F20.000	0	1	0	0
10234	83495	834950000	XK2866706	1	1	0	0	0	0	40973507	1309817	2020/5/22 8:00:00		2	1956/3/18	1	63	0	90	1	0	0	1	0	0	0	310	9					1	2	1	2020/1/23 14:18:49	A15		2020/5/22 8:00:00	2020	A15	120	Bipolar disorder, currently mild or moderate depressive episode	F31.300	F31.300x002	1	0	0	0
10466	117120	117120000	XAAA75238	2	0	1	0	0	0	07332910	00055765	2019/9/24 9:00:49		2	1955/8/17	1	63	0	80	1	0	0	1	0	0	0	310	9					1	2	1	2019/5/27 13:16:33	A15.01		2019/9/24 9:00:49	2019	A15.01	120	Depressive state	F32.400	F32.400	1	0	0	0
2242	75349	753490000	XK2866706	1	1	0	0	0	0	34059313	1323370	2019/4/16 7:40:33		1	1955/3/22	1	63	0	90	2	1	0	0	0	0	1	999	9					1	3	1	2018/12/17 13:53:30	A15		2019/4/16 7:40:33	2019	A15	120	Mental disorders caused by craniocerebral trauma	F07.202	F06.900x002	0	0	1	0
3980	00056742	800900013	NE2641661	3	0	0	1	0	1	50756572	00054514	2019/2/28 10:54:37		2	1957/11/8	1	63			1	0	0	1	0	0	0	310						1	2	3	2018/10/31 13:28:05	A15		2019/2/28 10:11:41	2019	A15	120	Schizophrenia, unspecified	F20.900	F20.300	0	1	0	0
3366	00056733	800900012	NE2641661	3	0	0	1	0	1	51108296	00054527	2019/2/27 10:48:56		2	1957/3/7	1	63			1	0	0	1	0	0	0	310						1	2	3	2018/10/30 12:05:03	A15		2019/2/27 10:09:04	2019	A15	120	Schizophrenia, unspecified	F20.900	F20.000	0	1	0	0
4057	00058041	800700019	NE2641661	3	0	0	1	0	1	Z00058041	00058041	2019/12/30 9:46:54		1	1958/1/1	1	63			4	0	0	0	0	1	0	910						1	2	3	2019/8/31 14:46:41	A15		2019/12/30 9:00:51	2019	A15	121	Schizophrenia, unspecified	F20.900	F20.300	0	1	0	0
6215	00057200	800600028	NE2641661	3	0	0	1	0	1	00471983	00054489	2019/6/24 9:58:53		1	1957/6/23	1	63			1	0	0	1	0	0	0	310						1	2	3	2019/2/22 8:59:12	A15		2019/6/24 9:13:27	2019	A15	122	Schizophrenia, unspecified	F20.900	F20.900	0	1	0	0
4777	00056861	800500246	NE2641661	3	0	0	1	0	1	25468472	00054499	2019/3/11 9:05:42		1	1957/7/16	1	63			1	0	0	1	0	0	0	310						1	2	3	2018/11/9 8:23:13	A15		2019/3/11 8:53:31	2019	A15	122	Schizophrenia, unspecified	F20.900	F20.500	0	1	0	0
9053	74936	749360000	XK2866706	1	1	0	0	0	0	23033446	1306582	2019/4/6 17:54:04		2	1955/6/25	1	63	0	90	2	1	0	0	0	0	1	999	9					1	3	1	2018/12/4 11:33:29	A15		2019/4/6 17:54:04	2019	A15	123	Schizophrenia	F20.901	F20.901	0	1	0	0
14041	00057677	801000029	NE2641661	3	0	0	1	0	1	94727864	00054688	2019/10/21 8:42:32		1	1957/4/7	1	63			2	0	1	0	0	0	1	390						1	2	3	2019/6/20 8:14:28	A15		2019/10/21 8:29:56	2019	A15	123	epilepsy	G40.901	G40.903+F02.802*	0	0	1	0
12819	81177	811770000	XK2866706	1	1	0	0	0	0	41500685	1323603	2020/4/7 7:50:00		2	1956/11/5	1	63	0	90	1	0	0	1	0	0	0	310	9					1	2	1	2019/12/5 11:36:46	A15		2020/4/7 7:50:00	2020	A15	124	Hysterical psychosis	F44.903	F44.903	0	0	0	1
4755	00056860	800700014	NE2641661	3	0	0	1	0	1	94727262	00054485	2019/3/14 9:38:39		1	1957/8/18	1	63			1	0	0	1	0	0	0	310						1	2	3	2018/11/9 8:24:28	A15		2019/3/13 10:21:01	2019	A15	124	Schizophrenia, unspecified	F20.900	F20.500	0	1	0	0
14019	00056676	800500239	NE2641661	3	0	0	1	0	1	94727864	00054688	2019/2/25 8:59:02		1	1957/4/7	1	63			2	0	1	0	0	0	1	390						1	2	3	2018/10/24 8:26:03	A15		2019/2/25 8:25:11	2019	A15	124	epilepsy	G40.901	G40.903+F02.802*	0	0	1	0
5743	00057184	801000007	NE2641661	3	0	0	1	0	1	51107038	00055842	2019/6/26 8:47:37		1	1958/1/1	1	63			1	0	0	1	0	0	0	310						1	2	3	2019/2/21 8:45:21	A15		2019/6/26 8:01:24	2019	A15	125	Schizophrenia, unspecified	F20.900	F20.900	0	1	0	0
9611	79099	790990000	XK2866706	1	1	0	0	0	0	28108547	1306399	2019/12/4 8:58:08		2	1955/12/9	1	63	0	90	2	0	1	0	0	0	1	390	9					1	2	1	2019/8/1 14:54:08	A15		2019/12/4 8:58:08	2019	A15	125	Schizophrenia, unspecified	F20.900	F20.901	0	1	0	0
5782	00057747	801000034	NE2641661	3	0	0	1	0	1	51107038	00055842	2019/10/30 8:35:06		1	1958/1/1	1	63			1	0	0	1	0	0	0	310						1	2	3	2019/6/27 8:20:48	A15		2019/10/30 8:06:36	2019	A15	125	Schizophrenia, unspecified	F20.900	F20.900	0	1	0	0
8380	00057722	800600038	NE2641661	3	0	0	1	0	1	00471983	00054489	2019/10/28 8:56:20		1	1957/6/23	1	63			1	0	0	1	0	0	0	310						1	2	3	2019/6/25 10:04:21	A15		2019/10/28 8:21:35	2019	A15	125	Schizophrenia, unspecified	F20.900	F20.900	0	1	0	0
11809	114462	114462000	XAAA75238	2	0	1	0	0	0	01525877	00050571	2019/6/21 9:25:51		2	1955/3/19	1	63	0	80	1	0	0	1	0	0	0	310	9					1	2	1	2019/2/14 8:40:22	A15.06		2019/6/21 9:25:51	2019	A15.06	127	Recurrent depressive disorder, unspecified	F33.900	F33.900	1	0	0	0
8232	75108	751080000	XK2866706	1	1	0	0	0	0	21079358	1316141	2019/4/16 7:38:14		2	1955/8/27	1	63	0	90	2	1	0	0	0	0	1	999	9					1	3	1	2018/12/10 12:10:36	A15		2019/4/16 7:38:14	2019	A15	127	Schizophrenia, unspecified	F20.900	F20.900	0	1	0	0
12899	69973	699730000	XK2866706	1	1	0	0	0	0	19063697	1314152	2018/8/7 8:22:00		2	1954/11/30	1	63	0	90	2	1	0	0	0	0	1	999	9					1	3	1	2018/4/2 13:18:09	A15		2018/8/7 8:22:00	2018	A15	127	Neurosis	F48.903	F48.901	1	0	0	0
10497	68394	683940000	XK2866706	1	1	0	0	0	0	40705278	1306316	2018/6/15 15:00:00		2	1954/12/24	1	63	0	90	1	0	0	1	0	0	0	310	9					1	2	1	2018/2/7 12:39:43	A15		2018/6/15 15:00:00	2018	A15	128	Depressive episode, unspecified	F32.900	F32.900	1	0	0	0
9489	79175	791750000	XK2866706	1	1	0	0	0	0	36032438	1323097	2019/12/13 8:00:00		2	1955/12/21	1	63	0	90	2	1	0	0	0	0	1	999	9					1	3	1	2019/8/6 11:42:38	A15		2019/12/13 8:00:00	2019	A15	129	Schizophrenia	F20.901	F20.901	0	1	0	0
12384	68237	682370000	XK2866706	1	1	0	0	0	0	16062484	1324599	2018/6/11 9:39:09		1	1954/6/5	1	63	0	90	2	1	0	0	0	0	1	999	9					1	3	1	2018/2/1 13:32:08	A15		2018/6/11 9:39:09	2018	A15	130	Cerebral organic psychosis	F09. 02	F41.201	1	0	0	0
11905	00056488	800500220	NE2641661	3	0	0	1	0	1	51630150	00054716	2018/11/22 15:06:52		1	1957/8/30	1	63			1	0	0	1	0	0	0	310						1	2	3	2018/7/13 8:50:14	A15		2018/11/22 15:02:33	2018	A15	132	Moderate depressive episode	F32.100	F34.103	1	0	0	0
12932	88699	95610	NL3L78803	4	0	0	0	1	1	26982473	20896	2020/8/13 8:00:00		1	1958/10/20	1	63		28	2	0	1	0	0	0	1	390				0	0	1	1	3	2020/4/2 7:05:47	A15.01		2020/8/13 8:00:00	2020	A15.01	133	Moderate mental retardation with no or mild behavioral deficits	F71.000	F71.000	0	0	0	0
3854	00057273	800800041	NE2641661	3	0	0	1	0	1	51108296	00054527	2019/7/11 10:10:14		2	1957/3/7	1	63			1	0	0	1	0	0	0	310						1	2	3	2019/2/28 9:16:11	A15		2019/7/11 9:53:24	2019	A15	133	Schizophrenia, unspecified	F20.900	F20.000	0	1	0	0
4653	00055808	800700004	NE2641661	3	0	0	1	0	1	25468472	00054499	2018/6/27 18:02:58		1	1957/7/16	1	63			1	0	0	1	0	0	0	310						1	2	3	2017/12/4 9:02:08	A15		2018/5/15 8:53:46	2018	A15	134	Schizophrenia, unspecified	F20.900	F20.500	0	1	0	0
4028	00055668	800700006	NE2641661	3	0	0	1	0	1	50756572	00054514	2018/6/27 19:54:30		2	1957/11/8	1	63			1	0	0	1	0	0	0	310						1	2	3	2017/11/20 13:31:56	A15		2018/5/15 8:53:34	2018	A15	134	Schizophrenia, unspecified	F20.900	F20.300	0	1	0	0
4619	00055796	800500192	NE2641661	3	0	0	1	0	1	00471983	00054489	2018/6/27 13:34:04		1	1957/6/23	1	63			1	0	0	1	0	0	0	310						1	2	3	2017/11/30 9:30:33	A15		2018/5/15 8:49:30	2018	A15	134	Schizophrenia, unspecified	F20.900	F20.500	0	1	0	0
6205	00055842	800500193	NE2641661	3	0	0	1	0	1	51107038	00055842	2018/6/27 16:20:35		1	1958/1/1	1	63			1	0	0	1	0	0	0	310						1	2	3	2017/12/14 9:36:21	A15		2018/5/15 8:31:59	2018	A15	134	Schizophrenia, unspecified	F20.900	F20.900	0	1	0	0
4686	00057391	800700018	NE2641661	3	0	0	1	0	1	25468472	00054499	2019/7/25 8:30:22		1	1957/7/16	1	63			1	0	0	1	0	0	0	310						1	2	3	2019/3/12 8:24:30	A15		2019/7/25 8:24:48	2019	A15	135	Schizophrenia, unspecified	F20.900	F20.500	0	1	0	0
9901	108483	108483000	XAAA75238	2	0	1	0	0	0	01254826	00011025	2018/11/2 8:00:23		1	1954/8/12	1	63	0	80	3	0	0	0	1	0	0	510	9					1	2	1	2018/6/20 8:50:06	A15.01		2018/11/2 8:00:23	2018	A15.01	135	Bipolar disorder, currently manic	F31.000	F31.000	1	0	0	0
6347	77084	770840000	XK2866706	1	1	0	0	0	0	25060315	1309372	2019/8/21 8:00:00		2	1955/11/25	1	63	0	90	2	1	0	0	0	0	1	999	9					1	3	1	2019/4/4 13:46:33	A15		2019/8/21 8:00:00	2019	A15	139	Schizophrenia, unspecified	F20.900	F20.900	0	1	0	0
11679	122575	122575000	XAAA75238	2	0	1	0	0	0	95650182	00052915	2020/5/11 8:34:40		2	1956/2/22	1	63	0	80	1	0	0	1	0	0	0	310	9					1	2	1	2019/12/23 8:07:50	A15.06		2020/5/11 8:34:40	2020	A15.06	140	Mental disorders, not otherwise specified	F99.x01	F33.900	1	0	0	0
4689	00057942	801000046	NE2641661	3	0	0	1	0	1	25468472	00054499	2019/12/16 10:56:27		1	1957/7/16	1	63			1	0	0	1	0	0	0	310						1	2	3	2019/7/26 8:53:16	A15		2019/12/16 8:58:54	2019	A15	143	Schizophrenia, unspecified	F20.900	F20.500	0	1	0	0
8320	00058781	800500264	NE2641661	3	0	0	1	0	1	51107038	00055842	2020/10/21 8:31:40		1	1958/1/1	1	63			1	0	0	1	0	0	0	310						1	2	3	2020/5/29 8:34:27	A15		2020/10/21 7:47:57	2020	A15	145	Schizophrenia, unspecified	F20.900	F20.900	0	1	0	0
8375	00058235	800900029	NE2641661	3	0	0	1	0	1	00471983	00054489	2020/5/25 9:00:46		1	1957/6/23	1	63			1	0	0	1	0	0	0	310						1	2	3	2019/10/29 8:33:42	A15		2020/5/25 8:37:58	2020	A15	146	Schizophrenia, unspecified	F20.900	F20.900	0	1	0	0
7189	115652	115652000	XAAA75238	2	0	1	0	0	0	00652190	00030266	2019/8/22 12:00:04		1	1956/1/16	1	63	0	24	3	0	0	0	1	0	0	510	9					1	2	1	2019/3/29 8:33:37	A15.01		2019/8/22 12:00:04	2019	A15.01	146	Schizophrenia, unspecified	F20.900	F20.900	0	1	0	0
6198	75259	752590000	XK2866706	1	1	0	0	0	0	12059293	1309126	2019/5/10 8:00:00		2	1955/2/14	1	63	0	90	2	1	0	0	0	0	1	999	9					1	3	1	2018/12/14 13:18:49	A15		2019/5/10 8:00:00	2019	A15	147	Schizophrenia, unspecified	F20.900	F20.900	0	1	0	0
11356	109115	109115000	XAAA75238	2	0	1	0	0	0	H0014707	00053530	2018/12/7 11:00:00		2	1955/1/16	1	63	0	80	3	0	0	0	1	0	0	510	9					1	2	1	2018/7/13 10:42:39	A15.01		2018/12/7 11:00:00	2018	A15.01	147	Recurrent depressive disorder, which is currently a severe episode without psychotic symptoms	F33.200	F33.200	1	0	0	0
5635	107162	107162000	XAAA75238	2	0	1	0	0	0	01374562	00012753	2018/9/29 10:00:00		2	1954/11/16	1	63	0	80	3	0	0	0	1	0	0	510	9					1	2	1	2018/5/4 8:45:47	A15.01		2018/9/29 10:00:00	2018	A15.01	148	Psychosis	F99.x02	F20.900	0	1	0	0
6792	00058250	801000074	NE2641661	3	0	0	1	0	1	51107038	00055842	2020/5/28 9:27:55		1	1958/1/1	1	63			1	0	0	1	0	0	0	310						1	2	3	2019/10/31 7:39:53	A15		2020/5/28 8:16:56	2020	A15	149	Schizophrenia, unspecified	F20.900	F20.900	0	1	0	0
12213	78120	781200000	XK2866706	1	1	0	0	0	0	27041468	1322158	2019/11/1 9:00:00		2	1956/4/22	1	63	0	90	2	1	0	0	0	0	1	999	9					1	3	1	2019/6/4 9:10:50	A15		2019/11/1 9:00:00	2019	A15	150	Anxiety depression	F41.201	F41.201	1	0	0	0
4763	00057867	801000043	NE2641661	3	0	0	1	0	1	94727262	00054485	2019/12/9 9:07:56		1	1957/8/18	1	63			1	0	0	1	0	0	0	310						1	2	3	2019/7/11 8:24:09	A15		2019/12/9 9:03:23	2019	A15	151	Schizophrenia, unspecified	F20.900	F20.500	0	1	0	0
4040	00057972	800800056	NE2641661	3	0	0	1	0	1	50756572	00054514	2019/12/31 12:46:15		2	1957/11/8	1	63			1	0	0	1	0	0	0	310						1	2	3	2019/8/2 9:04:47	A15		2019/12/31 8:38:12	2019	A15	151	Schizophrenia, unspecified	F20.900	F20.300	0	1	0	0
4344	00057685	801000039	NE2641661	3	0	0	1	0	1	50773066	00056218	2019/11/19 8:47:39		1	1957/6/30	1	63			1	0	0	1	0	0	0	310						1	2	3	2019/6/21 7:54:28	A15		2019/11/19 8:00:00	2019	A15	151	Schizophrenia, unspecified	F20.900	F20.300	0	1	0	0
2084	109468	109468000	XAAA75238	2	0	1	0	0	0	90239654	00053431	2018/12/28 10:10:01		1	1954/12/12	1	63	0	80	3	0	0	0	1	0	0	510	9					1	2	1	2018/7/30 12:36:44	A15.01		2018/12/28 10:10:01	2018	A15.01	151	Mental disorders, not otherwise specified	F99.x01	F06.900	0	0	1	0
4165	00057285	800600033	NE2641661	3	0	0	1	0	1	50756572	00054514	2019/8/1 10:22:41		2	1957/11/8	1	63			1	0	0	1	0	0	0	310						1	2	3	2019/3/1 9:25:23	A15		2019/8/1 10:01:58	2019	A15	153	Schizophrenia, unspecified	F20.900	F20.300	0	1	0	0
7076	123340	123340000	XAAA75238	2	0	1	0	0	0	01518653	00022843	2020/6/18 8:47:39		1	1956/10/5	1	63	0	80	3	0	0	0	1	0	0	510	9					1	2	1	2020/1/16 13:21:03	A15.01		2020/6/18 8:47:39	2020	A15.01	154	Schizophrenia, unspecified	F20.900	F20.900	0	1	0	0
10625	82154	821540000	XK2866706	1	1	0	0	0	0	00450180	1328948	2020/5/26 7:28:20		1	1956/10/1	1	63	0	90	1	0	0	1	0	0	0	310	9					1	2	1	2019/12/24 10:36:26	A15		2020/5/26 7:28:20	2020	A15	154	Depressive episode, unspecified	F32.900	F32.900	1	0	0	0
2142	75038	750380000	XK2866706	1	1	0	0	0	0	25090857	1318545	2019/5/10 8:03:21		1	1955/9/5	1	63	0	90	2	1	0	0	0	0	1	999	9					1	3	1	2018/12/6 13:46:12	A15		2019/5/10 8:03:21	2019	A15	155	Mental disorders caused by craniocerebral trauma	F07.202	F06.900x002	0	0	1	0
12392	69997	699970000	XK2866706	1	1	0	0	0	0	36080931	1325324	2018/9/6 9:00:00		1	1954/8/21	1	63	0	90	2	1	0	0	0	0	1	999	9					1	3	1	2018/4/3 8:06:30	A15		2018/9/6 9:00:00	2018	A15	156	Cerebral organic psychosis	F09. 02	F41.201	1	0	0	0
3811	00058455	800600045	NE2641661	3	0	0	1	0	1	51108296	00054527	2020/6/9 10:49:43		2	1957/3/7	1	63			1	0	0	1	0	0	0	310						1	2	3	2020/1/1 8:42:12	A15		2020/6/9 10:41:38	2020	A15	160	Schizophrenia, unspecified	F20.900	F20.000	0	1	0	0
4450	00058473	800500261	NE2641661	3	0	0	1	0	1	50756572	00054514	2020/6/11 9:51:21		2	1957/11/8	1	63			1	0	0	1	0	0	0	310						1	2	3	2020/1/1 8:45:02	A15		2020/6/11 9:46:38	2020	A15	162	Schizophrenia, unspecified	F20.900	F20.300	0	1	0	0
4331	00056300	800900006	NE2641661	3	0	0	1	0	1	50756572	00054514	2018/10/30 10:04:37		2	1957/11/8	1	63			1	0	0	1	0	0	0	310						1	2	3	2018/5/16 8:52:44	A15		2018/10/30 9:33:15	2018	A15	167	Schizophrenia, unspecified	F20.900	F20.300	0	1	0	0
10478	80579	805790000	XK2866706	1	1	0	0	0	0	40947022	1307754	2020/4/17 8:00:00		2	1955/12/24	1	63	0	90	1	0	0	1	0	0	0	310	9					1	2	1	2019/11/1 14:26:25	A15		2020/4/17 8:00:00	2020	A15	168	Other depressive episodes	F32.800	F32.800	1	0	0	0
5923	122854	122854000	XAAA75238	2	0	1	0	0	0	27240141	00009692	2020/6/18 8:57:46		1	1956/4/12	1	63	0	27	3	0	0	0	1	0	0	510	9					1	2	1	2020/1/1 8:32:33	A15.01		2020/6/18 8:57:46	2020	A15.01	169	Schizophrenia, unspecified	F20.900	F20.900	0	1	0	0
14002	00058179	800500261	NE2641661	3	0	0	1	0	1	94727864	00054688	2020/6/17 8:50:04		1	1957/4/7	1	63			2	0	1	0	0	0	1	390						1	2	3	2019/10/22 7:47:01	A15		2020/6/17 7:50:38	2020	A15	169	epilepsy	G40.901	G40.903+F02.802*	0	0	1	0
8369	00056362	800500212	NE2641661	3	0	0	1	0	1	51107038	00055842	2018/11/1 9:10:40		1	1958/1/1	1	63			1	0	0	1	0	0	0	310						1	2	3	2018/5/16 11:04:14	A15		2018/11/1 8:57:50	2018	A15	169	Schizophrenia, unspecified	F20.900	F20.900	0	1	0	0
3581	00057876	800800054	NE2641661	3	0	0	1	0	1	51108296	00054527	2019/12/31 11:59:34		2	1957/3/7	1	63			1	0	0	1	0	0	0	310						1	2	3	2019/7/12 10:03:35	A15		2019/12/31 8:19:52	2019	A15	172	Schizophrenia, unspecified	F20.900	F20.000	0	1	0	0
8433	00056238	800800023	NE2641661	3	0	0	1	0	1	00471983	00054489	2018/11/6 14:00:43		1	1957/6/23	1	63			1	0	0	1	0	0	0	310						1	2	3	2018/5/16 8:18:06	A15		2018/11/6 13:13:32	2018	A15	174	Schizophrenia, unspecified	F20.900	F20.900	0	1	0	0
4747	00056337	800500217	NE2641661	3	0	0	1	0	1	25468472	00054499	2018/11/8 14:28:13		1	1957/7/16	1	63			1	0	0	1	0	0	0	310						1	2	3	2018/5/16 9:39:48	A15		2018/11/8 9:41:02	2018	A15	176	Schizophrenia, unspecified	F20.900	F20.500	0	1	0	0
9249	84327	843270000	XK2866706	1	1	0	0	0	0	41500685	1323603	2020/10/22 7:00:00		2	1956/11/5	1	63	0	90	1	0	0	1	0	0	0	310	9					1	2	1	2020/4/26 10:28:59	A15		2020/10/22 7:00:00	2020	A15	179	Schizophrenia	F20.901	F20.901	0	1	0	0
4739	00057785	801000051	NE2641661	3	0	0	1	0	1	80141498	00032108	2019/12/30 11:41:11		1	1957/2/23	1	63			2	1	0	0	0	0	1	999						1	2	3	2019/7/3 8:19:50	A15		2019/12/30 9:56:01	2019	A15	180	Schizophrenia, unspecified	F20.900	F20.500	0	1	0	0
7059	122483	122483000	XAAA75238	2	0	1	0	0	0	01672083	00007825	2020/6/18 8:55:26		1	1956/6/22	1	63	0	24	3	0	0	0	1	0	0	510	9					1	2	1	2019/12/18 9:32:16	A15.01		2020/6/18 8:55:26	2020	A15.01	183	Schizophrenia, unspecified	F20.900	F20.900	0	1	0	0
3050	122459	122459000	XAAA75238	2	0	1	0	0	0	00650587	00011015	2020/6/18 8:00:52		1	1956/12/6	1	63	0	80	3	0	0	0	1	0	0	510	9					1	2	1	2019/12/18 9:09:44	A15.01		2020/6/18 8:00:52	2020	A15.01	183	Paranoid schizophrenia	F20.000	F20.000	0	1	0	0
10050	122453	122453000	XAAA75238	2	0	1	0	0	0	00318408	00014563	2020/6/18 8:00:35		1	1956/1/30	1	63	0	80	3	0	0	0	1	0	0	510	9					1	2	1	2019/12/18 9:06:27	A15.01		2020/6/18 8:00:35	2020	A15.01	183	Bipolar disorder, currently manic episode without psychotic symptoms	F31.100	F31.100	1	0	0	0
7050	122354	122354000	XAAA75238	2	0	1	0	0	0	00538335	00011886	2020/6/18 7:30:05		2	1956/6/1	1	63	0	80	3	0	0	0	1	0	0	510	9					1	2	1	2019/12/18 8:06:48	A15.01		2020/6/18 7:30:05	2020	A15.01	183	Schizophrenia, unspecified	F20.900	F20.900	0	1	0	0
5612	122373	122373000	XAAA75238	2	0	1	0	0	0	01163284	00024605	2020/6/18 7:25:13		2	1956/11/14	1	63	0	80	3	0	0	0	1	0	0	510	9					1	2	1	2019/12/18 8:15:14	A15.01		2020/6/18 7:25:13	2020	A15.01	183	Schizophrenia, unspecified	F20.900	F20.900	0	1	0	0
5810	122386	122386000	XAAA75238	2	0	1	0	0	0	01318992	00009785	2020/6/18 6:00:06		1	1956/7/16	1	63	0	24	3	0	0	0	1	0	0	510	9					1	2	1	2019/12/18 8:29:35	A15.01		2020/6/18 6:00:06	2020	A15.01	183	Schizophrenia, unspecified	F20.900	F20.900	0	1	0	0
2414	113020	113020000	XAAA75238	2	0	1	0	0	0	00627000	00023437	2019/6/20 9:33:01		1	1955/6/21	1	63	0	80	3	0	0	0	1	0	0	510	9					1	2	1	2018/12/19 8:56:04	A15.01		2019/6/20 9:33:01	2019	A15.01	183	Mental disorder caused by cerebrovascular disease	F07.802	F07.800x002	0	0	1	0
2163	75334	753340000	XK2866706	1	1	0	0	0	0	31022315	1308408	2019/6/18 8:20:00		1	1955/8/29	1	63	0	90	2	1	0	0	0	0	1	999	9					1	3	1	2018/12/17 12:02:04	A15		2019/6/18 8:20:00	2019	A15	183	Mental disorders caused by craniocerebral trauma	F07.202	F06.900x002	0	0	1	0
13543	75226	752260000	XK2866706	1	1	0	0	0	0	11080637	1306861	2019/6/14 8:24:55		1	1955/9/20	1	63	0	90	2	1	0	0	0	0	1	999	9					1	3	1	2018/12/13 13:20:47	A15		2019/6/14 8:24:55	2019	A15	183	Moderate mental retardation, significant behavioral deficits, need attention and treatment	F71.100	F71.100x001	0	0	0	0
13115	78298	782980000	XK2866706	1	1	0	0	0	0	11080637	1306861	2019/12/15 7:30:00		1	1955/9/20	1	63	0	90	2	1	0	0	0	0	1	999	9					1	3	1	2019/6/14 11:35:53	A15		2019/12/15 7:30:00	2019	A15	184	Moderate mental retardation, significant behavioral deficits, need attention and treatment	F71.100	F71.100x001	0	0	0	0
10796	76271	762710000	XK2866706	1	1	0	0	0	0	44126882	1321318	2019/8/19 9:17:39		1	1955/3/18	1	63	0	90	1	0	0	1	0	0	0	310	9					1	2	1	2019/2/15 9:03:22	A15		2019/8/19 9:17:39	2019	A15	185	depression	F32.902	F32.902	1	0	0	0
2918	112914	112914000	XAAA75238	2	0	1	0	0	0	00662878	00022827	2019/6/20 8:32:42		1	1955/10/24	1	63	0	70	3	0	0	0	1	0	0	510	9					1	2	1	2018/12/17 8:33:53	A15.01		2019/6/20 8:32:42	2019	A15.01	185	Mental and behavioral disorders due to alcohol use, unspecified mental and behavioral disorders	F10.900	F10.900	0	0	0	0
6082	72068	720680000	XK2866706	1	1	0	0	0	0	15121806	1308752	2018/12/17 8:00:00		1	1954/11/28	1	63	0	90	2	1	0	0	0	0	1	999	9					1	3	1	2018/6/14 14:29:18	A15		2018/12/17 8:00:00	2018	A15	186	Schizophrenia, unspecified	F20.900	F20.900	0	1	0	0
2199	72066	720660000	XK2866706	1	1	0	0	0	0	34059313	1323370	2018/12/17 8:00:00		1	1955/3/22	1	63	0	90	2	1	0	0	0	0	1	999	9					1	3	1	2018/6/14 14:29:24	A15		2018/12/17 8:00:00	2018	A15	186	Mental disorders caused by craniocerebral trauma	F07.202	F06.900x002	0	0	1	0
4635	00057033	801000009	NE2641661	3	0	0	1	0	1	80141498	00032108	2019/7/2 10:11:08		1	1957/2/23	1	63			2	1	0	0	0	0	1	999						1	2	3	2018/12/27 8:23:54	A15		2019/7/2 8:53:55	2019	A15	187	Schizophrenia, unspecified	F20.900	F20.500	0	1	0	0
2244	68224	682240000	XK2866706	1	1	0	0	0	0	44116796	1313342	2018/8/7 8:00:00		1	1955/1/8	1	63	0	90	2	1	0	0	0	0	1	999	9					1	2	1	2018/2/1 9:24:00	A15		2018/8/7 8:00:00	2018	A15	187	Mental disorders caused by craniocerebral trauma	F07.202	F06.900x002	0	0	1	0
9043	81181	811810000	XK2866706	1	1	0	0	0	0	W2010217	1308019	2020/6/10 7:30:00		1	1956/3/23	1	63	0	90	1	0	0	1	0	0	0	310	9					1	2	1	2019/12/5 11:37:07	A15		2020/6/10 7:30:00	2020	A15	188	Schizophrenia	F20.901	F20.901	0	1	0	0
4718	00056218	800500210	NE2641661	3	0	0	1	0	1	50773066	00056218	2018/10/29 9:18:54		1	1957/6/30	1	63			1	0	0	1	0	0	0	310						1	2	3	2018/4/24 9:29:18	A15		2018/10/29 9:05:41	2018	A15	188	Schizophrenia, unspecified	F20.900	F20.500	0	1	0	0
3929	00057466	801000027	NE2641661	3	0	0	1	0	1	80365511	00055416	2019/10/17 7:59:50		1	1957/9/10	1	63			2	1	0	0	0	0	1	999						1	2	3	2019/4/10 8:30:42	A15		2019/10/17 7:48:17	2019	A15	190	Schizophrenia, unspecified	F20.900	F20.300	0	1	0	0
6291	81798	817980000	XK2866706	1	1	0	0	0	0	00658466	1327439	2020/6/22 9:10:00		2	1956/1/8	1	63	0	90	1	0	0	1	0	0	0	310	9					1	2	1	2019/12/13 16:32:54	A15		2020/6/22 9:10:00	2020	A15	192	Schizophrenia, unspecified	F20.900	F20.900	0	1	0	0
4709	00058399	800600047	NE2641661	3	0	0	1	0	1	25468472	00054499	2020/7/16 9:19:45		1	1957/7/16	1	63			1	0	0	1	0	0	0	310						1	2	3	2019/12/17 8:08:25	A15		2020/7/16 7:48:42	2020	A15	198	Schizophrenia, unspecified	F20.900	F20.500	0	1	0	0
4603	00058382	800500264	NE2641661	3	0	0	1	0	1	94727262	00054485	2020/7/22 10:12:05		1	1957/8/18	1	63			1	0	0	1	0	0	0	310						1	2	3	2019/12/10 8:14:47	A15		2020/7/22 8:47:27	2020	A15	204	Schizophrenia, unspecified	F20.900	F20.500	0	1	0	0
9823	76280	762800000	XK2866706	1	1	0	0	0	0	14170983	1310480	2019/9/10 8:30:00		1	1956/1/18	1	63	0	90	2	1	0	0	0	0	1	999	9					1	3	1	2019/2/15 16:42:35	A15		2019/9/10 8:30:00	2019	A15	207	Manic episode, unspecified	F30.900	F30.900x001	1	0	0	0
11585	116180	116180000	XAAA75238	2	0	1	0	0	0	E1039112	00052693	2019/11/11 8:00:46		2	1955/5/28	1	63	0	80	2	1	0	0	0	0	1	999	9					1	2	1	2019/4/18 9:29:24	A15.06		2019/11/11 8:00:46	2019	A15.06	207	Neurotic disorder, unspecified	F48.900	F33.900	1	0	0	0
3788	00056183	800800023	NE2641661	3	0	0	1	0	1	51108296	00054527	2018/10/29 10:15:30		2	1957/3/7	1	63			1	0	0	1	0	0	0	310						1	2	3	2018/4/3 10:33:52	A15		2018/10/29 10:00:24	2018	A15	209	Schizophrenia, unspecified	F20.900	F20.000	0	1	0	0
14003	00056155	800500206	NE2641661	3	0	0	1	0	1	94727864	00054688	2018/10/23 13:32:44		1	1957/4/7	1	63			2	0	1	0	0	0	1	390						1	2	3	2018/3/27 8:26:09	A15		2018/10/23 8:51:43	2018	A15	210	epilepsy	G40.901	G40.903+F02.802*	0	0	1	0
4693	00058550	801000081	NE2641661	3	0	0	1	0	1	27096958	00058550	2020/8/11 8:36:07		1	1957/2/23	1	63			2	0	1	0	0	0	1	390						1	2	3	2020/1/1 11:34:23	A15		2020/8/11 7:33:18	2020	A15	223	Schizophrenia, unspecified	F20.900	F20.500	0	1	0	0
12740	76942	769420000	XK2866706	1	1	0	0	0	0	40919379	1310729	2019/11/7 8:11:07		2	1955/4/15	1	63	0	90	1	0	0	1	0	0	0	310	9					1	2	1	2019/3/29 14:44:44	A15		2019/11/7 8:11:07	2019	A15	223	Hysteria	F44.902	F44.902	0	0	0	1
4300	00058572	800900032	NE2641661	3	0	0	1	0	1	28241566	00058572	2020/8/17 8:38:56		1	1957/9/10	1	63			2	0	1	0	0	0	1	390						1	2	3	2020/1/1 11:26:59	A15		2020/8/17 8:23:29	2020	A15	229	Schizophrenia, unspecified	F20.900	F20.300	0	1	0	0
10081	114258	114258000	XAAA75238	2	0	1	0	0	0	01150551	00019874	2019/9/20 7:00:16		2	1955/10/17	1	63	0	80	3	0	0	0	1	0	0	510	9					1	2	1	2019/2/3 10:04:51	A15.01		2019/9/20 7:00:16	2019	A15.01	229	Bipolar disorder, currently manic episode without psychotic symptoms	F31.100	F31.100	1	0	0	0
11886	82219	822190000	XK2866706	1	1	0	0	0	0	41482774	1320849	2020/8/12 8:00:00		1	1956/4/9	1	63	0	90	1	0	0	1	0	0	0	310	9					1	2	1	2019/12/25 13:23:44	A15		2020/8/12 8:00:00	2020	A15	231	Recurrent depressive disorder	F33.901	F33.901	1	0	0	0
7652	70800	708000000	XK2866706	1	1	0	0	0	0	01140016	1307350	2018/12/21 8:00:00		2	1954/10/25	1	63	0	90	1	0	0	1	0	0	0	310	9					1	2	1	2018/4/25 16:58:52	A15		2018/12/21 8:00:00	2018	A15	240	Schizophrenia, unspecified	F20.900	F20.900	0	1	0	0
6598	70753	707530000	XK2866706	1	1	0	0	0	0	01486203	1308371	2018/12/20 8:00:00		1	1954/7/30	1	63	0	90	1	0	0	1	0	0	0	310	9					1	2	1	2018/4/24 11:37:07	A15		2018/12/20 8:00:00	2018	A15	240	Schizophrenia, unspecified	F20.900	F20.900	0	1	0	0
9008	77298	772980000	XK2866706	1	1	0	0	0	0	21079358	1316141	2019/12/13 9:00:00		2	1955/8/27	1	63	0	90	2	1	0	0	0	0	1	999	9					1	3	1	2019/4/16 11:36:06	A15		2019/12/13 9:00:00	2019	A15	241	Schizophrenia	F20.901	F20.901	0	1	0	0
5699	67227	672270000	XK2866706	1	1	0	0	0	0	44115686	1324462	2018/9/8 8:00:17		2	1954/3/27	1	63	0	90	1	0	0	1	0	0	0	310	9					1	2	1	2018/1/1 11:00:34	A15		2018/9/8 8:00:17	2018	A15	250	Schizophrenia, unspecified	F20.900	F20.900	0	1	0	0
4411	113453	113453000	XAAA75238	2	0	1	0	0	0	00565546	00052436	2019/9/20 8:00:01		1	1955/12/24	1	63	0	80	3	0	0	0	1	0	0	510	9					1	2	1	2019/1/2 8:39:29	A15.01		2019/9/20 8:00:01	2019	A15.01	261	Undifferentiated schizophrenia	F20.300	F20.300	0	1	0	0
2205	69047	690470000	XK2866706	1	1	0	0	0	0	28037768	1326347	2018/12/20 8:40:00		1	1954/11/10	1	63	0	90	2	0	1	0	0	0	1	390	9					1	2	1	2018/3/7 13:34:57	A15		2018/12/20 8:40:00	2018	A15	288	Mental disorders caused by craniocerebral trauma	F07.202	F06.900x002	0	0	1	0
12862	83179	831790000	XK2866706	1	1	0	0	0	0	26977714	1328538	2020/10/26 7:00:00		1	1956/4/8	1	63	0	90	2	0	1	0	0	0	1	390	9					1	2	1	2020/1/6 16:07:44	A15		2020/10/26 7:00:00	2020	A15	294	Somatoform disorder nos	F45.901	F45.901	0	0	0	1
5413	82825	828250000	XK2866706	1	1	0	0	0	0	27016387	1309051	2020/10/21 7:00:00		1	1956/3/31	1	63	0	90	2	0	1	0	0	0	1	390	9					1	2	1	2020/1/1 14:44:06	A15		2020/10/21 7:00:00	2020	A15	294	Schizophrenia, unspecified	F20.900	F20.900	0	1	0	0
5649	82311	823110000	XK2866706	1	1	0	0	0	0	94826875	1312857	2020/10/22 7:30:00		1	1956/7/30	1	63	0	90	2	0	1	0	0	0	1	390	9					1	2	1	2020/1/1 8:59:57	A15		2020/10/22 7:30:00	2020	A15	295	Schizophrenia, unspecified	F20.900	F20.900	0	1	0	0
9093	82497	824970000	XK2866706	1	1	0	0	0	0	28553876	1313675	2020/10/23 7:00:00		2	1956/9/17	1	63	0	90	2	0	1	0	0	0	1	390	9					1	2	1	2020/1/1 11:02:04	A15		2020/10/23 7:00:00	2020	A15	296	Schizophrenia	F20.901	F20.901	0	1	0	0
9540	82821	828210000	XK2866706	1	1	0	0	0	0	26963124	1328732	2020/10/24 7:30:00		1	1956/1/22	1	63	0	90	2	0	1	0	0	0	1	390	9					1	2	1	2020/1/1 14:50:42	A15		2020/10/24 7:30:00	2020	A15	297	Schizophrenia	F20.901	F20.901	0	1	0	0
4570	00056017	800500217	NE2641661	3	0	0	1	0	1	94727262	00054485	2018/11/8 14:45:25		1	1957/8/18	1	63			1	0	0	1	0	0	0	310						1	2	3	2018/1/15 14:54:09	A15		2018/11/8 14:42:44	2018	A15	297	Schizophrenia, unspecified	F20.900	F20.500	0	1	0	0
2218	82976	829760000	XK2866706	1	1	0	0	0	0	26515040	1328786	2020/10/25 7:30:00		1	1956/7/6	1	63	0	90	2	0	1	0	0	0	1	390	9					1	2	1	2020/1/1 15:55:49	A15		2020/10/25 7:30:00	2020	A15	298	Mental disorders caused by craniocerebral trauma	F07.202	F06.900x002	0	0	1	0
13188	82404	824040000	XK2866706	1	1	0	0	0	0	94819990	1308746	2020/10/26 7:00:00		1	1956/3/10	1	63	0	90	2	0	1	0	0	0	1	390	9					1	2	1	2020/1/1 9:56:09	A15		2020/10/26 7:00:00	2020	A15	299	Moderate mental retardation, significant behavioral deficits, need attention and treatment	F71.100	F71.100x001	0	0	0	0
10182	83015	830150000	XK2866706	1	1	0	0	0	0	26902514	1310480	2020/10/27 7:49:17		1	1956/1/18	1	63	0	90	2	0	1	0	0	0	1	390	9					1	2	1	2020/1/1 16:49:40	A15		2020/10/27 7:49:17	2020	A15	300	Bipolar disorder, currently manic episode with psychotic symptoms	F31.200	F31.200	1	0	0	0
9558	82739	827390000	XK2866706	1	1	0	0	0	0	28432396	1307760	2020/10/28 8:17:06		1	1956/11/4	1	63	0	90	2	0	1	0	0	0	1	390	9					1	2	1	2020/1/1 14:04:14	A15		2020/10/28 8:17:06	2020	A15	301	Schizophrenia	F20.901	F20.901	0	1	0	0
7230	104670	104670000	XAAA75238	2	0	1	0	0	0	00691235	00011462	2018/12/20 8:05:02		1	1954/12/8	1	63	0	80	3	0	0	0	1	0	0	510	9					1	2	1	2018/2/6 15:39:38	A15.01		2018/12/20 8:05:02	2018	A15.01	317	Schizophrenia, unspecified	F20.900	F20.900	0	1	0	0
7918	81366	813660000	XK2866706	1	1	0	0	0	0	40915007	1306590	2020/10/26 8:00:00		2	1956/11/23	1	63	0	90	1	0	0	1	0	0	0	310	9					1	2	1	2019/12/10 13:13:26	A15		2020/10/26 8:00:00	2020	A15	321	Schizophrenia, unspecified	F20.900	F20.900	0	1	0	0
2502	79618	796180000	XK2866706	1	1	0	0	0	0	94843381	1311799	2020/7/21 11:06:48		2	1955/10/11	1	63	0	90	1	0	0	1	0	0	0	310	9					1	2	1	2019/9/3 10:11:19	A15		2020/7/21 11:06:48	2020	A15	322	Recurrent depressive disorder	F33.901	F09. 02	0	0	1	0
6264	75633	756330000	XK2866706	1	1	0	0	0	0	40928680	1309092	2019/12/5 8:00:00		1	1955/3/9	1	63	0	90	1	0	0	1	0	0	0	310	9					1	2	1	2018/12/25 14:50:47	A15		2019/12/5 8:00:00	2019	A15	345	Schizophrenia, unspecified	F20.900	F20.900	0	1	0	0
9235	75575	755750000	XK2866706	1	1	0	0	0	0	95246132	1307840	2019/12/6 7:30:00		2	1955/11/1	1	63	0	90	1	0	0	1	0	0	0	310	9					1	2	1	2018/12/24 13:46:10	A15		2019/12/6 7:30:00	2019	A15	347	Schizophrenia	F20.901	F20.901	0	1	0	0
6654	75759	757590000	XK2866706	1	1	0	0	0	0	00658466	1327439	2019/12/13 8:00:00		2	1956/1/8	1	63	0	90	1	0	0	1	0	0	0	310	9					1	2	1	2018/12/28 14:13:35	A15		2019/12/13 8:00:00	2019	A15	350	Schizophrenia, unspecified	F20.900	F20.900	0	1	0	0
6972	103089	103089000	XAAA75238	2	0	1	0	0	0	00410277	00012985	2018/12/20 9:00:40		2	1954/11/8	1	63	0	80	3	0	0	0	1	0	0	510	9					1	2	1	2018/1/1 8:23:33	A15.01		2018/12/20 9:00:40	2018	A15.01	353	Schizophrenia, unspecified	F20.900	F20.900	0	1	0	0
6021	103125	103125000	XAAA75238	2	0	1	0	0	0	00637654	00009479	2018/12/20 8:00:58		1	1954/12/5	1	63	0	80	3	0	0	0	1	0	0	510	9					1	2	1	2018/1/1 8:33:11	A15.01		2018/12/20 8:00:58	2018	A15.01	353	Schizophrenia, unspecified	F20.900	F20.900	0	1	0	0
7350	103167	103167000	XAAA75238	2	0	1	0	0	0	00621429	00039061	2018/12/20 10:00:27		2	1954/7/13	1	63	0	80	3	0	0	0	1	0	0	510	9					1	2	1	2018/1/1 8:45:33	A15.01		2018/12/20 10:00:27	2018	A15.01	353	Schizophrenia, unspecified	F20.900	F20.900	0	1	0	0
6971	103116	103116000	XAAA75238	2	0	1	0	0	0	01517629	00010666	2018/12/20 10:00:19		2	1954/7/16	1	63	0	80	3	0	0	0	1	0	0	510	9					1	2	1	2018/1/1 8:31:42	A15.01		2018/12/20 10:00:19	2018	A15.01	353	Schizophrenia, unspecified	F20.900	F20.900	0	1	0	0
2556	75561	755610000	XK2866706	1	1	0	0	0	0	43074350	1321657	2019/12/13 9:00:00		1	1955/11/18	1	63	0	90	2	1	0	0	0	0	1	999	9					1	3	1	2018/12/24 8:50:10	A15		2019/12/13 9:00:00	2019	A15	354	Cerebral organic psychosis	F09. 02	F09. 02	0	0	1	0
9751	00055974	800800028	NE2641661	3	0	0	1	0	1	80179365	00054355	2018/12/25 9:09:45		2	1957/9/10	1	63			2	1	0	0	0	0	1	999						1	2	3	2018/1/1 9:26:09	A15		2018/12/25 8:36:50	2018	A15	358	Recurrent depressive disorder, currently mild onset	F33.000	F25.902	0	1	0	0
4104	00055978	800500225	NE2641661	3	0	0	1	0	1	80365511	00055416	2018/12/25 10:06:10		1	1957/9/10	1	63			2	1	0	0	0	0	1	999						1	2	3	2018/1/1 9:26:51	A15		2018/12/25 8:25:01	2018	A15	358	Schizophrenia, unspecified	F20.900	F20.300	0	1	0	0
4585	00055895	800500228	NE2641661	3	0	0	1	0	1	80141498	00032108	2018/12/26 9:08:24		1	1957/2/23	1	63			2	1	0	0	0	0	1	999						1	2	3	2018/1/1 9:08:41	A15		2018/12/26 8:28:56	2018	A15	359	Schizophrenia, unspecified	F20.900	F20.500	0	1	0	0
2632	75205	752050000	XK2866706	1	1	0	0	0	0	32019172	1321138	2019/12/13 9:00:00		1	1955/10/11	1	63	0	90	2	1	0	0	0	0	1	999	9					1	3	1	2018/12/12 14:33:24	A15		2019/12/13 9:00:00	2019	A15	366	Cerebral organic psychosis	F09. 02	F09. 02	0	0	1	0
12917	75151	751510000	XK2866706	1	1	0	0	0	0	27100070	1321608	2019/12/14 9:30:00		2	1955/12/3	1	63	0	90	2	1	0	0	0	0	1	999	9					1	3	1	2018/12/11 11:58:51	A15		2019/12/14 9:30:00	2019	A15	368	Mild mental retardation and significant behavioral deficits require attention and treatment	F70.100	F70.100	0	0	0	0
7792	74949	749490000	XK2866706	1	1	0	0	0	0	27555471	1323849	2019/12/18 7:30:00		2	1955/7/8	1	63	0	90	2	0	1	0	0	0	1	390	9					1	2	1	2018/12/5 13:23:23	A15		2019/12/18 7:30:00	2019	A15	378	Schizophrenia, unspecified	F20.900	F20.900	0	1	0	0
11138	125605	125605000	XAAA75238	2	0	1	0	0	0	00580591	00037915	2020/9/4 9:00:55		2	1956/4/29	1	64	0	80	1	0	0	1	0	0	0	310	9					1	2	1	2020/7/6 8:45:05	A15.06		2020/9/4 9:00:55	2020	A15.06	60	Recurrent depressive disorder, currently moderate onset	F33.100	F33.100	1	0	0	0
11181	125748	125748000	XAAA75238	2	0	1	0	0	0	E1029550	00057071	2020/9/11 8:23:48		1	1956/7/27	1	64	0	80	2	1	0	0	0	0	1	999	9					1	2	1	2020/7/13 10:19:01	A15.06		2020/9/11 8:23:48	2020	A15.06	60	Recurrent depressive disorder, currently moderate onset	F33.100	F33.100	1	0	0	0
11207	125729	125729000	XAAA75238	2	0	1	0	0	0	50768425	00020851	2020/9/11 8:19:06		2	1955/10/18	1	64	0	80	1	0	0	1	0	0	0	310	9					1	2	1	2020/7/13 8:39:43	A15.06		2020/9/11 8:19:06	2020	A15.06	60	Recurrent depressive disorder, currently moderate onset	F33.100	F33.100	1	0	0	0
12934	88347	96241	NL3L78803	4	0	0	0	1	1	27567487	16293	2020/5/19 10:00:00		2	1955/11/6	1	64		28	2	0	1	0	0	0	1	390				0	0	1	1	3	2020/3/20 7:34:01	A15.01		2020/5/19 10:00:00	2020	A15.01	60	Moderate mental retardation with no or mild behavioral deficits	F71.000	F71.000	0	0	0	0
12589	122887	122887000	XAAA75238	2	0	1	0	0	0	00410010	00021874	2020/3/2 9:14:37		2	1955/10/3	1	64	0	80	1	0	0	1	0	0	0	310	9					1	2	1	2020/1/2 8:08:49	A15.06		2020/3/2 9:14:37	2020	A15.06	60	Unspecified anxiety disorder	F41.900	F41.900	1	0	0	0
8867	91109	99231	NL3L78803	4	0	0	0	1	1	27461839	19085	2020/9/9 8:00:00		1	1955/12/1	1	64		28	2	0	1	0	0	0	1	390				0	0	1	1	3	2020/7/10 9:22:57	A15.01		2020/9/9 8:00:00	2020	A15.01	61	Schizophrenia	F20.901	F20.901	0	1	0	0
10762	91054	99232	NL3L78803	4	0	0	0	1	1	26245717	10814	2020/9/7 8:00:00		2	1956/5/3	1	64		28	2	0	1	0	0	0	1	390				0	0	1	1	3	2020/7/8 8:14:17	A15.01		2020/9/7 8:00:00	2020	A15.01	61	depression	F32.901	F32.901	1	0	0	0
12976	91290	100000	NL3L78803	4	0	0	0	1	1	27567487	16293	2020/9/15 10:00:00		2	1955/11/6	1	64		28	2	0	1	0	0	0	1	390				0	0	1	1	3	2020/7/16 9:55:08	A15.01		2020/9/15 10:00:00	2020	A15.01	61	Moderate mental retardation with no or mild behavioral deficits	F71.000	F71.000	0	0	0	0
3539	88299	96344	NL3L78803	4	0	0	0	1	1	95049889	19047	2020/5/18 10:00:00		1	1955/7/4	1	64		28	1	0	0	1	0	0	0	310				0	0	1	1	3	2020/3/18 10:02:30	A15.01		2020/5/18 10:00:00	2020	A15.01	61	Paranoid schizophrenia	F20.000	F20.000	0	1	0	0
12846	126144	126144000	XAAA75238	2	0	1	0	0	0	01355755	00045772	2020/10/21 8:00:04		2	1955/11/23	1	64	0	80	1	0	0	1	0	0	0	310	9					1	2	1	2020/8/21 8:01:13	A15.06		2020/10/21 8:00:04	2020	A15.06	61	Somatoform disorder, unspecified	F45.900	F45.900	0	0	0	1
11907	118376	118376000	XAAA75238	2	0	1	0	0	0	01452037	00051186	2019/9/10 8:00:54		1	1955/7/16	1	64	0	80	1	0	0	1	0	0	0	310	9					1	2	1	2019/7/11 8:15:34	A15.06		2019/9/10 8:00:54	2019	A15.06	61	Psychosis	F99.x02	F41.000	0	0	0	1
11509	114680	114680000	XAAA75238	2	0	1	0	0	0	00677970	00051644	2019/4/24 8:26:59		2	1954/6/19	1	64	0	80	1	0	0	1	0	0	0	310	9					1	2	1	2019/2/22 8:17:23	A15.06		2019/4/24 8:26:59	2019	A15.06	61	Mental disorders, not otherwise specified	F99.x01	F33.900	1	0	0	0
2250	79211	792110000	XK2866706	1	1	0	0	0	0	44116796	1313342	2019/10/8 9:44:56		1	1955/1/8	1	64	0	90	2	1	0	0	0	0	1	999	9					1	2	1	2019/8/8 11:10:00	A15		2019/10/8 9:44:56	2019	A15	61	Mental disorders caused by craniocerebral trauma	F07.202	F06.900x002	0	0	1	0
11646	124600	124600000	XAAA75238	2	0	1	0	0	0	90151313	00050831	2020/7/13 7:27:45		2	1955/6/24	1	64	0	80	1	0	0	1	0	0	0	310	9					1	2	1	2020/5/12 8:05:43	A15.06		2020/7/13 7:27:45	2020	A15.06	62	Recurrent depressive disorder, unspecified	F33.900	F33.900	1	0	0	0
4505	123433	123433000	XAAA75238	2	0	1	0	0	0	01432264	00014936	2020/3/23 9:00:41		1	1955/6/13	1	64	0	80	1	0	0	1	0	0	0	310	9					1	2	1	2020/1/21 8:20:34	A15.06		2020/3/23 9:00:41	2020	A15.06	62	Post schizophrenia depression	F20.400	F20.400	0	1	0	0
11538	123287	123287000	XAAA75238	2	0	1	0	0	0	00678652	00055934	2020/3/17 8:00:34		2	1955/6/5	1	64	0	80	1	0	0	1	0	0	0	310	9					1	2	1	2020/1/15 9:15:53	A15.06		2020/3/17 8:00:34	2020	A15.06	62	Recurrent depressive disorder, unspecified	F33.900	F33.900	1	0	0	0
10775	91921	100618	NL3L78803	4	0	0	0	1	1	61039635	35245	2020/10/18 9:34:00		2	1956/4/21	1	64		90	1	0	0	1	0	0	0	310				0	0	1	1	3	2020/8/17 8:24:31	A15.06		2020/10/18 9:34:00	2020	A15.06	62	depression	F32.901	F32.901	1	0	0	0
12457	114437	114437000	XAAA75238	2	0	1	0	0	0	01161309	00039156	2019/4/16 8:00:45		2	1955/1/3	1	64	0	80	1	0	0	1	0	0	0	310	9					1	2	1	2019/2/13 10:43:37	A15.06		2019/4/16 8:00:45	2019	A15.06	62	Unspecified anxiety disorder	F41.900	F41.900	1	0	0	0
12840	113449	113449000	XAAA75238	2	0	1	0	0	0	02269105	00046762	2019/3/5 7:40:19		1	1954/9/4	1	64	0	80	1	0	0	1	0	0	0	310	9					1	2	1	2019/1/2 8:16:36	A15.06		2019/3/5 7:40:19	2019	A15.06	62	Hypochondriac disorder	F45.200	F45.200	0	0	0	1
8510	83343	90664	NL3L78803	4	0	0	0	1	1	26340866	19580	2019/10/31 8:00:00		2	1955/4/10	1	64		28	2	0	1	0	0	0	1	390				0	0	1	1	3	2019/8/30 7:33:27	A15.01		2019/10/31 8:00:00	2019	A15.01	62	Schizophrenia	F20.901	F20.901	0	1	0	0
11189	105555	105555000	XAAA75238	2	0	1	0	0	0	01500151	00052668	2018/5/9 9:31:18		2	1953/10/27	1	64	0	80	1	0	0	1	0	0	0	310	9					1	2	1	2018/3/8 14:05:34	A15.06		2018/5/9 9:31:18	2018	A15.06	62	infect	B99.x01	F33.100	1	0	0	0
12864	65511	655110000	XK2866706	1	1	0	0	0	0	19060019	1307389	2018/2/5 8:00:00		2	1952/12/26	1	64	0	90	2	1	0	0	0	0	1	999	9					1	3	1	2017/12/5 13:37:27	A15		2018/2/5 8:00:00	2018	A15	62	Neurotic disorder, unspecified	F48.900	F48.900	0	0	0	1
12440	125699	125699000	XAAA75238	2	0	1	0	0	0	00651611	00045093	2020/9/11 8:00:00		2	1956/4/15	1	64	0	80	1	0	0	1	0	0	0	310	9					1	2	1	2020/7/10 8:51:04	A15.06		2020/9/11 8:00:00	2020	A15.06	63	Other specific anxiety disorders	F41.800	F41.800	0	0	0	1
10381	78552	785520000	XK2866706	1	1	0	0	0	0	13071137	1323716	2019/9/2 8:30:00		2	1954/11/22	1	64	0	90	2	1	0	0	0	0	1	999	9					1	3	1	2019/7/1 8:23:13	A15		2019/9/2 8:30:00	2019	A15	63	Bipolar disorder, unspecified	F31.900	F31.900x001	1	0	0	0
11719	117728	117728000	XAAA75238	2	0	1	0	0	0	94946582	00051923	2019/8/21 7:22:41		2	1954/11/5	1	64	0	80	1	0	0	1	0	0	0	310	9					1	2	1	2019/6/19 11:12:34	A15.06		2019/8/21 7:22:41	2019	A15.06	63	Recurrent depressive disorder, unspecified	F33.900	F33.900	1	0	0	0
8816	80727	85603	NL3L78803	4	0	0	0	1	1	26340866	19580	2019/8/14 8:00:00		2	1955/4/10	1	64		28	2	0	1	0	0	0	1	390				0	0	1	1	3	2019/6/12 11:01:08	A15.01		2019/8/14 8:00:00	2019	A15.01	63	Schizophrenia	F20.901	F20.901	0	1	0	0
11620	116559	116559000	XAAA75238	2	0	1	0	0	0	01373686	00055589	2019/7/8 8:00:23		1	1954/12/15	1	64	0	80	1	0	0	1	0	0	0	310	9					1	2	1	2019/5/6 9:17:59	A15.06		2019/7/8 8:00:23	2019	A15.06	63	Depressive episode, unspecified (depressive state)	F32.900	F33.900	1	0	0	0
11208	116344	116344000	XAAA75238	2	0	1	0	0	0	90192158	00053607	2019/6/26 11:51:55		2	1954/12/12	1	64	0	80	1	0	0	1	0	0	0	310	9					1	2	1	2019/4/24 8:18:30	A15.06		2019/6/26 11:51:55	2019	A15.06	63	Recurrent depressive disorder, currently moderate onset	F33.100	F33.100	1	0	0	0
11625	119247	119247000	XAAA75238	2	0	1	0	0	0	01140794	00034540	2019/10/24 7:42:07		2	1955/6/25	1	64	0	80	1	0	0	1	0	0	0	310	9					1	2	1	2019/8/22 11:30:22	A15.06		2019/10/24 7:42:07	2019	A15.06	63	Recurrent depressive disorder, unspecified	F33.900	F33.900	1	0	0	0
11170	112158	112158000	XAAA75238	2	0	1	0	0	0	70869330	00054057	2019/1/15 9:27:16		2	1954/11/23	1	64	0	80	1	0	0	1	0	0	0	310	9					1	2	1	2018/11/13 9:10:08	A15.06		2019/1/15 9:27:16	2019	A15.06	63	infect	B99.x01	F33.100	1	0	0	0
5956	109137	109137000	XAAA75238	2	0	1	0	0	0	00372170	00009166	2018/9/17 7:41:38		2	1954/1/7	1	64	0	80	3	0	0	0	1	0	0	510	9					1	2	1	2018/7/16 9:18:36	A15.01		2018/9/17 7:41:38	2018	A15.01	63	Schizophrenia, unspecified	F20.900	F20.900	0	1	0	0
11653	117363	117363000	XAAA75238	2	0	1	0	0	0	00464596	00055836	2019/8/8 8:06:42		2	1954/12/12	1	64	0	80	1	0	0	1	0	0	0	310	9					1	2	1	2019/6/5 9:46:55	A15.06		2019/8/8 8:06:42	2019	A15.06	64	Recurrent depressive disorder, unspecified	F33.900	F33.900	1	0	0	0
11084	116617	116617000	XAAA75238	2	0	1	0	0	0	00858525	00048070	2019/7/10 10:18:06		2	1955/4/10	1	64	0	80	1	0	0	1	0	0	0	310	9					1	2	1	2019/5/7 8:56:05	A15.01		2019/7/10 10:18:06	2019	A15.01	64	Unspecified anxiety disorder	F41.900	F33.100	1	0	0	0
4504	120995	120995000	XAAA75238	2	0	1	0	0	0	01432264	00014936	2019/12/27 9:00:38		1	1955/6/13	1	64	0	80	1	0	0	1	0	0	0	310	9					1	2	1	2019/10/24 9:28:34	A15.06		2019/12/27 9:00:38	2019	A15.06	64	Post schizophrenia depression	F20.400	F20.400	0	1	0	0
2657	68162	681620000	XK2866706	1	1	0	0	0	0	44129860	1309358	2018/4/4 9:34:48		1	1953/3/23	1	64	0	90	1	0	0	1	0	0	0	310	9					1	2	1	2018/1/30 10:53:03	A15		2018/4/4 9:34:48	2018	A15	64	Organic psychosis	F09.x03	F09.x03	0	0	1	0
10873	91549	100283	NL3L78803	4	0	0	0	1	1	26974999	26089	2020/9/30 8:00:00		1	1955/11/8	1	64		28	2	0	1	0	0	0	1	390				0	0	1	1	3	2020/7/27 8:27:01	A15.01		2020/9/30 8:00:00	2020	A15.01	65	Recurrent depressive disorder, currently moderate onset	F33.100	F33.100	1	0	0	0
11614	125906	125906000	XAAA75238	2	0	1	0	0	0	00369283	00053308	2020/9/24 7:56:14		2	1956/7/31	1	64	0	80	1	0	0	1	0	0	0	310	9					1	2	1	2020/7/21 8:23:56	A15.01		2020/9/24 7:56:14	2020	A15.01	65	Recurrent depressive disorder, unspecified	F33.900	F33.900	1	0	0	0
1814	122060	122060000	XAAA75238	2	0	1	0	0	0	75475764	00057221	2020/2/12 8:00:14		1	1955/9/28	1	64	0	80	1	0	0	1	0	0	0	310	9					1	2	1	2019/12/9 10:17:05	A15.06		2020/2/12 8:00:14	2020	A15.06	65	Moderate depressive episode	F32.100	F06.300	0	0	1	0
2264	80336	803360000	XK2866706	1	1	0	0	0	0	44116796	1313342	2019/12/19 7:23:50		1	1955/1/8	1	64	0	90	2	1	0	0	0	0	1	999	9					1	2	1	2019/10/15 9:50:21	A15		2019/12/19 7:23:50	2019	A15	65	Mental disorders caused by craniocerebral trauma	F07.202	F06.900x002	0	0	1	0
1886	119873	119873000	XAAA75238	2	0	1	0	0	0	T1436865	00053605	2019/11/21 8:00:28		2	1955/9/2	1	64	0	80	1	0	0	1	0	0	0	310	9					1	2	1	2019/9/17 13:02:25	A15.06		2019/11/21 8:00:28	2019	A15.06	65	Recurrent depressive disorder, currently moderate onset	F33.100	F06.300	0	0	1	0
10518	67020	670200000	XK2866706	1	1	0	0	0	0	40910473	1307006	2018/3/7 8:00:00		2	1953/12/25	1	64	0	90	1	0	0	1	0	0	0	310	9					1	3	1	2018/1/1 9:12:15	A15		2018/3/7 8:00:00	2018	A15	65	Anxiety neurosis	F41.101	F32.900	1	0	0	0
11683	125480	125480000	XAAA75238	2	0	1	0	0	0	00607728	00042615	2020/9/3 8:00:53		2	1956/3/21	1	64	0	80	1	0	0	1	0	0	0	310	9					1	2	1	2020/6/29 8:54:37	A15.06		2020/9/3 8:00:53	2020	A15.06	66	Recurrent depressive disorder, unspecified	F33.900	F33.900	1	0	0	0
2409	125479	125479000	XAAA75238	2	0	1	0	0	0	00636101	00042614	2020/9/3 8:00:34		1	1955/8/24	1	64	0	17	1	0	0	1	0	0	0	310	9					1	2	1	2020/6/29 8:54:32	A15.06		2020/9/3 8:00:34	2020	A15.06	66	Mental disorder caused by cerebrovascular disease	F07.802	F07.800x002	0	0	1	0
2692	118441	118441000	XAAA75238	2	0	1	0	0	0	00403248	00056121	2019/9/19 16:45:00		1	1954/11/9	1	64	0	80	1	0	0	1	0	0	0	310	9					1	2	1	2019/7/15 10:22:41	A15.06		2019/9/19 16:45:00	2019	A15.06	66	Depressive episode, unspecified (depressive state)	F32.900	F09.x03	0	0	1	0
1859	111539	111539000	XAAA75238	2	0	1	0	0	0	90155303	00023813	2018/12/24 8:00:02		2	1953/12/28	1	64	0	80	1	0	0	1	0	0	0	310	9					1	2	1	2018/10/19 8:37:09	A15.01		2018/12/24 8:00:02	2018	A15.01	66	Organic mood disorder	F06.300	F06.300	0	0	1	0
11096	116554	116554000	XAAA75238	2	0	1	0	0	0	00351668	00034886	2019/7/12 12:57:13		2	1955/4/29	1	64	0	80	1	0	0	1	0	0	0	310	9					1	2	1	2019/5/6 8:38:16	A15.06		2019/7/12 12:57:13	2019	A15.06	67	Recurrent depressive disorder, currently moderate onset	F33.100	F33.100	1	0	0	0
4271	00058216	801000051	NE2641661	3	0	0	1	0	1	80300870	00054711	2019/12/30 10:13:52		1	1956/7/28	1	64			2	1	0	0	0	0	1	999						1	2	3	2019/10/24 8:05:27	A15		2019/12/30 8:49:16	2019	A15	67	Schizophrenia, unspecified	F20.900	F20.300	0	1	0	0
12854	111591	111591000	XAAA75238	2	0	1	0	0	0	E1026269	00037843	2018/12/28 11:07:38		2	1954/2/24	1	64	0	80	2	1	0	0	0	0	1	999	9					1	2	1	2018/10/22 9:40:10	A15.06		2018/12/28 11:07:38	2018	A15.06	67	infect	B99.x01	F45.900	0	0	0	1
3582	00058219	801000069	NE2641661	3	0	0	1	0	1	50763921	00054558	2019/12/31 15:11:39		1	1956/12/22	1	64			1	0	0	1	0	0	0	310						1	2	3	2019/10/24 8:07:50	A15		2020/7/13 7:40:49	2020	A15	67.5	Schizophrenia, unspecified	F20.900	F20.000	0	1	0	0
11939	124903	124903000	XAAA75238	2	0	1	0	0	0	02430013	00057937	2020/8/10 8:00:00		2	1955/11/26	1	64	0	80	1	0	0	1	0	0	0	310	9					1	2	1	2020/6/3 13:20:13	A15.06		2020/8/10 8:00:00	2020	A15.06	68	Anxiety state	F41.102	F41.102	1	0	0	0
11174	123964	123964000	XAAA75238	2	0	1	0	0	0	90092886	00053510	2020/6/1 14:06:49		2	1955/10/21	1	64	0	80	1	0	0	1	0	0	0	310	9					1	2	1	2020/3/25 7:59:09	A15.06		2020/6/1 14:06:49	2020	A15.06	68	Recurrent depressive disorder, currently moderate onset	F33.100	F33.100	1	0	0	0
11442	118867	118867000	XAAA75238	2	0	1	0	0	0	90151313	00050831	2019/10/9 9:57:00		2	1955/6/24	1	64	0	80	1	0	0	1	0	0	0	310	9					1	2	1	2019/8/2 8:15:09	A15.06		2019/10/9 9:57:00	2019	A15.06	68	Recurrent depressive disorder, unspecified	F33.900	F33.900	1	0	0	0
11650	107927	107927000	XAAA75238	2	0	1	0	0	0	01525014	00053232	2018/8/7 7:11:47		2	1954/4/1	1	64	0	80	1	0	0	1	0	0	0	310	9					1	2	1	2018/5/31 8:20:03	A15.06		2018/8/7 7:11:47	2018	A15.06	68	anemia	D64.903	F33.900	1	0	0	0
11695	123325	123325000	XAAA75238	2	0	1	0	0	0	00508947	00055361	2020/3/25 7:55:35		2	1955/7/3	1	64	0	80	1	0	0	1	0	0	0	310	9					1	2	1	2020/1/16 8:54:02	A15.06		2020/3/25 7:55:35	2020	A15.06	69	anemia	D64.903	F33.900	1	0	0	0
3122	00058201	800800050	NE2641661	3	0	0	1	0	1	80392108	00054331	2019/12/31 8:46:45		2	1956/5/22	1	64			2	1	0	0	0	0	1	999						1	2	3	2019/10/23 8:00:11	A15		2019/12/31 8:17:47	2019	A15	69	Schizophrenia, unspecified	F20.900	F20.000	0	1	0	0
10589	73381	733810000	XK2866706	1	1	0	0	0	0	40997933	1323406	2018/10/23 8:00:00		2	1953/12/17	1	64	0	90	1	0	0	1	0	0	0	310	9					1	2	1	2018/8/15 8:46:23	A15		2018/10/23 8:00:00	2018	A15	69	depression	F32.902	F32.900	1	0	0	0
3656	00058177	801000066	NE2641661	3	0	0	1	0	1	50760607	00054580	2019/12/31 14:19:50		1	1956/10/31	1	64			1	0	0	1	0	0	0	310						1	2	3	2019/10/22 7:47:35	A15		2020/6/17 8:09:41	2020	A15	69.5	Schizophrenia, unspecified	F20.900	F20.000	0	1	0	0
10319	107862	107862000	XAAA75238	2	0	1	0	0	0	T0366209	00028324	2018/8/7 7:54:47		1	1953/11/19	1	64	0	80	3	0	0	0	1	0	0	510	9					1	1	1	2018/5/29 8:41:50	A15.01		2018/8/7 7:54:47	2018	A15.01	70	Bipolar disorder, which is currently a major depressive episode without psychotic symptoms	F31.400	F31.400	1	0	0	0
11250	00055631	800500165	NE2641661	3	0	0	1	0	1	95418739	00054375	2018/3/19 9:59:33		2	1956/3/7	1	64			1	0	0	1	0	0	0	310						1	2	3	2017/11/20 8:51:50	A15		2018/1/29 8:43:53	2018	A15	70	Schizophrenia, unspecified	F20.900	F33.102	1	0	0	0
11723	124430	124430000	XAAA75238	2	0	1	0	0	0	03001781	00052372	2020/7/3 10:10:00		1	1956/4/25	1	64	0	80	1	0	0	1	0	0	0	310	9					1	2	1	2020/4/23 9:17:57	A15.06		2020/7/3 10:10:00	2020	A15.06	71	Tinea pedis	B35.301	F33.900	1	0	0	0
11595	120290	120290000	XAAA75238	2	0	1	0	0	0	01254555	00055382	2019/12/5 7:29:17		1	1955/8/23	1	64	0	80	1	0	0	1	0	0	0	310	9					1	2	1	2019/9/25 8:12:06	A15.06		2019/12/5 7:29:17	2019	A15.06	71	Recurrent depressive disorder, unspecified	F33.900	F33.900	1	0	0	0
10776	89825	98278	NL3L78803	4	0	0	0	1	1	26974999	26089	2020/7/26 8:00:00		1	1955/11/8	1	64		28	2	0	1	0	0	0	1	390				0	0	1	1	3	2020/5/15 13:51:50	A15.01		2020/7/26 8:00:00	2020	A15.01	72	depression	F32.901	F32.901	1	0	0	0
9504	89826	98224	NL3L78803	4	0	0	0	1	1	26981703	19151	2020/7/26 8:00:00		2	1956/6/30	1	64		28	2	0	1	0	0	0	1	390				0	0	1	1	3	2020/5/15 13:52:22	A15.01		2020/7/26 8:00:00	2020	A15.01	72	Schizophrenia	F20.901	F20.901	0	1	0	0
8653	88807	97349	NL3L78803	4	0	0	0	1	1	27461839	19085	2020/6/17 8:00:00		1	1955/12/1	1	64		28	2	0	1	0	0	0	1	390				0	0	1	1	3	2020/4/6 15:17:53	A15.01		2020/6/17 8:00:00	2020	A15.01	72	Schizophrenia	F20.901	F20.901	0	1	0	0
7155	123462	123462000	XAAA75238	2	0	1	0	0	0	T0266962	00056686	2020/4/3 10:21:43		2	1955/6/24	1	64	0	80	3	0	0	0	1	0	0	510	9					1	2	1	2020/1/22 22:56:13	A15.01		2020/4/3 10:21:43	2020	A15.01	72	Schizophrenia, unspecified	F20.900	F20.900	0	1	0	0
11584	117703	117703000	XAAA75238	2	0	1	0	0	0	90204851	00046180	2019/8/30 8:38:32		2	1955/4/8	1	64	0	80	1	0	0	1	0	0	0	310	9					1	2	1	2019/6/19 8:13:31	A15.06		2019/8/30 8:38:32	2019	A15.06	72	Mental disorders, not otherwise specified	F99.x01	F33.900	1	0	0	0
11787	107454	107454000	XAAA75238	2	0	1	0	0	0	41533547	00042919	2018/7/25 9:00:40		2	1953/11/19	1	64	0	80	1	0	0	1	0	0	0	310	9					1	2	1	2018/5/14 13:33:51	A15.01		2018/7/25 9:00:40	2018	A15.01	72	Recurrent depressive disorder, unspecified	F33.900	F33.900	1	0	0	0
11516	122592	122592000	XAAA75238	2	0	1	0	0	0	00697220	00027160	2020/3/5 10:37:52		2	1955/3/25	1	64	0	80	1	0	0	1	0	0	0	310	9					1	2	1	2019/12/23 9:52:04	A15.06		2020/3/5 10:37:52	2020	A15.06	73	Mental disorders, not otherwise specified	F99.x01	F33.900	1	0	0	0
2138	82985	829850000	XK2866706	1	1	0	0	0	0	28174219	1308408	2020/3/14 20:05:12		1	1955/8/29	1	64	0	90	2	0	1	0	0	0	1	390	9					1	2	1	2020/1/1 15:57:11	A15		2020/3/14 20:05:12	2020	A15	73	Mental disorders caused by craniocerebral trauma	F07.202	F06.900x002	0	0	1	0
12474	118799	118799000	XAAA75238	2	0	1	0	0	0	01149449	00056253	2019/10/11 10:04:02		2	1955/6/20	1	64	0	80	1	0	0	1	0	0	0	310	9					1	2	1	2019/7/30 13:11:53	A15.06		2019/10/11 10:04:02	2019	A15.06	73	Unspecified anxiety disorder	F41.900	F41.900	1	0	0	0
12997	87384	94668	NL3L78803	4	0	0	0	1	1	27567487	16293	2020/3/18 10:00:00		2	1955/11/6	1	64		90	2	0	1	0	0	0	1	390				0	0	1	1	3	2020/1/4 7:17:36	A15.01		2020/3/18 10:00:00	2020	A15.01	74	Moderate mental retardation with no or mild behavioral deficits	F71.000	F71.000	0	0	0	0
11419	121065	121065000	XAAA75238	2	0	1	0	0	0	W1018796	00054653	2020/1/10 8:37:32		2	1955/9/11	1	64	0	80	1	0	0	1	0	0	0	310	9					1	2	1	2019/10/28 9:30:22	A15.06		2020/1/10 8:37:32	2020	A15.06	74	Recurrent depressive disorder, unspecified	F33.900	F33.900	1	0	0	0
2547	77605	776050000	XK2866706	1	1	0	0	0	0	16062484	1324599	2019/7/19 9:16:36		1	1954/6/5	1	64	0	90	2	1	0	0	0	0	1	999	9					1	3	1	2019/5/6 8:48:47	A15		2019/7/19 9:16:36	2019	A15	74	Cerebral organic psychosis	F09. 02	F09. 02	0	0	1	0
11172	112615	112615000	XAAA75238	2	0	1	0	0	0	01522674	00033328	2019/2/15 8:00:32		2	1954/8/23	1	64	0	80	1	0	0	1	0	0	0	310	9					1	2	1	2018/12/3 8:25:04	A15.06		2019/2/15 8:00:32	2019	A15.06	74	Recurrent depressive disorder, currently moderate onset	F33.100	F33.100	1	0	0	0
12406	69413	694130000	XK2866706	1	1	0	0	0	0	W1004190	1307200	2018/6/1 8:00:00		2	1953/6/7	1	64	0	90	1	0	0	1	0	0	0	310	9					1	2	1	2018/3/19 7:59:11	A15		2018/6/1 8:00:00	2018	A15	74	Other mixed anxiety disorders	F41.300	F41.300	0	0	0	1
11568	123381	123381000	XAAA75238	2	0	1	0	0	0	01254555	00055382	2020/4/3 7:50:27		1	1955/8/23	1	64	0	80	1	0	0	1	0	0	0	310	9					1	2	1	2020/1/19 8:08:35	A15.06		2020/4/3 7:50:27	2020	A15.06	75	Recurrent depressive disorder, unspecified	F33.900	F33.900	1	0	0	0
3547	87293	94883	NL3L78803	4	0	0	0	1	1	95049889	19047	2020/3/17 10:00:00		1	1955/7/4	1	64		28	1	0	0	1	0	0	0	310				0	0	1	1	3	2020/1/2 13:12:09	A15.01		2020/3/17 10:00:00	2020	A15.01	75	Paranoid schizophrenia	F20.000	F20.000	0	1	0	0
10739	87331	95108	NL3L78803	4	0	0	0	1	1	26974999	26089	2020/3/18 10:00:00		1	1955/11/8	1	64		28	2	0	1	0	0	0	1	390				0	0	1	1	3	2020/1/2 16:03:46	A15.01		2020/3/18 10:00:00	2020	A15.01	76	depression	F32.901	F32.901	1	0	0	0
9200	91544	100357	NL3L78803	4	0	0	0	1	1	26981703	19151	2020/10/11 9:00:00		2	1956/6/30	1	64		28	2	0	1	0	0	0	1	390				0	0	1	1	3	2020/7/27 8:25:03	A15.01		2020/10/11 9:00:00	2020	A15.01	76	Schizophrenia	F20.901	F20.901	0	1	0	0
11047	125640	125640000	XAAA75238	2	0	1	0	0	0	00691999	00049199	2020/9/22 7:39:33		2	1956/4/26	1	64	0	80	1	0	0	1	0	0	0	310	9					1	2	1	2020/7/7 8:53:09	A15.06		2020/9/22 7:39:33	2020	A15.06	77	Recurrent depressive disorder, currently moderate onset	F33.100	F33.100	1	0	0	0
4511	124423	124423000	XAAA75238	2	0	1	0	0	0	01432264	00014936	2020/7/9 9:00:45		1	1955/6/13	1	64	0	80	1	0	0	1	0	0	0	310	9					1	2	1	2020/4/23 8:06:05	A15.06		2020/7/9 9:00:45	2020	A15.06	77	Post schizophrenia depression	F20.400	F20.400	0	1	0	0
8334	89468	99271	NL3L78803	4	0	0	0	1	1	95242528	37515	2020/7/15 10:00:00		1	1956/1/1	1	64		90	1	0	0	1	0	0	0	310				0	0	1	1	3	2020/4/29 14:05:50	A15.01	default	2020/7/15 10:00:00	2020	A15.01	77	Schizophrenia, unspecified	F20.900	F20.900	0	1	0	0
11566	115514	115514000	XAAA75238	2	0	1	0	0	0	E1023891	00055269	2019/6/10 8:00:34		2	1955/3/10	1	64	0	80	2	1	0	0	0	0	1	999	9					1	2	1	2019/3/25 8:45:59	A15.06		2019/6/10 8:00:34	2019	A15.06	77	Neurotic disorder, unspecified	F48.900	F33.900	1	0	0	0
10311	00057267	800600026	NE2641661	3	0	0	1	0	1	50772261	00057267	2019/5/15 11:38:13		2	1956/10/27	1	64			1	0	0	1	0	0	0	310						1	2	3	2019/2/27 13:30:56	A15		2019/5/15 11:03:53	2019	A15	77	Bipolar disorder, unspecified	F31.900	F31.301	1	0	0	0
10595	69857	698570000	XK2866706	1	1	0	0	0	0	40910473	1307006	2018/6/14 8:00:00		2	1953/12/25	1	64	0	90	1	0	0	1	0	0	0	310	9					1	2	1	2018/3/29 10:37:43	A15		2018/6/14 8:00:00	2018	A15	77	depression	F32.902	F32.900	1	0	0	0
2348	87758	93573	NL3L78803	4	0	0	0	1	1	26464606	31748	2020/3/31 8:00:00		1	1957/8/13	1	64		28	2	0	1	0	0	0	1	390				0	0	1	1	3	2020/1/13 14:09:07	A15.01		2020/3/31 8:00:00	2020	A15.01	78	Mental disorder caused by cerebrovascular disease	F07.802	F07.800x002	0	0	1	0
10578	120916	120916000	XAAA75238	2	0	1	0	0	0	00726636	00056790	2020/1/8 8:00:05		1	1955/1/10	1	64	0	80	1	0	0	1	0	0	0	310	9					1	2	1	2019/10/22 8:29:49	A15.06		2020/1/8 8:00:05	2020	A15.06	78	Psychosis	F99.x02	F32.900	1	0	0	0
11616	115712	115712000	XAAA75238	2	0	1	0	0	0	T0354548	00049007	2019/6/18 10:10:26		2	1954/10/5	1	64	0	80	1	0	0	1	0	0	0	310	9					1	2	1	2019/4/1 10:27:44	A15.06		2019/6/18 10:10:26	2019	A15.06	78	Recurrent depressive disorder, unspecified	F33.900	F33.900	1	0	0	0
2787	00057088	800500247	NE2641661	3	0	0	1	0	1	95175308	00054358	2019/3/27 10:44:33		1	1956/3/15	1	64			1	0	0	1	0	0	0	310						1	2	3	2019/1/8 15:10:42	A15		2019/3/27 10:36:37	2019	A15	78	Schizophrenia, unspecified	F20.900	F10.500	0	0	0	0
10646	70240	702400000	XK2866706	1	1	0	0	0	0	W1017754	1306256	2018/6/27 8:00:00		2	1953/6/26	1	64	0	90	1	0	0	1	0	0	0	310	9					1	2	1	2018/4/10 8:07:01	A15		2018/6/27 8:00:00	2018	A15	78	depression	F32.902	F32.900	1	0	0	0
12066	73999	739990000	XK2866706	1	1	0	0	0	0	36080931	1325324	2018/12/13 8:04:16		1	1954/8/21	1	64	0	90	2	1	0	0	0	0	1	999	9					1	3	1	2018/9/26 8:43:19	A15		2018/12/13 8:04:16	2018	A15	78	Cerebral organic psychosis	F09. 02	F41.201	1	0	0	0
11184	124354	124354000	XAAA75238	2	0	1	0	0	0	01497303	00056639	2020/7/6 9:00:00		2	1955/9/15	1	64	0	80	1	0	0	1	0	0	0	310	9					1	2	1	2020/4/17 9:39:29	A15.06		2020/7/6 9:00:00	2020	A15.06	80	Recurrent depressive disorder, currently moderate onset	F33.100	F33.100	1	0	0	0
11212	121109	121109000	XAAA75238	2	0	1	0	0	0	95239837	00052065	2020/1/17 16:03:50		2	1955/3/24	1	64	0	80	1	0	0	1	0	0	0	310	9					1	2	1	2019/10/29 13:04:09	A15.06		2020/1/17 16:03:50	2020	A15.06	80	Recurrent depressive disorder, currently moderate onset	F33.100	F33.100	1	0	0	0
2127	79999	799990000	XK2866706	1	1	0	0	0	0	31022315	1308408	2019/12/13 7:41:47		1	1955/8/29	1	64	0	90	2	1	0	0	0	0	1	999	9					1	3	1	2019/9/23 11:04:49	A15		2019/12/13 7:41:47	2019	A15	81	Mental disorders caused by craniocerebral trauma	F07.202	F06.900x002	0	0	1	0
10982	123174	123174000	XAAA75238	2	0	1	0	0	0	00386022	00054167	2020/4/1 8:02:51		2	1955/5/20	1	64	0	80	1	0	0	1	0	0	0	310	9					1	2	1	2020/1/10 13:09:33	A15.06		2020/4/1 8:02:51	2020	A15.06	82	Infectious diarrhea	A04.903	F33.100	1	0	0	0
8526	88701	95608	NL3L78803	4	0	0	0	1	1	26452833	32183	2020/6/24 9:00:00		1	1956/11/26	1	64		28	2	0	1	0	0	0	1	390				0	0	1	1	3	2020/4/2 7:06:41	A15.01		2020/6/24 9:00:00	2020	A15.01	83	Schizophrenia	F20.901	F20.901	0	1	0	0
2442	88703	96152	NL3L78803	4	0	0	0	1	1	26464606	31748	2020/6/24 9:00:00		1	1957/8/13	1	64		28	2	0	1	0	0	0	1	390				0	0	1	1	3	2020/4/2 7:07:18	A15.01		2020/6/24 9:00:00	2020	A15.01	83	Mental disorder caused by cerebrovascular disease	F07.802	F07.800x002	0	0	1	0
9290	87526	95145	NL3L78803	4	0	0	0	1	1	26452833	32183	2020/3/31 8:00:00		1	1956/11/26	1	64		28	2	0	1	0	0	0	1	390				0	0	1	1	3	2020/1/8 8:16:04	A15.01		2020/3/31 8:00:00	2020	A15.01	83	Schizophrenia	F20.901	F20.901	0	1	0	0
12849	107589	107589000	XAAA75238	2	0	1	0	0	0	01316531	00050371	2018/8/9 7:38:13		2	1953/7/25	1	64	0	80	1	0	0	1	0	0	0	310	9					1	2	1	2018/5/18 8:25:04	A15.06		2018/8/9 7:38:13	2018	A15.06	83	Somatoform disorder, unspecified	F45.900	F45.900	0	0	0	1
12046	72829	728290000	XK2866706	1	1	0	0	0	0	16062484	1324599	2018/10/8 10:00:00		1	1954/6/5	1	64	0	90	2	1	0	0	0	0	1	999	9					1	3	1	2018/7/17 8:14:22	A15		2018/10/8 10:00:00	2018	A15	83	Cerebral organic psychosis	F09. 02	F41.201	1	0	0	0
11961	124693	124693000	XAAA75238	2	0	1	0	0	0	02386294	00057849	2020/8/13 8:00:57		2	1956/2/19	1	64	0	80	1	0	0	1	0	0	0	310	9					1	2	1	2020/5/21 8:23:25	A15.06		2020/8/13 8:00:57	2020	A15.06	84	Anxiety state	F41.102	F41.102	1	0	0	0
4716	00056313	800500200	NE2641661	3	0	0	1	0	1	51109326	00054551	2018/8/8 15:45:43		1	1957/2/13	1	64			1	0	0	1	0	0	0	310						1	2	3	2018/5/16 9:26:23	A15		2018/8/8 14:48:02	2018	A15	84	Schizophrenia, unspecified	F20.900	F20.500	0	1	0	0
9685	00057384	800700017	NE2641661	3	0	0	1	0	1	51226274	00056402	2019/6/4 14:16:40		1	1956/4/11	1	64			1	0	0	1	0	0	0	310						1	2	3	2019/3/11 9:25:38	A15		2019/6/4 8:44:54	2019	A15	85	Schizophrenia, unspecified	F20.900	F22.001	0	1	0	0
7724	66532	665320000	XK2866706	1	1	0	0	0	0	28031319	1306063	2018/3/15 8:00:00		1	1953/1/7	1	64	0	90	2	1	0	0	0	0	1	999	9					1	3	1	2017/12/20 13:33:28	A15		2018/3/15 8:00:00	2018	A15	85	Schizophrenia	F20.901	F20.900	0	1	0	0
11156	123044	123044000	XAAA75238	2	0	1	0	0	0	07831552	00035363	2020/4/2 8:00:09		2	1956/1/5	1	64	0	80	1	0	0	1	0	0	0	310	9					1	2	1	2020/1/7 8:29:32	A15.06		2020/4/2 8:00:09	2020	A15.06	86	Psychosis	F99.x02	F33.100	1	0	0	0
12650	123033	123033000	XAAA75238	2	0	1	0	0	0	01386569	00033886	2020/4/2 8:00:00		2	1955/4/15	1	64	0	80	1	0	0	1	0	0	0	310	9					1	2	1	2020/1/7 8:08:55	A15.06		2020/4/2 8:00:00	2020	A15.06	86	Obsessive compulsive disorder, unspecified	F42.900	F42.900	0	0	0	1
11427	125987	125987000	XAAA75238	2	0	1	0	0	0	01526623	00048636	2020/10/21 9:07:20		2	1955/9/1	1	64	0	80	1	0	0	1	0	0	0	310	9					1	2	1	2020/7/27 8:15:44	A15.06		2020/10/21 9:07:20	2020	A15.06	86	Recurrent depressive disorder, unspecified	F33.900	F33.900	1	0	0	0
9650	00056402	800500201	NE2641661	3	0	0	1	0	1	51226274	00056402	2018/8/16 10:47:42		1	1956/4/11	1	64			1	0	0	1	0	0	0	310						1	2	3	2018/5/21 9:28:33	A15		2018/8/16 9:02:58	2018	A15	87	Schizophrenia, unspecified	F20.900	F22.001	0	1	0	0
11504	124831	124831000	XAAA75238	2	0	1	0	0	0	95303391	00055760	2020/8/26 8:13:10		1	1956/2/22	1	64	0	80	1	0	0	1	0	0	0	310	9					1	2	1	2020/5/29 8:12:12	A15.06		2020/8/26 8:13:10	2020	A15.06	89	Mental disorders, not otherwise specified	F99.x01	F33.900	1	0	0	0
11458	124716	124716000	XAAA75238	2	0	1	0	0	0	00650788	00030156	2020/8/19 9:11:31		2	1955/8/31	1	64	0	80	1	0	0	1	0	0	0	310	9					1	2	1	2020/5/22 8:30:07	A15.06		2020/8/19 9:11:31	2020	A15.06	89	Recurrent depressive disorder, unspecified	F33.900	F33.900	1	0	0	0
11252	00056924	800800031	NE2641661	3	0	0	1	0	1	95418739	00054375	2019/2/25 14:26:23		2	1956/3/7	1	64			1	0	0	1	0	0	0	310						1	2	3	2018/11/28 8:15:23	A15		2019/2/25 9:49:12	2019	A15	89	Schizophrenia, unspecified	F20.900	F33.102	1	0	0	0
5326	120007	120007000	XAAA75238	2	0	1	0	0	0	00410277	00012985	2019/12/18 8:41:35		2	1954/11/8	1	64	0	80	3	0	0	0	1	0	0	510	9					1	2	1	2019/9/20 8:22:46	A15.01		2019/12/18 8:41:35	2019	A15.01	89	Schizophrenia, unspecified	F20.900	F20.900	0	1	0	0
2706	120036	120036000	XAAA75238	2	0	1	0	0	0	00627000	00023437	2019/12/18 7:43:45		1	1955/6/21	1	64	0	80	3	0	0	0	1	0	0	510	9					1	2	1	2019/9/20 8:43:12	A15.01		2019/12/18 7:43:45	2019	A15.01	89	Organic psychosis	F09.x03	F09.x03	0	0	1	0
10302	00057945	800800046	NE2641661	3	0	0	1	0	1	50772261	00057267	2019/10/24 9:24:42		2	1956/10/27	1	64			1	0	0	1	0	0	0	310						1	2	3	2019/7/27 9:53:55	A15		2019/10/24 9:05:13	2019	A15	89	Bipolar disorder, unspecified	F31.900	F31.301	1	0	0	0
11056	123833	123833000	XAAA75238	2	0	1	0	0	0	E1033248	00055050	2020/6/1 9:00:04		2	1956/2/28	1	64	0	80	2	1	0	0	0	0	1	999	9					1	2	1	2020/3/3 8:05:56	A15.06		2020/6/1 9:00:04	2020	A15.06	90	Recurrent depressive disorder, currently moderate onset	F33.100	F33.100	1	0	0	0
12554	83400	834000000	XK2866706	1	1	0	0	0	0	28447372	1328853	2020/4/15 8:00:00		1	1955/3/18	1	64	0	90	2	0	1	0	0	0	1	390	9					1	2	1	2020/1/16 10:29:15	A15		2020/4/15 8:00:00	2020	A15	90	Anxiety state	F41.102	F41.900	1	0	0	0
11639	116318	116318000	XAAA75238	2	0	1	0	0	0	00618871	00050116	2019/7/23 10:23:32		1	1954/10/30	1	64	0	80	1	0	0	1	0	0	0	310	9					1	2	1	2019/4/23 9:37:14	A15.01		2019/7/23 10:23:32	2019	A15.01	91	Tinea pedis	B35.301	F33.900	1	0	0	0
10680	68432	684320000	XK2866706	1	1	0	0	0	0	95227336	1306186	2018/5/11 10:06:33		2	1953/8/4	1	64	0	90	1	0	0	1	0	0	0	310	9					1	2	1	2018/2/9 9:09:35	A15		2018/5/11 10:06:33	2018	A15	91	Depressive episode, unspecified	F32.900	F32.900	1	0	0	0
2540	65350	653500000	XK2866706	1	1	0	0	0	0	11041834	1324201	2018/3/5 8:30:00		1	1953/10/28	1	64	0	90	2	1	0	0	0	0	1	999	9					1	3	1	2017/12/4 9:39:58	A15		2018/3/5 8:30:00	2018	A15	91	Cerebral organic psychosis	F09. 02	F09. 02	0	0	1	0
12678	125413	125413000	XAAA75238	2	0	1	0	0	0	95274175	00036695	2020/9/24 8:00:32		2	1955/9/4	1	64	0	80	1	0	0	1	0	0	0	310	9					1	2	1	2020/6/24 8:33:54	A15.06		2020/9/24 8:00:32	2020	A15.06	92	Other separation [conversion] disorders	F44.800	F44.800	1	0	0	0
11453	120615	120615000	XAAA75238	2	0	1	0	0	0	94946582	00051923	2020/1/10 15:05:52		2	1954/11/5	1	64	0	80	1	0	0	1	0	0	0	310	9					1	2	1	2019/10/10 13:13:18	A15.06		2020/1/10 15:05:52	2020	A15.06	92	Recurrent depressive disorder, unspecified	F33.900	F33.900	1	0	0	0
12792	117752	117752000	XAAA75238	2	0	1	0	0	0	00410277	00012985	2019/9/20 8:00:37		2	1954/11/8	1	64	0	80	3	0	0	0	1	0	0	510	9					1	2	1	2019/6/20 7:34:22	A15.01		2019/9/20 8:00:37	2019	A15.01	92	Hysteria	F44.902	F44.902	0	1	0	0
5087	117768	117768000	XAAA75238	2	0	1	0	0	0	01517629	00010666	2019/9/20 7:00:55		2	1954/7/16	1	64	0	80	3	0	0	0	1	0	0	510	9					1	2	1	2019/6/20 7:54:48	A15.01		2019/9/20 7:00:55	2019	A15.01	92	Schizophrenia, unspecified	F20.900	F20.900	0	1	0	0
5864	117779	117779000	XAAA75238	2	0	1	0	0	0	01526197	00011260	2019/9/20 7:00:42		2	1954/7/15	1	64	0	80	3	0	0	0	1	0	0	510	9					1	2	1	2019/6/20 8:03:07	A15.01		2019/9/20 7:00:42	2019	A15.01	92	Schizophrenia, unspecified	F20.900	F20.900	0	1	0	0
7231	117784	117784000	XAAA75238	2	0	1	0	0	0	00532608	00007890	2019/9/20 7:00:24		2	1954/9/18	1	64	0	80	3	0	0	0	1	0	0	510	9					1	2	1	2019/6/20 8:04:33	A15.01		2019/9/20 7:00:24	2019	A15.01	92	Schizophrenia, unspecified	F20.900	F20.900	0	1	0	0
4950	117790	117790000	XAAA75238	2	0	1	0	0	0	00621429	00039061	2019/9/20 7:00:00		2	1954/7/13	1	64	0	80	3	0	0	0	1	0	0	510	9					1	2	1	2019/6/20 8:12:25	A15.01		2019/9/20 7:00:00	2019	A15.01	92	Schizophrenia, unspecified	F20.900	F20.900	0	1	0	0
2373	117831	117831000	XAAA75238	2	0	1	0	0	0	00627000	00023437	2019/9/20 10:57:39		1	1955/6/21	1	64	0	80	3	0	0	0	1	0	0	510	9					1	2	1	2019/6/20 8:57:48	A15.01		2019/9/20 10:57:39	2019	A15.01	92	Organic psychosis	F09.x03	F07.800x002	0	0	1	0
2603	72027	720270000	XK2866706	1	1	0	0	0	0	11041834	1324201	2018/9/13 8:00:00		1	1953/10/28	1	64	0	90	2	1	0	0	0	0	1	999	9					1	3	1	2018/6/13 14:10:40	A15		2018/9/13 8:00:00	2018	A15	92	Cerebral organic psychosis	F09. 02	F09. 02	0	0	1	0
11699	124997	124997000	XAAA75238	2	0	1	0	0	0	00201795	00051055	2020/9/11 10:52:26		2	1955/12/17	1	64	0	80	1	0	0	1	0	0	0	310	9					1	2	1	2020/6/10 10:26:51	A15.06		2020/9/11 10:52:26	2020	A15.06	93	Infectious diarrhea	A04.903	F33.900	1	0	0	0
1801	123267	123267000	XAAA75238	2	0	1	0	0	0	01449549	00055490	2020/4/17 8:22:00		2	1955/9/28	1	64	0	80	1	0	0	1	0	0	0	310	9					1	2	1	2020/1/14 13:14:01	A15.06		2020/4/17 8:22:00	2020	A15.06	94	anemia	D64.903	F04.x00	0	0	1	0
12637	125056	125056000	XAAA75238	2	0	1	0	0	0	00407787	00016776	2020/9/18 8:58:00		2	1956/3/19	1	64	0	80	1	0	0	1	0	0	0	310	9					1	2	1	2020/6/15 8:18:38	A15.06		2020/9/18 8:58:00	2020	A15.06	95	Obsessive compulsive disorder, unspecified	F42.900	F42.900	0	0	0	1
9459	87196	95684	NL3L78803	4	0	0	0	1	1	26840321	36676	2020/4/5 10:00:00		2	1955/3/29	1	64		28	2	0	1	0	0	0	1	390				0	0	1	1	3	2020/1/1 16:17:57	A15.01		2020/4/5 10:00:00	2020	A15.01	95	Schizophrenia	F20.901	F20.901	0	1	0	0
3445	84223	94047	NL3L78803	4	0	0	0	1	1	95049889	19047	2019/12/31 10:00:00		1	1955/7/4	1	64		28	1	0	0	1	0	0	0	310				0	0	1	2	3	2019/9/27 16:01:35	A15.01		2019/12/31 10:00:00	2019	A15.01	95	Paranoid schizophrenia	F20.000	F20.000	0	1	0	0
2681	73838	738380000	XK2866706	1	1	0	0	0	0	11041834	1324201	2018/12/17 8:04:33		1	1953/10/28	1	64	0	90	2	1	0	0	0	0	1	999	9					1	3	1	2018/9/13 13:17:24	A15		2018/12/17 8:04:33	2018	A15	95	Organic psychosis	F09.x03	F09.x03	0	0	1	0
12445	124713	124713000	XAAA75238	2	0	1	0	0	0	00466228	00056234	2020/8/26 10:03:32		1	1955/9/6	1	64	0	80	1	0	0	1	0	0	0	310	9					1	2	1	2020/5/22 8:04:30	A15.06		2020/8/26 10:03:32	2020	A15.06	96	Mental disorders, not otherwise specified	F99.x01	F41.900	1	0	0	0
11805	123544	123544000	XAAA75238	2	0	1	0	0	0	07388212	00043479	2020/5/11 11:35:28		2	1955/12/16	1	64	0	80	1	0	0	1	0	0	0	310	9					1	2	1	2020/2/5 9:11:20	A15.06		2020/5/11 11:35:28	2020	A15.06	96	Recurrent depressive disorder, unspecified	F33.900	F33.900	1	0	0	0
4191	00058104	801000065	NE2641661	3	0	0	1	0	1	T0289705	00054512	2019/12/31 13:46:18		1	1956/2/24	1	64			1	0	0	1	0	0	0	310						1	2	3	2019/9/25 8:35:44	A15		2020/6/15 8:26:58	2020	A15	96.5	Schizophrenia, unspecified	F20.900	F20.300	0	1	0	0
10429	122917	122917000	XAAA75238	2	0	1	0	0	0	00213834	00057420	2020/4/8 10:58:13		2	1955/6/4	1	64	0	80	1	0	0	1	0	0	0	310	9					1	2	1	2020/1/2 10:52:51	A15.06		2020/4/8 10:58:13	2020	A15.06	97	Mental disorders, not otherwise specified	F99.x01	F32.100	1	0	0	0
11067	123045	123045000	XAAA75238	2	0	1	0	0	0	00407357	00054217	2020/4/13 12:56:40		2	1955/4/17	1	64	0	80	1	0	0	1	0	0	0	310	9					1	2	1	2020/1/7 9:03:05	A15.06		2020/4/13 12:56:40	2020	A15.06	97	Recurrent depressive disorder, currently moderate onset	F33.100	F33.100	1	0	0	0
3532	00058098	800800050	NE2641661	3	0	0	1	0	1	80165084	00057477	2019/12/31 8:35:44		2	1956/4/18	1	64			2	1	0	0	0	0	1	999						1	2	3	2019/9/24 8:26:05	A15		2019/12/31 8:18:22	2019	A15	98	Schizophrenia, unspecified	F20.900	F20.000	0	1	0	0
11518	00058976	800900038	NE2641661	3	0	0	1	0	1	95418739	00054375	2020/10/28 8:33:10		2	1956/3/7	1	64			1	0	0	1	0	0	0	310						1	2	3	2020/7/21 9:35:18	A15		2020/10/28 8:12:20	2020	A15	99	Schizophrenia, unspecified	F20.900	F33.900	1	0	0	0
12056	79754	797540000	XK2866706	1	1	0	0	0	0	94821275	1328688	2019/12/18 8:00:00		2	1954/12/21	1	64	0	90	1	0	0	1	0	0	0	310	9					1	2	1	2019/9/10 8:07:42	A15		2019/12/18 8:00:00	2019	A15	99	Anxiety depression	F41.201	F41.201	1	0	0	0
2501	68944	689440000	XK2866706	1	1	0	0	0	0	11041834	1324201	2018/6/13 8:00:00		1	1953/10/28	1	64	0	90	2	1	0	0	0	0	1	999	9					1	3	1	2018/3/5 14:38:10	A15		2018/6/13 8:00:00	2018	A15	100	Cerebral organic psychosis	F09. 02	F09. 02	0	0	1	0
2520	68378	683780000	XK2866706	1	1	0	0	0	0	44021062	1324984	2018/5/18 8:13:00		1	1953/4/20	1	64	0	90	2	1	0	0	0	0	1	999	9					1	3	1	2018/2/7 8:13:10	A15		2018/5/18 8:13:00	2018	A15	100	Cerebral organic psychosis	F09. 02	F09. 02	0	0	1	0
10417	117505	117505000	XAAA75238	2	0	1	0	0	0	50767324	00055882	2019/9/20 9:00:12		1	1955/4/19	1	64	0	80	1	0	0	1	0	0	0	310	9					1	2	1	2019/6/11 15:14:55	A15.01		2019/9/20 9:00:12	2019	A15.01	101	Moderate depressive episode	F32.100	F32.100	1	0	0	0
2089	120160	120160000	XAAA75238	2	0	1	0	0	0	90239654	00053431	2019/12/30 8:00:46		1	1954/12/12	1	64	0	80	3	0	0	0	1	0	0	510	9					1	2	1	2019/9/20 9:40:43	A15.01		2019/12/30 8:00:46	2019	A15.01	101	Organic psychosis	F09.x03	F06.900	0	0	1	0
2708	124934	124934000	XAAA75238	2	0	1	0	0	0	29146946	00054370	2020/9/15 14:08:00		1	1955/8/31	1	64	0	80	1	0	0	1	0	0	0	310	9					1	2	1	2020/6/5 13:13:50	A15.06		2020/9/15 14:08:00	2020	A15.06	102	Organic dementia	F03.x06	F09.x03	0	0	1	0
6315	79624	796240000	XK2866706	1	1	0	0	0	0	12059293	1309126	2019/12/14 8:00:00		2	1955/2/14	1	64	0	90	2	1	0	0	0	0	1	999	9					1	3	1	2019/9/3 13:56:16	A15		2019/12/14 8:00:00	2019	A15	102	Schizophrenia, unspecified	F20.900	F20.900	0	1	0	0
6936	124450	124450000	XAAA75238	2	0	1	0	0	0	01018349	00007010	2020/8/5 14:39:31		2	1955/12/22	1	64	0	80	3	0	0	0	1	0	0	510	9					1	2	1	2020/4/24 19:46:44	A15.01		2020/8/5 14:39:31	2020	A15.01	103	Schizophrenia, unspecified	F20.900	F20.900	0	1	0	0
12857	125545	125545000	XAAA75238	2	0	1	0	0	0	08554730	00057612	2020/10/13 11:05:11		1	1955/9/21	1	64	0	80	1	0	0	1	0	0	0	310	9					1	2	1	2020/7/1 10:35:54	A15.06		2020/10/13 11:05:11	2020	A15.06	104	Other somatoform disorders	F45.800	F45.900	0	0	0	1
6938	116308	116308000	XAAA75238	2	0	1	0	0	0	27032490	00055514	2019/8/5 8:00:37		2	1954/9/7	1	64	0	80	3	0	0	0	1	0	0	510	9					1	2	1	2019/4/23 8:49:41	A15.01		2019/8/5 8:00:37	2019	A15.01	104	Mental disorders, not otherwise specified	F99.x01	F20.900	0	1	0	0
12243	73817	738170000	XK2866706	1	1	0	0	0	0	40910473	1307006	2018/12/26 8:00:00		2	1953/12/25	1	64	0	90	1	0	0	1	0	0	0	310	9					1	2	1	2018/9/13 8:33:37	A15		2018/12/26 8:00:00	2018	A15	104	Anxiety depression	F41.201	F41.201	1	0	0	0
10426	123654	123654000	XAAA75238	2	0	1	0	0	0	00630173	00056037	2020/6/2 10:00:27		2	1955/5/29	1	64	0	80	1	0	0	1	0	0	0	310	9					1	2	1	2020/2/18 10:08:07	A15.01		2020/6/2 10:00:27	2020	A15.01	105	Moderate depressive episode	F32.100	F32.100	1	0	0	0
11182	125505	125505000	XAAA75238	2	0	1	0	0	0	00426884	00051057	2020/10/13 8:00:50		2	1955/9/25	1	64	0	80	1	0	0	1	0	0	0	310	9					1	2	1	2020/6/30 8:22:24	A15.06		2020/10/13 8:00:50	2020	A15.06	105	Recurrent depressive disorder, currently moderate onset	F33.100	F33.100	1	0	0	0
10161	76320	763200000	XK2866706	1	1	0	0	0	0	13071137	1323716	2019/6/5 8:00:00		2	1954/11/22	1	64	0	90	2	1	0	0	0	0	1	999	9					1	3	1	2019/2/20 10:36:15	A15		2019/6/5 8:00:00	2019	A15	105	Hysteria	F44.902	F31.200	1	0	0	0
10049	117390	117390000	XAAA75238	2	0	1	0	0	0	40967207	00009388	2019/9/20 8:00:44		1	1954/11/5	1	64	0	80	3	0	0	0	1	0	0	510	9					1	2	1	2019/6/6 10:39:39	A15.01		2019/9/20 8:00:44	2019	A15.01	106	Bipolar disorder, currently manic episode without psychotic symptoms	F31.100	F31.100	1	0	0	0
10879	123246	123246000	XAAA75238	2	0	1	0	0	0	00583529	00053330	2020/4/30 8:00:36		1	1955/2/12	1	64	0	80	1	0	0	1	0	0	0	310	9					1	2	1	2020/1/14 8:26:19	A15.01		2020/4/30 8:00:36	2020	A15.01	107	Recurrent depressive disorder, currently moderate onset	F33.100	F33.100	1	0	0	0
11543	123410	123410000	XAAA75238	2	0	1	0	0	0	01525877	00050571	2020/5/7 8:20:17		2	1955/3/19	1	64	0	80	1	0	0	1	0	0	0	310	9					1	2	1	2020/1/20 8:55:11	A15.06		2020/5/7 8:20:17	2020	A15.06	108	Recurrent depressive disorder, unspecified	F33.900	F33.900	1	0	0	0
12476	117275	117275000	XAAA75238	2	0	1	0	0	0	00689812	00040221	2019/9/19 12:07:09		2	1955/1/2	1	64	0	80	1	0	0	1	0	0	0	310	9					1	2	1	2019/6/3 10:15:45	A15.01		2019/9/19 12:07:09	2019	A15.01	108	Unspecified anxiety disorder	F41.900	F41.900	1	0	0	0
12886	66178	661780000	XK2866706	1	1	0	0	0	0	25060314	1309509	2018/4/2 8:08:47		1	1953/2/1	1	64	0	90	2	1	0	0	0	0	1	999	9					1	3	1	2017/12/14 10:18:02	A15		2018/4/2 8:08:47	2018	A15	109	Neurosis	F48.903	F48.901	1	0	0	0
11158	123420	123420000	XAAA75238	2	0	1	0	0	0	50756657	00044022	2020/5/9 8:00:08		2	1955/12/11	1	64	0	80	1	0	0	1	0	0	0	310	9					1	2	1	2020/1/20 10:08:49	A15.01		2020/5/9 8:00:08	2020	A15.01	110	Recurrent depressive disorder, currently moderate onset	F33.100	F33.100	1	0	0	0
3718	00058789	800900033	NE2641661	3	0	0	1	0	1	28380220	00058597	2020/9/21 8:38:02		2	1956/4/18	1	64			2	0	1	0	0	0	1	390						1	2	3	2020/6/2 8:29:39	A15		2020/9/21 8:21:12	2020	A15	111	Schizophrenia, unspecified	F20.900	F20.000	0	1	0	0
3493	00058788	800900034	NE2641661	3	0	0	1	0	1	95612830	00054459	2020/9/21 8:42:08		2	1956/7/8	1	64			1	0	0	1	0	0	0	310						1	2	3	2020/6/2 8:30:28	A15		2020/9/21 8:19:58	2020	A15	111	Schizophrenia, unspecified	F20.900	F20.000	0	1	0	0
12462	123358	123358000	XAAA75238	2	0	1	0	0	0	01145395	00053342	2020/5/7 7:58:16		1	1955/9/29	1	64	0	80	1	0	0	1	0	0	0	310	9					1	2	1	2020/1/17 10:03:37	A15.06		2020/5/7 7:58:16	2020	A15.06	111	Tinea pedis	B35.301	F41.900	1	0	0	0
10706	119960	119960000	XAAA75238	2	0	1	0	0	0	50767324	00055882	2020/1/10 9:00:22		1	1955/4/19	1	64	0	80	1	0	0	1	0	0	0	310	9					1	2	1	2019/9/20 7:42:52	A15.01		2020/1/10 9:00:22	2020	A15.01	112	Depressive episode, unspecified (depressive state)	F32.900	F32.900	1	0	0	0
10453	118201	118201000	XAAA75238	2	0	1	0	0	0	00630173	00056037	2019/10/23 9:00:20		2	1955/5/29	1	64	0	80	1	0	0	1	0	0	0	310	9					1	2	1	2019/7/3 11:37:08	A15.01		2019/10/23 9:00:20	2019	A15.01	112	Major depressive episode with psychotic symptoms	F32.300	F32.300	1	0	0	0
8630	79783	88918	NL3L78803	4	0	0	0	1	1	95049889	19047	2019/9/3 10:00:00		1	1955/7/4	1	64		28	1	0	0	1	0	0	0	310				0	0	1	1	3	2019/5/13 15:20:53	A15.01		2019/9/3 10:00:00	2019	A15.01	113	Schizophrenia	F20.901	F20.901	0	1	0	0
5109	75102	751020000	XK2866706	1	1	0	0	0	0	25081215	1322513	2019/4/3 7:48:40		1	1954/1/12	1	64	0	90	2	1	0	0	0	0	1	999	9					1	3	1	2018/12/10 12:04:01	A15		2019/4/3 7:48:40	2019	A15	114	Schizophrenia, unspecified	F20.900	F20.900	0	1	0	0
4189	00056914	800700014	NE2641661	3	0	0	1	0	1	T0289705	00054512	2019/3/14 9:44:10		1	1956/2/24	1	64			1	0	0	1	0	0	0	310						1	2	3	2018/11/20 8:37:23	A15		2019/3/14 9:33:42	2019	A15	114	Schizophrenia, unspecified	F20.900	F20.300	0	1	0	0
5211	123221	123221000	XAAA75238	2	0	1	0	0	0	02545213	00055752	2020/5/7 8:49:24		2	1955/9/29	1	64	0	80	3	0	0	0	1	0	0	510	9					1	2	1	2020/1/13 11:11:52	A15.01		2020/5/7 8:49:24	2020	A15.01	115	Schizophrenia, unspecified	F20.900	F20.900	0	1	0	0
11364	79606	796060000	XK2866706	1	1	0	0	0	0	44126882	1321318	2019/12/27 7:30:14		1	1955/3/18	1	64	0	90	1	0	0	1	0	0	0	310	9					1	2	1	2019/9/3 8:34:17	A15		2019/12/27 7:30:14	2019	A15	115	depression	F32.902	F33.200	1	0	0	0
3822	00058766	800900035	NE2641661	3	0	0	1	0	1	28550310	00058562	2020/9/22 9:04:38		2	1956/5/22	1	64			2	0	1	0	0	0	1	390						1	2	3	2020/5/29 8:27:28	A15		2020/9/22 8:46:35	2020	A15	116	Schizophrenia, unspecified	F20.900	F20.000	0	1	0	0
12469	124658	124658000	XAAA75238	2	0	1	0	0	0	T0370895	00055978	2020/9/11 12:29:00		2	1956/5/7	1	64	0	80	1	0	0	1	0	0	0	310	9					1	2	1	2020/5/18 9:19:38	A15.06		2020/9/11 12:29:00	2020	A15.06	116	Recurrent depressive disorder, currently moderate onset	F33.100	F41.900	1	0	0	0
1878	122923	122923000	XAAA75238	2	0	1	0	0	0	29146946	00054370	2020/4/27 8:17:22		1	1955/8/31	1	64	0	80	1	0	0	1	0	0	0	310	9					1	2	1	2020/1/2 13:37:06	A15.06		2020/4/27 8:17:22	2020	A15.06	116	Infectious diarrhea	A04.903	F06.300	0	0	1	0
6740	77717	777170000	XK2866706	1	1	0	0	0	0	12059293	1309126	2019/9/3 8:00:00		2	1955/2/14	1	64	0	90	2	1	0	0	0	0	1	999	9					1	3	1	2019/5/10 13:52:43	A15		2019/9/3 8:00:00	2019	A15	116	Schizophrenia, unspecified	F20.900	F20.900	0	1	0	0
3405	00056853	800900014	NE2641661	3	0	0	1	0	1	95612830	00054459	2019/3/5 10:13:10		2	1956/7/8	1	64			1	0	0	1	0	0	0	310						1	2	3	2018/11/9 8:29:21	A15		2019/3/5 9:31:53	2019	A15	116	Schizophrenia, unspecified	F20.900	F20.000	0	1	0	0
4333	00055715	800500164	NE2641661	3	0	0	1	0	1	50760607	00054580	2018/3/19 8:36:25		1	1956/10/31	1	64			1	0	0	1	0	0	0	310						1	2	3	2017/11/23 9:11:12	A15		2018/3/19 8:30:54	2018	A15	116	Schizophrenia, unspecified	F20.900	F20.300	0	1	0	0
4049	00055712	800500165	NE2641661	3	0	0	1	0	1	50763921	00054558	2018/3/19 10:25:54		1	1956/12/22	1	64			1	0	0	1	0	0	0	310						1	2	3	2017/11/23 8:44:51	A15		2018/3/19 10:21:38	2018	A15	116	Schizophrenia, unspecified	F20.900	F20.300	0	1	0	0
11218	123564	123564000	XAAA75238	2	0	1	0	0	0	95147487	00038273	2020/6/3 8:00:34		2	1955/11/11	1	64	0	80	1	0	0	1	0	0	0	310	9					1	2	1	2020/2/7 8:09:17	A15.06		2020/6/3 8:00:34	2020	A15.06	117	Recurrent depressive disorder, currently moderate onset	F33.100	F33.100	1	0	0	0
11580	123302	123302000	XAAA75238	2	0	1	0	0	0	00435048	00029319	2020/5/11 8:00:12		2	1955/5/5	1	64	0	80	1	0	0	1	0	0	0	310	9					1	2	1	2020/1/15 13:02:21	A15.01		2020/5/11 8:00:12	2020	A15.01	117	Recurrent depressive disorder, unspecified	F33.900	F33.900	1	0	0	0
3850	00056683	800500233	NE2641661	3	0	0	1	0	1	50760607	00054580	2019/2/18 8:56:13		1	1956/10/31	1	64			1	0	0	1	0	0	0	310						1	2	3	2018/10/24 8:19:03	A15		2019/2/18 8:40:18	2019	A15	117	Schizophrenia, unspecified	F20.900	F20.000	0	1	0	0
4282	00057214	801000004	NE2641661	3	0	0	1	0	1	25469854	00055996	2019/6/24 8:49:38		1	1956/9/30	1	64			1	0	0	1	0	0	0	310						1	2	3	2019/2/26 8:31:13	A15		2019/6/24 7:54:46	2019	A15	118	Schizophrenia, unspecified	F20.900	F20.300	0	1	0	0
4414	00056713	800500239	NE2641661	3	0	0	1	0	1	25469854	00055996	2019/2/25 8:57:52		1	1956/9/30	1	64			1	0	0	1	0	0	0	310						1	2	3	2018/10/30 8:42:04	A15		2019/2/25 8:29:57	2019	A15	118	Schizophrenia, unspecified	F20.900	F20.300	0	1	0	0
3808	00056700	800500237	NE2641661	3	0	0	1	0	1	50763921	00054558	2019/2/21 9:14:10		1	1956/12/22	1	64			1	0	0	1	0	0	0	310						1	2	3	2018/10/26 8:15:57	A15		2019/2/21 8:47:04	2019	A15	118	Schizophrenia, unspecified	F20.900	F20.000	0	1	0	0
11769	121981	121981000	XAAA75238	2	0	1	0	0	0	02544200	00056224	2020/4/2 13:07:59		2	1955/9/24	1	64	0	80	1	0	0	1	0	0	0	310	9					1	2	1	2019/12/5 8:29:55	A15.06		2020/4/2 13:07:59	2020	A15.06	119	Recurrent depressive disorder, unspecified	F33.900	F33.900	1	0	0	0
3513	00057736	801000031	NE2641661	3	0	0	1	0	1	50763921	00054558	2019/10/23 8:36:00		1	1956/12/22	1	64			1	0	0	1	0	0	0	310						1	2	3	2019/6/26 8:11:07	A15		2019/10/23 8:14:39	2019	A15	119	Schizophrenia, unspecified	F20.900	F20.000	0	1	0	0
3836	00057157	801000002	NE2641661	3	0	0	1	0	1	50760607	00054580	2019/6/19 9:00:05		1	1956/10/31	1	64			1	0	0	1	0	0	0	310						1	2	3	2019/2/19 8:28:09	A15		2019/6/19 8:09:12	2019	A15	120	Schizophrenia, unspecified	F20.900	F20.000	0	1	0	0
7738	75353	753530000	XK2866706	1	1	0	0	0	0	15121806	1308752	2019/4/16 7:40:01		1	1954/11/28	1	64	0	90	2	1	0	0	0	0	1	999	9					1	3	1	2018/12/17 13:55:14	A15		2019/4/16 7:40:01	2019	A15	120	Schizophrenia, unspecified	F20.900	F20.900	0	1	0	0
3036	00057696	800600038	NE2641661	3	0	0	1	0	1	80392108	00054331	2019/10/22 8:48:09		2	1956/5/22	1	64			2	1	0	0	0	0	1	999						1	2	3	2019/6/22 9:13:29	A15		2019/10/22 8:11:50	2019	A15	122	Schizophrenia, unspecified	F20.900	F20.000	0	1	0	0
3835	00057191	801000005	NE2641661	3	0	0	1	0	1	50763921	00054558	2019/6/25 8:30:37		1	1956/12/22	1	64			1	0	0	1	0	0	0	310						1	2	3	2019/2/22 8:19:33	A15		2019/6/25 8:02:17	2019	A15	123	Schizophrenia, unspecified	F20.900	F20.000	0	1	0	0
3789	00057672	801000029	NE2641661	3	0	0	1	0	1	50760607	00054580	2019/10/21 8:46:37		1	1956/10/31	1	64			1	0	0	1	0	0	0	310						1	2	3	2019/6/20 8:15:34	A15		2019/10/21 8:30:14	2019	A15	123	Schizophrenia, unspecified	F20.900	F20.000	0	1	0	0
10056	108251	108251000	XAAA75238	2	0	1	0	0	0	02482327	00053315	2018/10/12 8:00:00		1	1953/7/6	1	64	0	80	3	0	0	0	1	0	0	510	9					1	2	1	2018/6/11 10:43:38	A15.01		2018/10/12 8:00:00	2018	A15.01	123	Mental disorders, not otherwise specified	F99.x01	F31.100	1	0	0	0
4555	00056703	800900011	NE2641661	3	0	0	1	0	1	95180134	00054517	2019/2/27 10:16:08		2	1956/4/23	1	64			1	0	0	1	0	0	0	310						1	2	3	2018/10/26 9:50:56	A15		2019/2/27 9:57:02	2019	A15	124	Schizophrenia, unspecified	F20.900	F20.500	0	1	0	0
2587	75092	750920000	XK2866706	1	1	0	0	0	0	35089185	1327717	2019/4/15 13:20:00		1	1954/7/8	1	64	0	90	2	1	0	0	0	0	1	999	9					1	3	1	2018/12/10 10:42:54	A15		2019/4/15 13:20:00	2019	A15	126	Cerebral organic psychosis	F09. 02	F09. 02	0	0	1	0
5553	77928	779280000	XK2866706	1	1	0	0	0	0	23010092	1328242	2019/9/27 8:00:00		2	1954/10/25	1	64	0	90	2	1	0	0	0	0	1	999	9					1	3	1	2019/5/23 9:28:14	A15		2019/9/27 8:00:00	2019	A15	127	Schizophrenia, unspecified	F20.900	F20.900	0	1	0	0
2740	107764	107764000	XAAA75238	2	0	1	0	0	0	00379578	00022382	2018/9/28 8:52:12		1	1953/8/7	1	64	0	80	3	0	0	0	1	0	0	510	9					1	2	1	2018/5/24 10:01:09	A15.01		2018/9/28 8:52:12	2018	A15.01	127	Mental and behavioral disorders due to alcohol use, dependence syndrome	F10.200	F10.200	0	0	0	0
8032	66806	668060000	XK2866706	1	1	0	0	0	0	94820433	1307945	2018/5/8 8:00:00		2	1953/10/9	1	64	0	90	2	0	1	0	0	0	1	390	9					1	2	1	2018/1/1 7:53:24	A15		2018/5/8 8:00:00	2018	A15	127	Schizophrenia, unspecified	F20.900	F20.900	0	1	0	0
9622	84909	849090000	XK2866706	1	1	0	0	0	0	W2010217	1308019	2020/10/26 7:00:00		1	1956/3/23	1	64	0	90	1	0	0	1	0	0	0	310	9					1	2	1	2020/6/19 9:16:56	A15		2020/10/26 7:00:00	2020	A15	129	Schizophrenia	F20.901	F20.901	0	1	0	0
12290	78320	783200000	XK2866706	1	1	0	0	0	0	95226789	1306846	2019/10/21 12:00:00		2	1954/7/15	1	64	0	90	1	0	0	1	0	0	0	310	9					1	2	1	2019/6/14 14:53:46	A15		2019/10/21 12:00:00	2019	A15	129	Anxiety depression	F41.201	F41.201	1	0	0	0
1743	103079	103079000	XAAA75238	2	0	1	0	0	0	90011374	00037099	2018/5/10 10:00:48		2	1953/8/2	1	64	0	80	3	0	0	0	1	0	0	510	9					1	2	1	2018/1/1 8:30:04	A15.01		2018/5/10 10:00:48	2018	A15.01	129	Senile dementia	F03.x04	F03.x04	0	0	1	0
12376	78277	782770000	XK2866706	1	1	0	0	0	0	41546991	1306532	2019/10/23 11:00:00		2	1955/1/18	1	64	0	90	1	0	0	1	0	0	0	310	9					1	2	1	2019/6/13 15:48:20	A15		2019/10/23 11:00:00	2019	A15	132	Anxiety depression	F41.201	F41.201	1	0	0	0
4008	00057571	801000026	NE2641661	3	0	0	1	0	1	T0289705	00054512	2019/9/24 9:29:51		1	1956/2/24	1	64			1	0	0	1	0	0	0	310						1	2	3	2019/5/14 9:10:41	A15		2019/9/24 9:27:39	2019	A15	133	Schizophrenia, unspecified	F20.900	F20.300	0	1	0	0
3766	00055633	800700009	NE2641661	3	0	0	1	0	1	95612830	00054459	2018/6/28 10:05:37		2	1956/7/8	1	64			1	0	0	1	0	0	0	310						1	2	3	2017/11/20 8:58:16	A15		2018/5/15 9:59:44	2018	A15	134	Schizophrenia, unspecified	F20.900	F20.000	0	1	0	0
3989	00055792	800500193	NE2641661	3	0	0	1	0	1	T0289705	00054512	2018/6/27 15:46:20		1	1956/2/24	1	64			1	0	0	1	0	0	0	310						1	2	3	2017/11/30 8:32:26	A15		2018/5/15 8:53:31	2018	A15	134	Schizophrenia, unspecified	F20.900	F20.300	0	1	0	0
4593	00055667	800700007	NE2641661	3	0	0	1	0	1	95180134	00054517	2018/6/27 20:07:37		2	1956/4/23	1	64			1	0	0	1	0	0	0	310						1	2	3	2017/11/20 13:30:41	A15		2018/5/15 8:49:58	2018	A15	134	Schizophrenia, unspecified	F20.900	F20.500	0	1	0	0
4743	00055774	800700010	NE2641661	3	0	0	1	0	1	51109326	00054551	2018/6/28 14:47:17		1	1957/2/13	1	64			1	0	0	1	0	0	0	310						1	2	3	2017/11/28 10:17:07	A15		2018/5/15 8:17:32	2018	A15	134	Schizophrenia, unspecified	F20.900	F20.500	0	1	0	0
12628	00055464	800500169	NE2641661	3	0	0	1	0	1	24202951	00055464	2018/3/21 15:59:29		2	1956/5/6	1	64			1	0	0	1	0	0	0	310						1	2	3	2017/11/6 9:01:16	A15		2018/3/21 15:35:50	2018	A15	135	Obsessive compulsive disorder, unspecified	F42.900	F42.003	0	0	0	1
3126	00057341	800900022	NE2641661	3	0	0	1	0	1	95612830	00054459	2019/7/22 9:54:27		2	1956/7/8	1	64			1	0	0	1	0	0	0	310						1	2	3	2019/3/6 8:37:53	A15		2019/7/22 9:40:39	2019	A15	138	Schizophrenia, unspecified	F20.900	F20.000	0	1	0	0
2776	123499	123499000	XAAA75238	2	0	1	0	0	0	00320870	00024452	2020/6/18 8:35:23		1	1955/5/14	1	64	0	80	3	0	0	0	1	0	0	510	9					1	2	1	2020/1/31 10:20:32	A15.01		2020/6/18 8:35:23	2020	A15.01	139	Mental and behavioral disorders due to alcohol use, psychotic disorders	F10.500	F10.500	0	0	0	0
11685	121838	121838000	XAAA75238	2	0	1	0	0	0	90151313	00050831	2020/4/17 8:37:34		2	1955/6/24	1	64	0	80	1	0	0	1	0	0	0	310	9					1	2	1	2019/11/29 8:14:02	A15.06		2020/4/17 8:37:34	2020	A15.06	140	Recurrent depressive disorder, unspecified	F33.900	F33.900	1	0	0	0
9775	74989	749890000	XK2866706	1	1	0	0	0	0	13071940	1319368	2019/4/24 7:30:00		1	1954/3/3	1	64	0	90	2	1	0	0	0	0	1	999	9					1	3	1	2018/12/5 13:32:20	A15		2019/4/24 7:30:00	2019	A15	140	Manic episode, unspecified	F30.900	F30.900x001	1	0	0	0
10653	121567	121567000	XAAA75238	2	0	1	0	0	0	00372081	00057041	2020/4/9 8:13:25		2	1955/2/22	1	64	0	80	1	0	0	1	0	0	0	310	9					1	2	1	2019/11/18 9:58:26	A15.01		2020/4/9 8:13:25	2020	A15.01	143	Depressive state	F32.400	F32.900	1	0	0	0
2889	122437	122437000	XAAA75238	2	0	1	0	0	0	00662878	00022827	2020/5/13 10:46:56		1	1955/10/24	1	64	0	70	3	0	0	0	1	0	0	510	9					1	2	1	2019/12/18 8:55:51	A15.01		2020/5/13 10:46:56	2020	A15.01	147	Mental and behavioral disorders due to alcohol use, unspecified mental and behavioral disorders	F10.900	F10.900	0	0	0	0
4058	00057709	801000039	NE2641661	3	0	0	1	0	1	25469854	00055996	2019/11/19 8:53:22		1	1956/9/30	1	64			1	0	0	1	0	0	0	310						1	2	3	2019/6/25 8:25:06	A15		2019/11/19 7:56:12	2019	A15	147	Schizophrenia, unspecified	F20.900	F20.300	0	1	0	0
3813	00058562	801000074	NE2641661	3	0	0	1	0	1	28550310	00058562	2020/5/28 9:32:42		2	1956/5/22	1	64			2	0	1	0	0	0	1	390						1	2	3	2020/1/1 12:15:04	A15		2020/5/28 8:47:53	2020	A15	148	Schizophrenia, unspecified	F20.900	F20.000	0	1	0	0
9941	117365	117365000	XAAA75238	2	0	1	0	0	0	01254826	00011025	2019/10/31 8:00:35		1	1954/8/12	1	64	0	80	3	0	0	0	1	0	0	510	9					1	2	1	2019/6/5 10:32:38	A15.01		2019/10/31 8:00:35	2019	A15.01	148	Bipolar disorder, currently manic	F31.000	F31.000	1	0	0	0
4554	00057971	800800056	NE2641661	3	0	0	1	0	1	95180134	00054517	2019/12/31 12:37:12		2	1956/4/23	1	64			1	0	0	1	0	0	0	310						1	2	3	2019/8/2 9:05:09	A15		2019/12/31 9:26:28	2019	A15	151	Schizophrenia, unspecified	F20.900	F20.500	0	1	0	0
3153	71040	81083	NL3L78803	4	0	0	0	1	1	61031948	19306	2019/1/21 9:47:00		2	1954/10/4	1	64		89	1	0	0	1	0	0	0	310				0	0	1	1	3	2018/8/23 13:38:26	A15.01		2019/1/21 9:47:00	2019	A15.01	151	Paranoid schizophrenia	F20.000	F20.000	0	1	0	0
3713	00058597	800800065	NE2641661	3	0	0	1	0	1	28380220	00058597	2020/6/1 8:13:58		2	1956/4/18	1	64			2	0	1	0	0	0	1	390						1	2	3	2020/1/1 12:03:04	A15		2020/6/1 7:55:13	2020	A15	152	Schizophrenia, unspecified	F20.900	F20.000	0	1	0	0
3278	00058439	800800065	NE2641661	3	0	0	1	0	1	95612830	00054459	2020/6/1 8:11:50		2	1956/7/8	1	64			1	0	0	1	0	0	0	310						1	2	3	2020/1/1 8:38:12	A15		2020/6/1 7:48:01	2020	A15	152	Schizophrenia, unspecified	F20.900	F20.000	0	1	0	0
10477	119107	119107000	XAAA75238	2	0	1	0	0	0	00635262	00056349	2020/1/14 13:26:16		2	1954/10/17	1	64	0	80	1	0	0	1	0	0	0	310	9					1	2	1	2019/8/15 9:18:46	A15.01		2020/1/14 13:26:16	2020	A15.01	152	Depressive state	F32.400	F32.400	0	0	0	1
4712	00057269	800600033	NE2641661	3	0	0	1	0	1	95180134	00054517	2019/8/1 10:21:18		2	1956/4/23	1	64			1	0	0	1	0	0	0	310						1	2	3	2019/2/28 9:19:44	A15		2019/8/1 10:19:00	2019	A15	154	Schizophrenia, unspecified	F20.900	F20.500	0	1	0	0
12030	84099	840990000	XK2866706	1	1	0	0	0	0	45075609	1311405	2020/9/14 14:51:22		1	1955/9/11	1	64	0	90	2	0	1	0	0	0	1	390	9					1	2	1	2020/4/8 10:11:48	A15		2020/9/14 14:51:22	2020	A15	159	Anxiety state	F41.102	F41.200	0	0	0	1
5017	124065	124065000	XAAA75238	2	0	1	0	0	0	Z124065	00057448	2020/9/3 9:06:00		1	1955/7/19	1	64	0	70	4	0	0	0	0	1	0	910	9					1	2	1	2020/3/26 11:48:02	A15.01		2020/9/3 9:06:00	2020	A15.01	161	Schizophrenia, unspecified	F20.900	F20.900	0	1	0	0
4520	00058601	800600046	NE2641661	3	0	0	1	0	1	95180134	00054517	2020/6/10 9:37:01		2	1956/4/23	1	64			1	0	0	1	0	0	0	310						1	2	3	2020/1/1 14:13:17	A15		2020/6/10 9:29:55	2020	A15	161	Schizophrenia, unspecified	F20.900	F20.500	0	1	0	0
3651	00057477	800800044	NE2641661	3	0	0	1	0	1	80165084	00057477	2019/9/23 8:23:22		2	1956/4/18	1	64			2	1	0	0	0	0	1	999						1	2	3	2019/4/15 10:09:10	A15		2019/9/23 7:46:52	2019	A15	161	Schizophrenia, unspecified	F20.900	F20.000	0	1	0	0
3196	00057917	800800057	NE2641661	3	0	0	1	0	1	95612830	00054459	2019/12/31 13:06:41		2	1956/7/8	1	64			1	0	0	1	0	0	0	310						1	2	3	2019/7/23 8:50:08	A15		2019/12/31 8:27:08	2019	A15	161	Schizophrenia, unspecified	F20.900	F20.000	0	1	0	0
4757	00056305	800800022	NE2641661	3	0	0	1	0	1	95180134	00054517	2018/10/25 13:30:15		2	1956/4/23	1	64			1	0	0	1	0	0	0	310						1	2	3	2018/5/16 8:53:44	A15		2018/10/25 13:21:46	2018	A15	162	Schizophrenia, unspecified	F20.900	F20.500	0	1	0	0
4170	00058104	801000075	NE2641661	3	0	0	1	0	1	T0289705	00054512	2020/6/15 8:42:56		1	1956/2/24	1	64			1	0	0	1	0	0	0	310						1	2	3	2019/9/25 8:35:44	A15		2020/6/15 8:26:58	2020	A15	167	Schizophrenia, unspecified	F20.900	F20.300	0	1	0	0
9792	72256	722560000	XK2866706	1	1	0	0	0	0	13071940	1319368	2018/12/5 8:00:00		1	1954/3/3	1	64	0	90	2	1	0	0	0	0	1	999	9					1	3	1	2018/6/21 16:03:49	A15		2018/12/5 8:00:00	2018	A15	167	Manic episode, unspecified	F30.900	F30.900x001	1	0	0	0
4269	00057552	801000031	NE2641661	3	0	0	1	0	1	80300870	00054711	2019/10/23 8:18:31		1	1956/7/28	1	64			2	1	0	0	0	0	1	999						1	2	3	2019/5/8 10:33:44	A15		2019/10/23 7:58:10	2019	A15	168	Schizophrenia, unspecified	F20.900	F20.300	0	1	0	0
3234	00058177	800500261	NE2641661	3	0	0	1	0	1	50760607	00054580	2020/6/17 8:45:56		1	1956/10/31	1	64			1	0	0	1	0	0	0	310						1	2	3	2019/10/22 7:47:35	A15		2020/6/17 8:09:41	2020	A15	169	Schizophrenia, unspecified	F20.900	F20.000	0	1	0	0
2082	115757	115757000	XAAA75238	2	0	1	0	0	0	90239654	00053431	2019/9/20 8:00:23		1	1954/12/12	1	64	0	80	3	0	0	0	1	0	0	510	9					1	2	1	2019/4/2 10:35:13	A15.01		2019/9/20 8:00:23	2019	A15.01	171	Organic psychosis	F09.x03	F06.900	0	0	1	0
3803	00057046	800900019	NE2641661	3	0	0	1	0	1	80392108	00054331	2019/6/21 8:40:31		2	1956/5/22	1	64			2	1	0	0	0	0	1	999						1	2	3	2018/12/27 10:47:32	A15		2019/6/21 8:08:04	2019	A15	176	Schizophrenia, unspecified	F20.900	F20.000	0	1	0	0
3069	00056266	800600014	NE2641661	3	0	0	1	0	1	95612830	00054459	2018/11/8 9:58:31		2	1956/7/8	1	64			1	0	0	1	0	0	0	310						1	2	3	2018/5/16 8:38:59	A15		2018/11/8 9:22:21	2018	A15	176	Schizophrenia, unspecified	F20.900	F20.000	0	1	0	0
7013	122649	122649000	XAAA75238	2	0	1	0	0	0	T0336607	00009943	2020/6/18 8:58:44		1	1955/9/5	1	64	0	70	3	0	0	0	1	0	0	510	9					1	2	1	2019/12/24 13:00:40	A15.01		2020/6/18 8:58:44	2020	A15.01	177	Schizophrenia, unspecified	F20.900	F20.900	0	1	0	0
11893	77248	772480000	XK2866706	1	1	0	0	0	0	25532640	1313779	2019/10/12 13:18:13		2	1955/2/16	1	64	0	90	1	0	0	1	0	0	0	310	9					1	2	1	2019/4/15 9:02:35	A15		2019/10/12 13:18:13	2019	A15	180	Anxiety state	F41.102	F33.901	1	0	0	0
6165	113115	113115000	XAAA75238	2	0	1	0	0	0	00621429	00039061	2019/6/20 8:00:43		2	1954/7/13	1	64	0	80	3	0	0	0	1	0	0	510	9					1	2	1	2018/12/20 8:05:31	A15.01		2019/6/20 8:00:43	2019	A15.01	182	Schizophrenia, unspecified	F20.900	F20.900	0	1	0	0
7403	113196	113196000	XAAA75238	2	0	1	0	0	0	00410277	00012985	2019/6/20 8:00:16		2	1954/11/8	1	64	0	80	3	0	0	0	1	0	0	510	9					1	2	1	2018/12/20 9:27:08	A15.01		2019/6/20 8:00:16	2019	A15.01	182	Schizophrenia, unspecified	F20.900	F20.900	0	1	0	0
7461	113125	113125000	XAAA75238	2	0	1	0	0	0	01526197	00011260	2019/6/20 7:00:23		2	1954/7/15	1	64	0	80	3	0	0	0	1	0	0	510	9					1	2	1	2018/12/20 8:14:54	A15.01		2019/6/20 7:00:23	2019	A15.01	182	Schizophrenia, unspecified	F20.900	F20.900	0	1	0	0
5097	113133	113133000	XAAA75238	2	0	1	0	0	0	01517629	00010666	2019/6/20 11:00:05		2	1954/7/16	1	64	0	80	3	0	0	0	1	0	0	510	9					1	2	1	2018/12/20 8:10:23	A15.01		2019/6/20 11:00:05	2019	A15.01	182	Schizophrenia, unspecified	F20.900	F20.900	0	1	0	0
5705	71841	718410000	XK2866706	1	1	0	0	0	0	Z71841	1327025	2018/12/5 13:00:00		2	1954/1/25	1	64	0	90	4	0	0	0	0	1	0	910	9					1	3	1	2018/6/6 10:24:27	A15		2018/12/5 13:00:00	2018	A15	182	Schizophrenia, unspecified	F20.900	F20.900	0	1	0	0
5906	122398	122398000	XAAA75238	2	0	1	0	0	0	00565546	00052436	2020/6/18 8:00:26		1	1955/12/24	1	64	0	80	3	0	0	0	1	0	0	510	9					1	2	1	2019/12/18 8:30:36	A15.01		2020/6/18 8:00:26	2020	A15.01	183	Schizophrenia, unspecified	F20.900	F20.900	0	1	0	0
2661	122471	122471000	XAAA75238	2	0	1	0	0	0	00627000	00023437	2020/6/18 7:41:06		1	1955/6/21	1	64	0	80	3	0	0	0	1	0	0	510	9					1	2	1	2019/12/18 9:25:11	A15.01		2020/6/18 7:41:06	2020	A15.01	183	Organic psychosis	F09.x03	F09.x03	0	0	1	0
4375	00056345	800500219	NE2641661	3	0	0	1	0	1	T0289705	00054512	2018/11/19 9:27:19		1	1956/2/24	1	64			1	0	0	1	0	0	0	310						1	2	3	2018/5/16 11:00:36	A15		2018/11/19 9:24:15	2018	A15	187	Schizophrenia, unspecified	F20.900	F20.300	0	1	0	0
2116	67241	672410000	XK2866706	1	1	0	0	0	0	40984137	1322385	2018/7/9 8:00:00		2	1953/2/6	1	64	0	90	1	0	0	1	0	0	0	310	9					1	2	1	2018/1/1 11:05:43	A15		2018/7/9 8:00:00	2018	A15	189	Mental disorders caused by craniocerebral trauma	F07.202	F06.900x002	0	0	1	0
3422	00058219	800900031	NE2641661	3	0	0	1	0	1	50763921	00054558	2020/7/13 8:19:29		1	1956/12/22	1	64			1	0	0	1	0	0	0	310						1	2	3	2019/10/24 8:07:50	A15		2020/7/13 7:40:49	2020	A15	195	Schizophrenia, unspecified	F20.900	F20.000	0	1	0	0
10576	82272	822720000	XK2866706	1	1	0	0	0	0	42214642	1328011	2020/7/20 8:00:24		2	1955/10/22	1	64	0	90	1	0	0	1	0	0	0	310	9					1	2	1	2019/12/28 16:39:17	A15		2020/7/20 8:00:24	2020	A15	205	Other mixed anxiety disorders	F41.300	F32.900	1	0	0	0
7464	124203	124203000	XAAA75238	2	0	1	0	0	0	00652190	00030266	2020/10/29 10:02:00		1	1956/1/16	1	64	0	24	3	0	0	0	1	0	0	510	9					1	2	1	2020/4/7 10:36:26	A15.01		2020/10/29 10:02:00	2020	A15.01	205	Schizophrenia, unspecified	F20.900	F20.900	0	1	0	0
7204	114752	114752000	XAAA75238	2	0	1	0	0	0	00637654	00009479	2019/9/23 7:00:06		1	1954/12/5	1	64	0	80	3	0	0	0	1	0	0	510	9					1	2	1	2019/2/25 10:21:09	A15.01		2019/9/23 7:00:06	2019	A15.01	210	Schizophrenia, unspecified	F20.900	F20.900	0	1	0	0
8308	00056153	800500206	NE2641661	3	0	0	1	0	1	50760607	00054580	2018/10/23 13:53:03		1	1956/10/31	1	64			1	0	0	1	0	0	0	310						1	2	3	2018/3/27 8:24:29	A15		2018/10/23 8:44:05	2018	A15	210	Schizophrenia, unspecified	F20.900	F20.900	0	1	0	0
8324	00056157	800500208	NE2641661	3	0	0	1	0	1	50763921	00054558	2018/10/25 8:53:24		1	1956/12/22	1	64			1	0	0	1	0	0	0	310						1	2	3	2018/3/27 8:29:52	A15		2018/10/25 8:11:50	2018	A15	212	Schizophrenia, unspecified	F20.900	F20.900	0	1	0	0
3144	108666	108666000	XAAA75238	2	0	1	0	0	0	01144603	00011914	2019/1/25 8:23:11		1	1954/2/13	1	64	0	80	3	0	0	0	1	0	0	510	9					1	1	1	2018/6/26 13:14:47	A15.01		2019/1/25 8:23:11	2019	A15.01	213	Paranoid schizophrenia	F20.000	F20.000	0	1	0	0
2413	83908	839080000	XK2866706	1	1	0	0	0	0	28055247	1329043	2020/10/26 7:00:00		2	1955/9/24	1	64	0	90	2	0	1	0	0	0	1	390	9					1	2	1	2020/3/23 9:24:23	A15		2020/10/26 7:00:00	2020	A15	217	Mental disorder caused by cerebrovascular disease	F07.802	F07.800x002	0	0	1	0
10692	80559	805590000	XK2866706	1	1	0	0	0	0	40705278	1306316	2020/6/9 8:00:00		2	1954/12/24	1	64	0	90	1	0	0	1	0	0	0	310	9					1	2	1	2019/10/31 10:21:10	A15		2020/6/9 8:00:00	2020	A15	222	Depressive episode, unspecified	F32.900	F32.900	1	0	0	0
5572	71185	711850000	XK2866706	1	1	0	0	0	0	94820433	1307945	2018/12/20 8:00:00		2	1953/10/9	1	64	0	90	2	0	1	0	0	0	1	390	9					1	2	1	2018/5/8 11:23:35	A15		2018/12/20 8:00:00	2018	A15	226	Schizophrenia, unspecified	F20.900	F20.900	0	1	0	0
4485	77300	773000000	XK2866706	1	1	0	0	0	0	15121806	1308752	2019/12/3 11:00:00		1	1954/11/28	1	64	0	90	2	1	0	0	0	0	1	999	9					1	3	1	2019/4/16 11:34:05	A15		2019/12/3 11:00:00	2019	A15	231	Schizophrenia	F20.901	F20.300	0	1	0	0
6028	120946	120946000	XAAA75238	2	0	1	0	0	0	90137585	00016465	2020/6/18 9:06:00		2	1955/3/26	1	64	0	80	3	0	0	0	1	0	0	510	9					1	2	1	2019/10/22 11:38:09	A15.01		2020/6/18 9:06:00	2020	A15.01	240	Schizophrenia, unspecified	F20.900	F20.900	0	1	0	0
2197	77297	772970000	XK2866706	1	1	0	0	0	0	34059313	1323370	2019/12/13 9:00:00		1	1955/3/22	1	64	0	90	2	1	0	0	0	0	1	999	9					1	3	1	2019/4/16 11:33:51	A15		2019/12/13 9:00:00	2019	A15	241	Mental disorders caused by craniocerebral trauma	F07.202	F06.900x002	0	0	1	0
5135	120730	120730000	XAAA75238	2	0	1	0	0	0	00637654	00009479	2020/6/18 6:00:52		1	1954/12/5	1	64	0	80	3	0	0	0	1	0	0	510	9					1	2	1	2019/10/14 10:39:42	A15.01		2020/6/18 6:00:52	2020	A15.01	248	Schizophrenia, unspecified	F20.900	F20.900	0	1	0	0
7715	70037	700370000	XK2866706	1	1	0	0	0	0	25081215	1322513	2018/12/10 8:00:00		1	1954/1/12	1	64	0	90	2	1	0	0	0	0	1	999	9					1	3	1	2018/4/3 11:26:12	A15		2018/12/10 8:00:00	2018	A15	251	Schizophrenia	F20.901	F20.900	0	1	0	0
5839	106188	106188000	XAAA75238	2	0	1	0	0	0	01227080	00016419	2018/12/20 9:00:41		2	1953/8/1	1	64	0	80	3	0	0	0	1	0	0	510	9					1	2	1	2018/3/30 13:42:16	A15.01		2018/12/20 9:00:41	2018	A15.01	265	Schizophrenia, unspecified	F20.900	F20.900	0	1	0	0
5184	110882	110882000	XAAA75238	2	0	1	0	0	0	00532608	00007890	2019/6/20 8:00:58		2	1954/9/18	1	64	0	80	3	0	0	0	1	0	0	510	9					1	2	1	2018/9/25 10:31:45	A15.01		2019/6/20 8:00:58	2019	A15.01	268	Schizophrenia, unspecified	F20.900	F20.900	0	1	0	0
2497	76736	767360000	XK2866706	1	1	0	0	0	0	13110824	1327257	2019/12/14 9:00:00		1	1954/10/8	1	64	0	90	2	1	0	0	0	0	1	999	9					1	3	1	2019/3/18 8:26:07	A15		2019/12/14 9:00:00	2019	A15	271	Cerebral organic psychosis	F09. 02	F09. 02	0	0	1	0
8012	83470	834700000	XK2866706	1	1	0	0	0	0	26774862	1309372	2020/10/22 7:59:40		2	1955/11/25	1	64	0	90	2	0	1	0	0	0	1	390	9					1	2	1	2020/1/21 8:44:37	A15		2020/10/22 7:59:40	2020	A15	275	Schizophrenia, unspecified	F20.900	F20.900	0	1	0	0
6527	81219	812190000	XK2866706	1	1	0	0	0	0	95246132	1307840	2020/9/14 10:30:00		2	1955/11/1	1	64	0	90	1	0	0	1	0	0	0	310	9					1	2	1	2019/12/6 11:16:57	A15		2020/9/14 10:30:00	2020	A15	283	Schizophrenia, unspecified	F20.900	F20.900	0	1	0	0
9092	82705	827050000	XK2866706	1	1	0	0	0	0	26944848	1316141	2020/10/22 7:44:40		2	1955/8/27	1	64	0	90	2	0	1	0	0	0	1	390	9					1	2	1	2020/1/1 13:52:32	A15		2020/10/22 7:44:40	2020	A15	295	Schizophrenia	F20.901	F20.901	0	1	0	0
13511	82661	826610000	XK2866706	1	1	0	0	0	0	27014973	1306861	2020/10/22 7:30:00		1	1955/9/20	1	64	0	90	2	0	1	0	0	0	1	390	9					1	2	1	2020/1/1 13:34:01	A15		2020/10/22 7:30:00	2020	A15	295	Moderate mental retardation, significant behavioral deficits, need attention and treatment	F71.100	F71.100x001	0	0	0	0
9322	82703	827030000	XK2866706	1	1	0	0	0	0	26547582	1323370	2020/10/23 8:00:58		1	1955/3/22	1	64	0	90	2	0	1	0	0	0	1	390	9					1	2	1	2020/1/1 13:51:53	A15		2020/10/23 8:00:58	2020	A15	296	Schizophrenia	F20.901	F20.901	0	1	0	0
6317	82820	828200000	XK2866706	1	1	0	0	0	0	26616936	1309126	2020/10/23 8:00:00		2	1955/2/14	1	64	0	90	2	0	1	0	0	0	1	390	9					1	2	1	2020/1/1 14:51:56	A15		2020/10/23 8:00:00	2020	A15	296	Schizophrenia, unspecified	F20.900	F20.900	0	1	0	0
8081	82302	823020000	XK2866706	1	1	0	0	0	0	28108547	1306399	2020/10/23 8:00:00		2	1955/12/9	1	64	0	90	2	0	1	0	0	0	1	390	9					1	2	1	2020/1/1 8:48:05	A15		2020/10/23 8:00:00	2020	A15	296	Schizophrenia, unspecified	F20.900	F20.900	0	1	0	0
9269	82829	828290000	XK2866706	1	1	0	0	0	0	27680175	1323097	2020/10/23 7:00:00		2	1955/12/21	1	64	0	90	2	0	1	0	0	0	1	390	9					1	2	1	2020/1/1 14:45:06	A15		2020/10/23 7:00:00	2020	A15	296	Schizophrenia	F20.901	F20.901	0	1	0	0
3937	00055996	800500209	NE2641661	3	0	0	1	0	1	25469854	00055996	2018/10/29 9:06:04		1	1956/9/30	1	64			1	0	0	1	0	0	0	310						1	2	3	2018/1/4 9:00:10	A15		2018/10/29 9:00:07	2018	A15	298	Schizophrenia, unspecified	F20.900	F20.300	0	1	0	0
7784	82428	824280000	XK2866706	1	1	0	0	0	0	27555471	1323849	2020/10/27 7:00:00		2	1955/7/8	1	64	0	90	2	0	1	0	0	0	1	390	9					1	2	1	2020/1/1 10:15:16	A15		2020/10/27 7:00:00	2020	A15	300	Schizophrenia, unspecified	F20.900	F20.900	0	1	0	0
6113	81182	811820000	XK2866706	1	1	0	0	0	0	40928680	1309092	2020/10/26 7:00:00		1	1955/3/9	1	64	0	90	1	0	0	1	0	0	0	310	9					1	2	1	2019/12/5 11:37:17	A15		2020/10/26 7:00:00	2020	A15	326	Schizophrenia, unspecified	F20.900	F20.900	0	1	0	0
2290	75484	754840000	XK2866706	1	1	0	0	0	0	28037768	1326347	2019/12/5 8:05:18		1	1954/11/10	1	64	0	90	2	0	1	0	0	0	1	390	9					1	2	1	2018/12/20 14:38:55	A15		2019/12/5 8:05:18	2019	A15	350	Mental disorders caused by craniocerebral trauma	F07.202	F06.900x002	0	0	1	0
5264	103097	103097000	XAAA75238	2	0	1	0	0	0	00532053	00009610	2018/12/20 8:00:22		2	1953/8/11	1	64	0	80	3	0	0	0	1	0	0	510	9					1	2	1	2018/1/1 8:26:16	A15.01		2018/12/20 8:00:22	2018	A15.01	353	Schizophrenia, unspecified	F20.900	F20.900	0	1	0	0
7260	103139	103139000	XAAA75238	2	0	1	0	0	0	00336461	00012482	2018/12/20 7:00:58		1	1953/9/30	1	64	0	80	3	0	0	0	1	0	0	510	9					1	2	1	2018/1/1 8:36:35	A15.01		2018/12/20 7:00:58	2018	A15.01	353	Schizophrenia, unspecified	F20.900	F20.900	0	1	0	0
7424	103265	103265000	XAAA75238	2	0	1	0	0	0	01368971	00012804	2018/12/20 10:43:00		1	1953/2/21	1	64	0	80	3	0	0	0	1	0	0	510	9					1	2	1	2018/1/1 9:15:20	A15.01		2018/12/20 10:43:00	2018	A15.01	353	Schizophrenia, unspecified	F20.900	F20.900	0	1	0	0
6059	103084	103084000	XAAA75238	2	0	1	0	0	0	00357315	00028271	2018/12/20 10:03:59		2	1953/12/26	1	64	0	80	3	0	0	0	1	0	0	510	9					1	2	1	2018/1/1 8:22:53	A15.01		2018/12/20 10:03:59	2018	A15.01	353	Schizophrenia, unspecified	F20.900	F20.900	0	1	0	0
7525	103107	103107000	XAAA75238	2	0	1	0	0	0	01670548	00049544	2018/12/20 10:00:26		2	1953/9/20	1	64	0	90	3	0	0	0	1	0	0	510	9					1	2	1	2018/1/1 8:33:04	A15.01		2018/12/20 10:00:26	2018	A15.01	353	Schizophrenia, unspecified	F20.900	F20.900	0	1	0	0
6199	75452	754520000	XK2866706	1	1	0	0	0	0	01486203	1308371	2019/12/9 8:00:00		1	1954/7/30	1	64	0	90	1	0	0	1	0	0	0	310	9					1	2	1	2018/12/20 14:12:28	A15		2019/12/9 8:00:00	2019	A15	354	Schizophrenia, unspecified	F20.900	F20.900	0	1	0	0
7739	75528	755280000	XK2866706	1	1	0	0	0	0	01140016	1307350	2019/12/10 8:00:00		2	1954/10/25	1	64	0	90	1	0	0	1	0	0	0	310	9					1	2	1	2018/12/21 12:40:25	A15		2019/12/10 8:00:00	2019	A15	354	Schizophrenia, unspecified	F20.900	F20.900	0	1	0	0
3570	00055920	800800029	NE2641661	3	0	0	1	0	1	80392108	00054331	2018/12/27 10:21:48		2	1956/5/22	1	64			2	1	0	0	0	0	1	999						1	2	3	2018/1/1 9:14:45	A15		2018/12/26 8:56:45	2018	A15	359	Schizophrenia, unspecified	F20.900	F20.000	0	1	0	0
12098	78683	786830000	XK2866706	1	1	0	0	0	0	40944214	1316691	2020/7/21 8:00:00		1	1955/4/16	1	64	0	90	1	0	0	1	0	0	0	310	9					1	2	1	2019/7/8 8:18:05	A15		2020/7/21 8:00:00	2020	A15	379	Anxiety depression	F41.201	F41.201	1	0	0	0
11952	125573	125573000	XAAA75238	2	0	1	0	0	0	01222155	00058102	2020/8/31 8:00:00		2	1955/5/30	1	65	0	80	1	0	0	1	0	0	0	310	9					1	2	1	2020/7/2 10:45:55	A15.06		2020/8/31 8:00:00	2020	A15.06	60	Anxiety state	F41.102	F41.102	1	0	0	0
10763	89925	98454	NL3L78803	4	0	0	0	1	1	61006191	21731	2020/7/17 13:01:00		2	1954/10/30	1	65		90	1	0	0	1	0	0	0	310				0	0	1	1	3	2020/5/18 15:18:33	A15.06		2020/7/17 13:01:00	2020	A15.06	60	depression	F32.901	F32.901	1	0	0	0
11561	116555	116555000	XAAA75238	2	0	1	0	0	0	01300590	00051903	2019/7/5 9:02:32		2	1954/1/15	1	65	0	80	1	0	0	1	0	0	0	310	9					1	2	1	2019/5/6 8:33:16	A15.06		2019/7/5 9:02:32	2019	A15.06	60	Mental disorders, not otherwise specified	F99.x01	F33.900	1	0	0	0
12679	116749	116749000	XAAA75238	2	0	1	0	0	0	90117117	00018049	2019/7/12 11:03:42		2	1953/10/8	1	65	0	80	1	0	0	1	0	0	0	310	9					1	2	1	2019/5/13 10:37:09	A15.06		2019/7/12 11:03:42	2019	A15.06	60	Other separation [conversion] disorders	F44.800	F44.800	1	0	0	0
2670	116171	116171000	XAAA75238	2	0	1	0	0	0	08334075	00040626	2019/6/17 9:04:19		1	1953/8/16	1	65	0	70	1	0	0	1	0	0	0	310	9					1	2	1	2019/4/18 8:28:53	A15.01		2019/6/17 9:04:19	2019	A15.01	60	Organic psychosis	F09.x03	F09.x03	0	0	1	0
11215	80115	801150000	XK2866706	1	1	0	0	0	0	40706527	1317239	2019/11/28 7:33:46		1	1953/11/26	1	65	0	90	1	0	0	1	0	0	0	310	9					1	2	1	2019/9/29 9:46:29	A15		2019/11/28 7:33:46	2019	A15	60	depression	F32.902	F33.100	1	0	0	0
2646	120353	120353000	XAAA75238	2	0	1	0	0	0	01365501	00056643	2019/11/25 9:46:44		2	1954/3/31	1	65	0	80	3	0	0	0	1	0	0	510	9					1	2	1	2019/9/26 11:06:55	A15.01		2019/11/25 9:46:44	2019	A15.01	60	anemia	D64.903	F09.x03	0	1	0	0
12470	119447	119447000	XAAA75238	2	0	1	0	0	0	00425544	00054039	2019/11/1 9:37:54		2	1953/9/26	1	65	0	80	1	0	0	1	0	0	0	310	9					1	2	1	2019/9/2 9:38:46	A15.01		2019/11/1 9:37:54	2019	A15.01	60	Anxiety and depression	F41.103	F41.900	1	0	0	0
6053	119045	119045000	XAAA75238	2	0	1	0	0	0	00371273	00056335	2019/10/11 11:52:53		2	1954/8/6	1	65	0	80	3	0	0	0	1	0	0	510	9					1	2	1	2019/8/12 10:19:06	A15.01		2019/10/11 11:52:53	2019	A15.01	60	Mental disorders, not otherwise specified	F99.x01	F20.900	0	1	0	0
11617	109732	109732000	XAAA75238	2	0	1	0	0	0	Z109732	00047349	2018/10/8 13:24:30		2	1952/8/29	1	65	0	80	4	0	0	0	0	1	0	910	9					1	2	1	2018/8/9 14:39:08	A15.01		2018/10/8 13:24:30	2018	A15.01	60	Recurrent depressive disorder, currently moderate onset	F33.100	F33.900	1	0	0	0
3537	91325	99726	NL3L78803	4	0	0	0	1	1	95049889	19047	2020/9/16 10:00:00		1	1955/7/4	1	65		28	1	0	0	1	0	0	0	310				0	0	1	1	3	2020/7/17 7:09:53	A15.01		2020/9/16 10:00:00	2020	A15.01	61	Paranoid schizophrenia	F20.000	F20.000	0	1	0	0
9569	90695	98901	NL3L78803	4	0	0	0	1	1	26661267	26717	2020/8/17 10:00:00		2	1954/10/10	1	65		28	2	0	1	0	0	0	1	390				0	0	1	1	3	2020/6/17 15:46:11	A15.01		2020/8/17 10:00:00	2020	A15.01	61	Schizophrenia	F20.901	F20.901	0	1	0	0
9808	89375	97343	NL3L78803	4	0	0	0	1	1	26969420	37483	2020/6/24 8:00:00		1	1955/5/31	1	65		28	2	0	1	0	0	0	1	390				0	0	1	1	3	2020/4/24 13:26:49	A15.01		2020/6/24 8:00:00	2020	A15.01	61	Manic episode, unspecified	F30.900	F30.900x001	1	0	0	0
10884	124424	124424000	XAAA75238	2	0	1	0	0	0	08502695	00038696	2020/6/23 10:47:39		1	1955/3/11	1	65	0	80	1	0	0	1	0	0	0	310	9					1	2	1	2020/4/23 8:06:56	A15.06		2020/6/23 10:47:39	2020	A15.06	61	Recurrent depressive disorder, currently moderate onset	F33.100	F33.100	1	0	0	0
8486	91903	101289	NL3L78803	4	0	0	0	1	1	26840321	36676	2020/10/17 10:00:00		2	1955/3/29	1	65		28	2	0	1	0	0	0	1	390				0	0	1	1	3	2020/8/17 7:27:39	A15.01		2020/10/17 10:00:00	2020	A15.01	61	Schizophrenia	F20.901	F20.901	0	1	0	0
11447	118642	118642000	XAAA75238	2	0	1	0	0	0	01670698	00032094	2019/9/23 8:22:27		2	1953/11/13	1	65	0	80	1	0	0	1	0	0	0	310	9					1	2	1	2019/7/24 8:28:11	A15.06		2019/9/23 8:22:27	2019	A15.06	61	Mental disorders, not otherwise specified	F99.x01	F33.900	1	0	0	0
11197	116412	116412000	XAAA75238	2	0	1	0	0	0	00686999	00033767	2019/6/26 9:00:25		2	1954/3/6	1	65	0	90	1	0	0	1	0	0	0	310	9					1	2	1	2019/4/26 9:12:52	A15.06		2019/6/26 9:00:25	2019	A15.06	61	Recurrent depressive disorder, currently moderate onset	F33.100	F33.100	1	0	0	0
11008	108395	108395000	XAAA75238	2	0	1	0	0	0	90069015	00053341	2018/8/15 8:29:41		2	1953/3/20	1	65	0	80	1	0	0	1	0	0	0	310	9					1	2	1	2018/6/15 10:06:58	A15.06		2018/8/15 8:29:41	2018	A15.06	61	Anxiety state	F41.102	F33.100	1	0	0	0
12684	00056620	800600017	NE2641661	3	0	0	1	0	1	95420578	00056620	2018/11/28 11:06:55		2	1956/2/5	1	65			1	0	0	1	0	0	0	310						1	2	3	2018/9/28 9:53:44	A15		2018/11/28 10:47:20	2018	A15	61	Schizophrenia, unspecified	F20.900	F44.900	1	0	0	0
8779	90615	99857	NL3L78803	4	0	0	0	1	1	26840321	36676	2020/8/16 9:22:00		2	1955/3/29	1	65		28	2	0	1	0	0	0	1	390				0	0	1	1	3	2020/6/15 10:31:10	A15.01		2020/8/16 9:22:00	2020	A15.01	62	Schizophrenia	F20.901	F20.901	0	1	0	0
11556	90531	98831	NL3L78803	4	0	0	0	1	1	27534350	19202	2020/8/14 8:00:00		1	1955/12/24	1	65		89	2	0	1	0	0	0	1	390				0	0	1	1	3	2020/6/13 7:36:35	A15.01		2020/8/14 8:00:00	2020	A15.01	62	Recurrent depressive disorder, unspecified	F33.900	F33.900	1	0	0	0
10958	124489	124489000	XAAA75238	2	0	1	0	0	0	00407357	00054217	2020/6/30 11:18:44		2	1955/4/17	1	65	0	80	1	0	0	1	0	0	0	310	9					1	2	1	2020/4/29 9:23:59	A15.06		2020/6/30 11:18:44	2020	A15.06	62	Recurrent depressive disorder, currently moderate onset	F33.100	F33.100	1	0	0	0
11587	123686	123686000	XAAA75238	2	0	1	0	0	0	00415889	00056462	2020/4/22 8:02:03		1	1954/11/11	1	65	0	80	1	0	0	1	0	0	0	310	9					1	2	1	2020/2/20 9:05:30	A15.06		2020/4/22 8:02:03	2020	A15.06	62	Recurrent depressive disorder, unspecified	F33.900	F33.900	1	0	0	0
10335	115108	115108000	XAAA75238	2	0	1	0	0	0	90208477	00023590	2019/5/9 10:51:34		2	1953/7/31	1	65	0	80	3	0	0	0	1	0	0	510	9					1	2	1	2019/3/8 8:38:17	A15.01		2019/5/9 10:51:34	2019	A15.01	62	Bipolar disorder, currently a major depressive episode with psychotic symptoms	F31.500	F31.500	1	0	0	0
12466	109227	109227000	XAAA75238	2	0	1	0	0	0	00510729	00040760	2018/9/19 7:36:48		2	1953/1/10	1	65	0	80	1	0	0	1	0	0	0	310	9					1	2	1	2018/7/19 8:23:21	A15.06		2018/9/19 7:36:48	2018	A15.06	62	Tinea pedis	B35.301	F41.900	1	0	0	0
10971	111236	111236000	XAAA75238	2	0	1	0	0	0	90099303	00044909	2018/12/11 8:00:16		2	1953/1/14	1	65	0	80	1	0	0	1	0	0	0	310	9					1	2	1	2018/10/10 8:47:23	A15.06		2018/12/11 8:00:16	2018	A15.06	62	Recurrent depressive disorder, currently moderate onset	F33.100	F33.100	1	0	0	0
10915	125354	125354000	XAAA75238	2	0	1	0	0	0	00577583	00041806	2020/8/24 8:57:02		2	1955/2/1	1	65	0	80	1	0	0	1	0	0	0	310	9					1	2	1	2020/6/22 8:21:08	A15.06		2020/8/24 8:57:02	2020	A15.06	63	Recurrent depressive disorder, currently moderate onset	F33.100	F33.100	1	0	0	0
5914	117770	117770000	XAAA75238	2	0	1	0	0	0	01670548	00049544	2019/8/22 11:00:04		2	1953/9/20	1	65	0	90	3	0	0	0	1	0	0	510	9					1	2	1	2019/6/20 7:55:28	A15.01		2019/8/22 11:00:04	2019	A15.01	63	Schizophrenia, unspecified	F20.900	F20.900	0	1	0	0
10437	117580	117580000	XAAA75238	2	0	1	0	0	0	95239027	00055903	2019/8/15 10:00:49		1	1954/6/20	1	65	0	80	1	0	0	1	0	0	0	310	9					1	2	1	2019/6/13 14:49:35	A15.01		2019/8/15 10:00:49	2019	A15.01	63	Moderate depressive episode	F32.100	F32.100	1	0	0	0
12516	115935	115935000	XAAA75238	2	0	1	0	0	0	01370043	00044457	2019/6/11 15:02:16		2	1953/11/21	1	65	0	80	1	0	0	1	0	0	0	310	9					1	2	1	2019/4/9 12:58:28	A15.01		2019/6/11 15:02:16	2019	A15.01	63	Recurrent depressive disorder, currently moderate onset	F33.100	F41.900	1	0	0	0
11141	109070	109070000	XAAA75238	2	0	1	0	0	0	90099303	00044909	2018/9/13 8:00:13		2	1953/1/14	1	65	0	80	1	0	0	1	0	0	0	310	9					1	2	1	2018/7/12 8:11:27	A15.06		2018/9/13 8:00:13	2018	A15.06	63	Neurotic disorder, unspecified	F48.900	F33.100	1	0	0	0
1875	125905	125905000	XAAA75238	2	0	1	0	0	0	00313457	00053647	2020/9/23 8:00:12		2	1954/9/15	1	65	0	80	1	0	0	1	0	0	0	310	9					1	2	1	2020/7/21 8:20:38	A15.06		2020/9/23 8:00:12	2020	A15.06	64	Organic mood disorder	F06.300	F06.300	0	0	1	0
11030	116868	116868000	XAAA75238	2	0	1	0	0	0	E1028123	00055687	2019/7/19 8:00:44		2	1953/7/15	1	65	0	80	2	1	0	0	0	0	1	999	9					1	2	1	2019/5/16 14:17:53	A15.06		2019/7/19 8:00:44	2019	A15.06	64	Recurrent depressive disorder, currently moderate onset	F33.100	F33.100	1	0	0	0
1748	115538	115538000	XAAA75238	2	0	1	0	0	0	T0265329	00025357	2019/5/28 8:00:00		2	1953/6/30	1	65	0	80	1	0	0	1	0	0	0	310	9					1	2	1	2019/3/25 11:35:19	A15.01		2019/5/28 8:00:00	2019	A15.01	64	dementia	F03.x01	F03.x04	0	0	1	0
10288	120987	120987000	XAAA75238	2	0	1	0	0	0	00604394	00036325	2019/12/27 9:59:02		2	1954/1/22	1	65	0	80	1	0	0	1	0	0	0	310	9					1	2	1	2019/10/24 8:44:58	A15.06		2019/12/27 9:59:02	2019	A15.06	64	Bipolar disorder, currently mild or moderate depressive episode	F31.300	F31.300x002	1	0	0	0
12412	109005	109005000	XAAA75238	2	0	1	0	0	0	01152029	00052789	2018/9/12 7:30:51		1	1952/8/2	1	65	0	80	1	0	0	1	0	0	0	310	9					1	2	1	2018/7/10 8:47:30	A15.06		2018/9/12 7:30:51	2018	A15.06	64	Other mixed anxiety disorders	F41.300	F41.300	0	0	0	1
12591	124886	124886000	XAAA75238	2	0	1	0	0	0	95171555	00047557	2020/8/6 8:48:00		2	1954/10/14	1	65	0	80	1	0	0	1	0	0	0	310	9					1	2	1	2020/6/2 9:59:26	A15.06		2020/8/6 8:48:00	2020	A15.06	65	Recurrent depressive disorder, currently moderate onset	F33.100	F41.900	1	0	0	0
2293	89231	97598	NL3L78803	4	0	0	0	1	1	26275236	37417	2020/6/22 8:00:00		2	1955/1/1	1	65		28	2	0	1	0	0	0	1	390				0	0	1	1	3	2020/4/18 13:38:34	A15.01		2020/6/22 8:00:00	2020	A15.01	65	Mental disorder after encephalitis	F07.104	F07.104	0	0	1	0
1705	88915	96862	NL3L78803	4	0	0	0	1	1	28836731	16542	2020/6/13 8:00:00		1	1954/7/20	1	65		90	2	0	1	0	0	0	1	390				0	0	1	1	3	2020/4/9 7:32:14	A15.01		2020/6/13 8:00:00	2020	A15.01	65	Senile psychosis	F03 05	F03 05	0	0	1	0
10747	88909	96860	NL3L78803	4	0	0	0	1	1	27855197	32778	2020/6/13 8:00:00		1	1954/7/31	1	65		90	2	0	1	0	0	0	1	390				0	0	1	1	3	2020/4/9 7:30:19	A15.01		2020/6/13 8:00:00	2020	A15.01	65	depression	F32.901	F32.901	1	0	0	0
10745	88860	98309	NL3L78803	4	0	0	0	1	1	27534350	19202	2020/6/12 8:00:00		1	1955/12/24	1	65		89	2	0	1	0	0	0	1	390				0	0	1	1	3	2020/4/8 7:11:07	A15.01		2020/6/12 8:00:00	2020	A15.01	65	depression	F32.901	F32.901	1	0	0	0
12461	123088	123088000	XAAA75238	2	0	1	0	0	0	95171555	00047557	2020/3/13 13:08:00		2	1954/10/14	1	65	0	80	1	0	0	1	0	0	0	310	9					1	2	1	2020/1/8 8:43:36	A15.06		2020/3/13 13:08:00	2020	A15.06	65	Recurrent depressive disorder, currently moderate onset	F33.100	F41.900	1	0	0	0
8707	91934	100534	NL3L78803	4	0	0	0	1	1	27325779	38152	2020/10/21 13:18:00		1	1955/5/5	1	65		28	2	0	1	0	0	0	1	390				0	0	1	1	3	2020/8/17 13:40:10	A15.01		2020/10/21 13:18:00	2020	A15.01	65	Schizophrenia	F20.901	F20.901	0	1	0	0
9152	90549	98741	NL3L78803	4	0	0	0	1	1	26333183	19608	2020/8/18 10:00:00		2	1955/7/3	1	65		28	2	0	1	0	0	0	1	390				0	0	1	1	3	2020/6/13 7:52:11	A15.01		2020/8/18 10:00:00	2020	A15.01	66	Schizophrenia	F20.901	F20.901	0	1	0	0
11554	107250	107250000	XAAA75238	2	0	1	0	0	0	01502715	00053080	2018/7/13 8:47:30		2	1952/7/27	1	65	0	80	1	0	0	1	0	0	0	310	9					1	2	1	2018/5/8 8:31:49	A15.06		2018/7/13 8:47:30	2018	A15.06	66	Recurrent depressive disorder, unspecified	F33.900	F33.900	1	0	0	0
9437	91115	99472	NL3L78803	4	0	0	0	1	1	26467778	19782	2020/9/15 8:00:00		2	1955/11/12	1	65		89	2	0	1	0	0	0	1	390				0	0	1	1	3	2020/7/10 10:12:57	A15.01		2020/9/15 8:00:00	2020	A15.01	67	Schizophrenia	F20.901	F20.901	0	1	0	0
12583	121986	121986000	XAAA75238	2	0	1	0	0	0	00361992	00022885	2020/2/10 8:50:49		1	1954/1/2	1	65	0	80	1	0	0	1	0	0	0	310	9					1	2	1	2019/12/5 9:01:48	A15.06		2020/2/10 8:50:49	2020	A15.06	67	Unspecified anxiety disorder	F41.900	F41.900	1	0	0	0
4838	120717	120717000	XAAA75238	2	0	1	0	0	0	90199279	00009640	2019/12/20 11:38:30		1	1954/9/24	1	65	0	80	3	0	0	0	1	0	0	510	9					1	2	1	2019/10/14 9:32:09	A15.01		2019/12/20 11:38:30	2019	A15.01	67	Other schizophrenia	F20.800	F20.800	0	1	0	0
11517	123974	123974000	XAAA75238	2	0	1	0	0	0	63822171	00039478	2020/6/1 11:12:49		2	1954/11/15	1	65	0	80	1	0	0	1	0	0	0	310	9					1	2	1	2020/3/25 8:00:21	A15.06		2020/6/1 11:12:49	2020	A15.06	68	Infectious diarrhea	A04.903	F33.900	1	0	0	0
11875	78797	787970000	XK2866706	1	1	0	0	0	0	40973402	1306529	2019/9/18 8:00:00		2	1954/5/29	1	65	0	90	1	0	0	1	0	0	0	310	9					1	2	1	2019/7/12 13:52:09	A15		2019/9/18 8:00:00	2019	A15	68	Recurrent depressive disorder	F33.901	F33.901	1	0	0	0
2612	74998	749980000	XK2866706	1	1	0	0	0	0	31062386	1327470	2019/2/11 13:45:00		1	1953/7/5	1	65	0	90	2	1	0	0	0	0	1	999	9					1	3	1	2018/12/5 13:41:24	A15		2019/2/11 13:45:00	2019	A15	68	Cerebral organic psychosis	F09. 02	F09. 02	0	0	1	0
1715	88897	97315	NL3L78803	4	0	0	0	1	1	26929566	19154	2020/6/16 14:00:00		1	1954/7/6	1	65		28	2	0	1	0	0	0	1	390				0	0	1	2	3	2020/4/8 14:20:12	A15.01		2020/6/16 14:00:00	2020	A15.01	69	Senile psychosis	F03 05	F03 05	0	0	1	0
9553	88786	97781	NL3L78803	4	0	0	0	1	1	26840321	36676	2020/6/14 10:00:00		2	1955/3/29	1	65		28	2	0	1	0	0	0	1	390				0	0	1	1	3	2020/4/6 8:45:26	A15.01		2020/6/14 10:00:00	2020	A15.01	69	Schizophrenia	F20.901	F20.901	0	1	0	0
8805	91086	99541	NL3L78803	4	0	0	0	1	1	08418461	26227	2020/9/17 10:00:00		1	1954/12/12	1	65		28	2	0	1	0	0	0	1	390				0	0	1	1	3	2020/7/9 18:05:08	A15.01		2020/9/17 10:00:00	2020	A15.01	70	Schizophrenia	F20.901	F20.901	0	1	0	0
10190	90511	98930	NL3L78803	4	0	0	0	1	1	67097681	31455	2020/8/21 14:00:00		1	1954/10/15	1	65		28	2	0	1	0	0	0	1	390				0	0	1	1	3	2020/6/12 15:34:29	A15.01		2020/8/21 14:00:00	2020	A15.01	70	Bipolar disorder, currently manic episode with psychotic symptoms	F31.200	F31.200	1	0	0	0
12065	84010	840100000	XK2866706	1	1	0	0	0	0	95226789	1306846	2020/6/9 11:02:16		2	1954/7/15	1	65	0	90	1	0	0	1	0	0	0	310	9					1	2	1	2020/3/31 8:42:08	A15		2020/6/9 11:02:16	2020	A15	70	Anxiety depression	F41.201	F41.201	1	0	0	0
10403	107872	107872000	XAAA75238	2	0	1	0	0	0	00344990	00053221	2018/8/7 8:00:52		2	1953/2/21	1	65	0	80	1	0	0	1	0	0	0	310	9					1	2	1	2018/5/29 9:33:49	A15.06		2018/8/7 8:00:52	2018	A15.06	70	Psychosis	F99.x02	F32.100	1	0	0	0
1812	122594	122594000	XAAA75238	2	0	1	0	0	0	02515375	00056943	2020/3/3 8:00:03		1	1954/8/31	1	65	0	80	1	0	0	1	0	0	0	310	9					1	2	1	2019/12/23 9:52:09	A15.01		2020/3/3 8:00:03	2020	A15.01	71	Organic mood disorder	F06.300	F06.300	0	0	1	0
11418	122885	122885000	XAAA75238	2	0	1	0	0	0	23103546	00041240	2020/3/13 8:00:33		2	1954/2/6	1	65	0	80	1	0	0	1	0	0	0	310	9					1	2	1	2020/1/2 8:05:42	A15.01		2020/3/13 8:00:33	2020	A15.01	71	Recurrent depressive disorder, unspecified	F33.900	F33.900	1	0	0	0
4695	00058145	800600042	NE2641661	3	0	0	1	0	1	95421944	00054588	2020/3/11 11:21:20		2	1955/2/27	1	65			1	0	0	1	0	0	0	310						1	2	3	2019/10/16 8:40:40	A15		2020/3/11 9:37:17	2020	A15	71	Schizophrenia, unspecified	F20.900	F20.500	0	1	0	0
7101	126073	126073000	XAAA75238	2	0	1	0	0	0	01502130	00016071	2020/10/22 8:00:31		1	1954/11/27	1	65	0	80	1	0	0	1	0	0	0	310	9					1	2	1	2020/8/12 9:05:06	A15.01		2020/10/22 8:00:31	2020	A15.01	71	Schizophrenia, unspecified	F20.900	F20.900	0	1	0	0
12486	123808	123808000	XAAA75238	2	0	1	0	0	0	90144663	00046410	2020/5/12 7:41:07		2	1954/10/21	1	65	0	80	1	0	0	1	0	0	0	310	9					1	2	1	2020/3/1 8:41:34	A15.06		2020/5/12 7:41:07	2020	A15.06	72	Psychosis	F99.x02	F41.900	1	0	0	0
12498	123809	123809000	XAAA75238	2	0	1	0	0	0	00465991	00041505	2020/5/12 7:30:33		1	1954/12/15	1	65	0	80	1	0	0	1	0	0	0	310	9					1	2	1	2020/3/1 8:41:45	A15.06		2020/5/12 7:30:33	2020	A15.06	72	Psychosis	F99.x02	F41.900	1	0	0	0
11314	76268	762680000	XK2866706	1	1	0	0	0	0	40997933	1323406	2019/4/28 8:00:00		2	1953/12/17	1	65	0	90	1	0	0	1	0	0	0	310	9					1	2	1	2019/2/15 8:51:02	A15		2019/4/28 8:00:00	2019	A15	72	Recurrent depressive disorder, which is currently a severe episode without psychotic symptoms	F33.200	F33.200	1	0	0	0
9996	118812	118812000	XAAA75238	2	0	1	0	0	0	01318890	00012594	2019/10/10 12:00:46		1	1954/5/4	1	65	0	80	3	0	0	0	1	0	0	510	9					1	2	1	2019/7/30 21:30:15	A15.01		2019/10/10 12:00:46	2019	A15.01	72	Mental disorders, not otherwise specified	F99.x01	F31.100	1	0	0	0
11043	125356	125356000	XAAA75238	2	0	1	0	0	0	00583529	00053330	2020/9/3 8:00:14		1	1955/2/12	1	65	0	80	1	0	0	1	0	0	0	310	9					1	2	1	2020/6/22 8:26:45	A15.06		2020/9/3 8:00:14	2020	A15.06	73	Recurrent depressive disorder, currently moderate onset	F33.100	F33.100	1	0	0	0
11130	123393	123393000	XAAA75238	2	0	1	0	0	0	07388130	00042208	2020/4/1 8:00:10		2	1954/9/3	1	65	0	80	1	0	0	1	0	0	0	310	9					1	2	1	2020/1/19 12:01:46	A15.06		2020/4/1 8:00:10	2020	A15.06	73	Recurrent depressive disorder, currently moderate onset	F33.100	F33.100	1	0	0	0
7275	105850	105850000	XAAA75238	2	0	1	0	0	0	02262787	00046459	2018/5/31 10:00:53		2	1952/4/13	1	65	0	80	3	0	0	0	1	0	0	510	9					1	2	1	2018/3/19 9:05:29	A15.01		2018/5/31 10:00:53	2018	A15.01	73	Schizophrenia, unspecified	F20.900	F20.900	0	1	0	0
12341	66862	668620000	XK2866706	1	1	0	0	0	0	40964673	1309763	2018/3/15 8:00:00		2	1952/10/13	1	65	0	90	1	0	0	1	0	0	0	310	9					1	3	1	2018/1/1 8:27:41	A15		2018/3/15 8:00:00	2018	A15	73	Anxiety neurosis	F41.101	F41.201	1	0	0	0
10413	120732	120732000	XAAA75238	2	0	1	0	0	0	95236002	00056738	2019/12/27 8:14:24		2	1954/8/21	1	65	0	80	1	0	0	1	0	0	0	310	9					1	2	1	2019/10/14 10:55:08	A15.06		2019/12/27 8:14:24	2019	A15.06	74	Infectious diarrhea	A04.903	F32.100	1	0	0	0
10965	125589	125589000	XAAA75238	2	0	1	0	0	0	00386022	00054167	2020/9/16 9:09:26		2	1955/5/20	1	65	0	80	1	0	0	1	0	0	0	310	9					1	2	1	2020/7/3 13:18:29	A15.06		2020/9/16 9:09:26	2020	A15.06	75	Recurrent depressive disorder, currently moderate onset	F33.100	F33.100	1	0	0	0
11630	123760	123760000	XAAA75238	2	0	1	0	0	0	01283857	00052585	2020/5/11 10:10:31		2	1954/7/20	1	65	0	80	1	0	0	1	0	0	0	310	9					1	2	1	2020/2/26 8:07:36	A15.06		2020/5/11 10:10:31	2020	A15.06	75	Mental disorders, not otherwise specified	F99.x01	F33.900	1	0	0	0
4216	00058154	800800051	NE2641661	3	0	0	1	0	1	80262620	00000271	2019/12/31 8:58:01		2	1955/8/5	1	65			2	1	0	0	0	0	1	999						1	2	3	2019/10/17 8:21:49	A15		2019/12/31 8:01:17	2019	A15	75	Schizophrenia, unspecified	F20.900	F20.300	0	1	0	0
9805	80135	801350000	XK2866706	1	1	0	0	0	0	13071940	1319368	2019/12/14 8:00:00		1	1954/3/3	1	65	0	90	2	1	0	0	0	0	1	999	9					1	3	1	2019/9/30 14:39:52	A15		2019/12/14 8:00:00	2019	A15	75	Manic episode, unspecified	F30.900	F30.900x001	1	0	0	0
10597	71308	713080000	XK2866706	1	1	0	0	0	0	40972888	1323302	2018/7/28 8:00:00		1	1952/6/16	1	65	0	90	1	0	0	1	0	0	0	310	9					1	2	1	2018/5/14 8:28:30	A15		2018/7/28 8:00:00	2018	A15	75	Depressive episode, unspecified	F32.900	F32.900	1	0	0	0
4748	00058145	800800059	NE2641661	3	0	0	1	0	1	95421944	00054588	2019/12/31 14:23:28		2	1955/2/27	1	65			1	0	0	1	0	0	0	310						1	2	3	2019/10/16 8:40:40	A15		2020/3/11 9:37:17	2020	A15	75.5	Schizophrenia, unspecified	F20.900	F20.500	0	1	0	0
11031	114147	114147000	XAAA75238	2	0	1	0	0	0	T1437433	00020004	2019/4/15 15:45:39		2	1953/2/15	1	65	0	80	1	0	0	1	0	0	0	310	9					1	2	1	2019/1/29 8:23:47	A15.01		2019/4/15 15:45:39	2019	A15.01	76	Recurrent depressive disorder, currently moderate onset	F33.100	F33.100	1	0	0	0
11244	00055436	800800010	NE2641661	3	0	0	1	0	1	00421530	00054356	2018/4/28 15:09:24		2	1956/2/13	1	65			1	0	0	1	0	0	0	310						1	2	3	2017/10/16 9:18:22	A15		2018/5/15 8:48:39	2018	A15	76.5	Recurrent depressive disorder, currently mild onset	F33.000	F33.102	1	0	0	0
11564	123718	123718000	XAAA75238	2	0	1	0	0	0	01313117	00051093	2020/5/11 11:45:13		1	1954/12/4	1	65	0	80	1	0	0	1	0	0	0	310	9					1	2	1	2020/2/24 8:03:56	A15.06		2020/5/11 11:45:13	2020	A15.06	77	Recurrent depressive disorder, unspecified	F33.900	F33.900	1	0	0	0
11090	123318	123318000	XAAA75238	2	0	1	0	0	0	01525504	00035830	2020/4/2 11:27:16		2	1954/7/7	1	65	0	80	1	0	0	1	0	0	0	310	9					1	2	1	2020/1/16 8:25:36	A15.01		2020/4/2 11:27:16	2020	A15.01	77	Recurrent depressive disorder, currently moderate onset	F33.100	F33.100	1	0	0	0
11107	104691	104691000	XAAA75238	2	0	1	0	0	0	T1437433	00020004	2018/4/25 10:30:23		2	1953/2/15	1	65	0	80	1	0	0	1	0	0	0	310	9					1	2	1	2018/2/7 8:24:45	A15.01		2018/4/25 10:30:23	2018	A15.01	77	Recurrent depressive disorder, currently moderate onset	F33.100	F33.100	1	0	0	0
11470	123430	123430000	XAAA75238	2	0	1	0	0	0	02319594	00029078	2020/4/8 7:51:24		2	1954/6/23	1	65	0	80	1	0	0	1	0	0	0	310	9					1	2	1	2020/1/21 8:09:24	A15.06		2020/4/8 7:51:24	2020	A15.06	78	Recurrent depressive disorder, unspecified	F33.900	F33.900	1	0	0	0
12971	78732	787320000	XK2866706	1	1	0	0	0	0	40957974	1315032	2019/9/27 8:47:56		1	1953/9/1	1	65	0	90	1	0	0	1	0	0	0	310	9					1	2	1	2019/7/10 9:09:00	A15		2019/9/27 8:47:56	2019	A15	79	Moderate mental retardation with no or mild behavioral deficits	F71.000	F71.000	0	0	0	0
12951	77119	771190000	XK2866706	1	1	0	0	0	0	40957974	1315032	2019/6/26 8:00:00		1	1953/9/1	1	65	0	90	1	0	0	1	0	0	0	310	9					1	2	1	2019/4/8 10:45:41	A15		2019/6/26 8:00:00	2019	A15	79	Moderate mental retardation with no or mild behavioral deficits	F71.000	F71.000	0	0	0	0
11266	00057357	800600026	NE2641661	3	0	0	1	0	1	24446813	00054846	2019/5/24 8:58:05		1	1955/6/25	1	65			1	0	0	1	0	0	0	310						1	2	3	2019/3/6 9:26:31	A15		2019/5/24 8:49:05	2019	A15	79	Depressive episode, unspecified	F32.900	F33.102	1	0	0	0
12839	119719	119719000	XAAA75238	2	0	1	0	0	0	02269105	00046762	2019/11/29 7:14:56		1	1954/9/4	1	65	0	80	1	0	0	1	0	0	0	310	9					1	2	1	2019/9/11 8:27:49	A15.06		2019/11/29 7:14:56	2019	A15.06	79	Hypochondriac disorder	F45.200	F45.200	0	0	0	1
11461	125368	125368000	XAAA75238	2	0	1	0	0	0	00435048	00029319	2020/9/10 8:09:01		2	1955/5/5	1	65	0	80	1	0	0	1	0	0	0	310	9					1	2	1	2020/6/22 9:09:09	A15.06		2020/9/10 8:09:01	2020	A15.06	80	Recurrent depressive disorder, unspecified	F33.900	F33.900	1	0	0	0
3731	00058129	800800053	NE2641661	3	0	0	1	0	1	51102865	00057519	2019/12/31 10:02:27		2	1956/1/4	1	65			1	0	0	1	0	0	0	310						1	2	3	2019/10/11 8:12:30	A15		2020/4/2 8:33:56	2020	A15	80.5	Schizophrenia, unspecified	F20.900	F20.000	0	1	0	0
11165	123224	123224000	XAAA75238	2	0	1	0	0	0	02186291	00056438	2020/4/3 8:00:41		2	1954/6/23	1	65	0	80	1	0	0	1	0	0	0	310	9					1	2	1	2020/1/13 11:10:36	A15.06		2020/4/3 8:00:41	2020	A15.06	81	Recurrent depressive disorder, currently moderate onset	F33.100	F33.100	1	0	0	0
11739	121430	121430000	XAAA75238	2	0	1	0	0	0	51617031	00056988	2020/2/1 8:11:17		1	1953/12/15	1	65	0	80	1	0	0	1	0	0	0	310	9					1	2	1	2019/11/12 9:41:49	A15.06		2020/2/1 8:11:17	2020	A15.06	81	Mental disorders, not otherwise specified	F99.x01	F33.900	1	0	0	0
11963	119810	119810000	XAAA75238	2	0	1	0	0	0	00377418	00056561	2019/12/6 14:06:00		2	1954/1/27	1	65	0	80	1	0	0	1	0	0	0	310	9					1	2	1	2019/9/16 9:48:30	A15.01		2019/12/6 14:06:00	2019	A15.01	81	Anxiety and depression	F41.103	F41.103	1	0	0	0
11686	123790	123790000	XAAA75238	2	0	1	0	0	0	T0354548	00049007	2020/5/20 8:00:00		2	1954/10/5	1	65	0	80	1	0	0	1	0	0	0	310	9					1	2	1	2020/2/28 7:58:24	A15.06		2020/5/20 8:00:00	2020	A15.06	82	Recurrent depressive disorder, unspecified	F33.900	F33.900	1	0	0	0
10249	123563	123563000	XAAA75238	2	0	1	0	0	0	01238658	00014818	2020/4/29 8:00:57		2	1954/11/3	1	65	0	80	1	0	0	1	0	0	0	310	9					1	2	1	2020/2/7 8:09:06	A15.06		2020/4/29 8:00:57	2020	A15.06	82	Bipolar disorder, currently mild or moderate depressive episode	F31.300	F31.300x002	1	0	0	0
10632	80250	802500000	XK2866706	1	1	0	0	0	0	26530658	1328793	2019/12/31 4:00:00		2	1954/7/3	1	65	0	90	2	0	1	0	0	0	1	390	9					1	2	1	2019/10/10 10:18:47	A15		2019/12/31 4:00:00	2019	A15	82	Depressive episode, unspecified	F32.900	F32.900	1	0	0	0
9727	73830	738300000	XK2866706	1	1	0	0	0	0	15129302	1325135	2018/12/5 8:00:00		1	1952/11/16	1	65	0	90	2	1	0	0	0	0	1	999	9					1	3	1	2018/9/13 14:18:20	A15		2018/12/5 8:00:00	2018	A15	83	Schizoaffective disorder, manic type	F25.000	F25.000	0	1	0	0
2494	73820	738200000	XK2866706	1	1	0	0	0	0	31062386	1327470	2018/12/5 8:00:00		1	1953/7/5	1	65	0	90	2	1	0	0	0	0	1	999	9					1	3	1	2018/9/13 10:16:08	A15		2018/12/5 8:00:00	2018	A15	83	Major depressive episode with psychotic symptoms	F32.300	F09. 02	0	0	1	0
11202	123138	123138000	XAAA75238	2	0	1	0	0	0	70811651	00042302	2020/4/2 7:31:42		2	1954/4/16	1	65	0	80	1	0	0	1	0	0	0	310	9					1	2	1	2020/1/9 11:00:15	A15.06		2020/4/2 7:31:42	2020	A15.06	84	Recurrent depressive disorder, currently moderate onset	F33.100	F33.100	1	0	0	0
10467	122994	122994000	XAAA75238	2	0	1	0	0	0	00377418	00056561	2020/3/30 10:05:17		2	1954/1/27	1	65	0	80	1	0	0	1	0	0	0	310	9					1	2	1	2020/1/6 9:08:40	A15.01		2020/3/30 10:05:17	2020	A15.01	84	Depressive state	F32.400	F32.400	1	0	0	0
3358	00057327	800600027	NE2641661	3	0	0	1	0	1	27099621	00054761	2019/6/4 8:36:47		2	1955/9/15	1	65			1	0	0	1	0	0	0	310						1	2	3	2019/3/5 9:09:17	A15		2019/5/28 8:30:12	2019	A15	84	Schizophrenia, unspecified	F20.900	F20.000	0	1	0	0
[truncated: 2,274 more rows]
[truncated: 179 more columns]
